# Supplementary material for: Genomic impact of severe population decline in a nomadic songbird
Source: PLoS One. 2019 Oct 24;14(10):e0223953. doi: 10.1371/journal.pone.0223953 (PMC6812763; doi:10.1371/journal.pone.0223953)
Supplement: S1 File — (XLSX) [file pone.0223953.s018.xlsx]

## Sheet: Sheet1
	KEY:
	DATASET				FREEBAYES	230 samples; 3,667,699 SNPs
	FILTER				VCFTOOLS	PRESENT IN ≥ 50 % INDIVIDUALS		3,161,610 SNPs removed
	SNPs / samples removed					230 samples; 506,089 SNPs
	Program (package)					Non-indel		98,936 SNPs removed
	IMPUTATION STEP					230 samples; 407,153 SNPs
						Read depth min 5, max 1000		0 SNPs removed
						230 samples; 407,153 SNPs
						Minimum quality score = 30		306,257 SNPs removed
						230 samples; 100,896 SNPs
						Biallelic		2,026 SNPs removed
						230 samples; 98,870 SNPs
						Minimum minor allele frequency = 0.05		36,7588 SNPs removed
						230 samples; 62,870 SNPs
						(Single run of all above steps)*		14 Museum samples; 58,588 SNPs removed
	Spatial analysis					3,524 SNPs, 29 % overall missing data		Temporal analysis
VCFTOOLS	Minimum read depth 10		2303 SNPs removed				VCFTOOLS	Min read depth 15, Max read depth 100		2969 SNPs, 4 samples removed
	1221 SNPs, 25.6% miss overall: 46% miss historic, 16% miss contemporary					Relevant supplementary figures:		555 SNPs, 31% miss overall, 42% miss historic, 14% miss contemporary
poppr [R]	missingno, 'loci', cutoff = 0.75		651 SNPs removed			S2 Fig	poppr [R]	Private alleles
	570 SNPs, 10.1% missing overall, 21.7% miss historic, 5.5% miss contemporary					S3 Fig	inbreedR [R]	Individual-level inbreeding
StAMPP [R]	Fst					S5 Fig	poppr [R]	missingno, 'loci', cutoff = 0.65		235 SNPs removed
poppr [R]	Dendrogram					S6 Fig		320 SNPs; 23% miss overall, 39% miss historic, 17% miss contemporary
GenAlEx	Correlogram					S7 Fig	poppr [R]	missingno, 'loci', type = 'mean'
adegenet [R]	DAPC							320 SNPs, 0% miss historic, 0% miss contemporary
fastSTRUCTURE	population structure						hierfstat [R]	Observed heterozygosity (Ho) **
NeEstimator	Effective Ne (all samples then recent + current seperately)						hierfstat [R]	Observed gene diversity (Hs) **
BEAST 2	Effective Ne (all samples then recent + current seperately)						hierfstat [R]	Inbreeding (FIS) **
poppr [R]	missingno, loci, type = 'mean'						hierfstat [R]	Allelic richness (AR) **
	570 SNPs, 0% missing overall, 0% miss historic, 0% miss contemporary
poppr [R]	AMOVA		* implementing all above filtering steps in a single run of vcftools let to stricter filtering than by implementing one step at a time
			** also calculated without replacing missing data with mean allele values
