# Supplementary material for: Genomic impact of severe population decline in a nomadic songbird
Source: PLoS One. 2019 Oct 24;14(10):e0223953. doi: 10.1371/journal.pone.0223953 (PMC6812763; doi:10.1371/journal.pone.0223953)
Supplement: S2 File — See Methods and S1 File for further information. (ZIP) [file pone.0223953.s019.zip]

Archive with 24 entries (24 files):
- S2 File/012geno_15_100_50.csv
- S2 File/012geno_15_100_60.csv
- S2 File/Brenton_plot_10_100_50.csv
- S2 File/dep_15_100_50.csv
- S2 File/dep_15_100_60.csv
- S2 File/GENALEX_MUSEUM_DP10.csv
- S2 File/GENALEX_MUSEUM_DP10_100_50.csv
- S2 File/GENALEX_MUSEUM_DP15_100_50.csv
- S2 File/GENALEX_NOWRECENT_DP10.csv
- S2 File/GENALEX_NOWRECENT_DP10_100_50.csv
- S2 File/GENALEX_NOWRECENT_DP15_100_50.csv
- S2 File/het_15_100_50.csv
- S2 File/het_15_100_60.csv
- S2 File/hyRAD_MUS_DP10.f2.recode.vcf
- S2 File/hyRAD_MUS_DP10_max100.f2.csv
- S2 File/hyRAD_MUS_DP15_max100.f2.csv
- S2 File/hyRAD_MUS_DP15_max100.f2.recode.vcf
- S2 File/museum.csv
- S2 File/nowrecent.csv
- S2 File/pop_15_100_50.csv
- S2 File/pop_15_100_60.csv
- S2 File/regent_honeyeater_hyRAD_R2.R
- S2 File/RH_pop5.csv
- S2 File/RH_pop7.csv
