# Supplementary material for: Genomic impact of severe population decline in a nomadic songbird
Source: PLoS One. 2019 Oct 24;14(10):e0223953. doi: 10.1371/journal.pone.0223953 (PMC6812763; doi:10.1371/journal.pone.0223953)
Supplement: S2 File — See Methods and S1 File for further information. (ZIP) [file pone.0223953.s019.zip › S2 File/012geno_15_100_60.csv]

Ind	Pop	SNP_1	SNP_10	SNP_100	SNP_101	SNP_102	SNP_103	SNP_104	SNP_105	SNP_106	SNP_107	SNP_109	SNP_11	SNP_110	SNP_111	SNP_112	SNP_113	SNP_114	SNP_115	SNP_116	SNP_117	SNP_118	SNP_119	SNP_12	SNP_120	SNP_121	SNP_122	SNP_123	SNP_124	SNP_125	SNP_126	SNP_127	SNP_128	SNP_129	SNP_13	SNP_130	SNP_131	SNP_132	SNP_133	SNP_134	SNP_135	SNP_136	SNP_137	SNP_139	SNP_14	SNP_140	SNP_141	SNP_142	SNP_143
M054	M	0	1	NA	2	0	2	0	2	1	NA	1	1	1	NA	NA	NA	NA	0	1	1	1	0	NA	0	2	2	1	2	2	0	0	2	2	NA	1	0	NA	NA	1	1	1	NA	NA	NA	NA	0	1	1
M002	M	1	1	NA	2	0	2	1	2	1	NA	1	NA	1	1	1	2	NA	NA	2	1	1	0	NA	0	2	2	1	1	2	0	NA	NA	2	NA	1	NA	NA	1	1	1	1	NA	NA	2	NA	NA	1	1
R045	R	0	1	1	2	0	2	0	2	1	0	1	1	1	2	1	2	1	0	1	1	1	1	2	0	1	2	1	2	1	0	0	2	2	1	0	0	1	0	0	1	1	2	NA	2	NA	1	1	2
R010	R	0	1	1	2	1	2	1	2	0	0	1	1	2	1	0	1	1	0	1	1	1	0	2	0	1	2	1	1	2	0	1	2	2	1	0	0	0	0	1	1	1	2	2	1	2	0	1	2
R085	R	0	1	2	2	1	2	0	2	1	1	1	1	1	2	1	2	NA	0	1	1	1	0	2	0	2	2	1	2	2	0	0	2	2	1	0	0	0	0	NA	1	1	1	1	1	1	0	1	2
N052	N	1	1	2	2	1	2	1	2	1	0	0	1	1	2	0	2	2	1	2	1	1	0	2	0	2	2	1	2	2	1	0	2	2	1	0	0	1	0	1	1	1	2	1	1	1	0	2	2
N037	N	1	1	2	2	1	2	0	2	1	1	0	1	2	2	1	2	1	0	2	1	1	0	2	0	2	2	0	2	1	0	0	2	2	1	0	0	1	0	1	1	1	NA	1	2	1	0	NA	2
R051	R	0	1	1	2	0	2	0	2	1	1	0	0	1	2	1	2	1	0	1	1	1	0	2	0	1	1	1	2	2	0	0	2	2	1	0	0	1	1	0	1	1	1	1	2	1	0	1	2
M061	M	1	1	2	2	NA	2	1	2	1	0	1	0	2	2	1	2	2	0	2	1	1	1	1	0	2	2	1	2	1	0	NA	NA	1	1	1	0	0	1	0	1	1	2	1	1	1	0	1	1
N028	N	0	1	2	2	0	2	1	2	1	1	0	1	1	2	0	2	1	0	1	1	2	0	2	0	1	2	1	2	2	0	0	2	1	1	0	0	0	0	1	1	1	2	1	2	1	0	1	2
N040	N	0	1	1	2	0	2	0	2	1	0	1	0	1	2	1	2	1	1	2	1	1	1	2	0	1	2	1	2	1	0	0	2	2	1	0	0	1	0	1	1	1	1	1	2	1	0	1	2
M003	M	1	1	NA	2	NA	2	0	2	0	NA	1	NA	1	NA	NA	NA	NA	NA	2	1	1	1	NA	0	1	1	1	1	2	0	NA	NA	2	NA	0	0	NA	NA	0	1	1	NA	NA	2	NA	NA	1	2
N004	N	0	1	2	2	1	2	1	2	1	0	0	1	1	1	1	2	2	0	1	1	1	1	2	0	2	2	1	2	1	0	0	2	1	1	0	0	1	1	1	1	1	2	1	2	1	1	1	2
M024	M	0	1	2	2	0	2	0	2	0	NA	1	NA	2	1	1	1	2	0	2	1	2	1	2	0	2	2	1	2	1	0	NA	NA	2	1	1	1	NA	0	1	1	1	1	1	2	NA	1	1	2
M004	M	0	1	NA	NA	NA	2	0	NA	NA	NA	1	NA	1	NA	NA	2	NA	NA	NA	NA	NA	NA	NA	NA	NA	NA	1	2	1	1	NA	NA	1	NA	0	0	1	NA	1	1	1	NA	NA	2	NA	0	1	2
R050	R	1	1	2	1	1	1	1	2	1	1	0	1	1	2	1	2	2	0	2	1	1	1	2	0	1	2	1	2	1	0	0	2	2	1	1	0	1	1	0	1	1	2	1	2	1	1	1	2
M022	M	0	1	2	2	1	2	0	2	1	1	0	0	1	2	1	2	2	0	1	1	1	0	2	0	1	1	1	1	1	0	NA	NA	2	1	0	0	1	0	0	1	1	1	2	2	2	0	1	1
R073	R	0	1	2	2	1	2	0	2	1	1	0	1	1	2	1	2	1	0	1	1	1	1	2	0	1	2	1	2	1	0	0	2	2	1	0	0	1	0	0	1	1	1	1	2	1	1	2	2
R094	R	1	1	1	1	1	2	0	2	1	0	0	1	1	1	1	2	1	0	1	1	1	0	2	0	1	2	1	1	2	0	0	2	2	1	0	0	1	0	1	1	1	2	1	1	1	0	1	1
N018	N	1	0	2	2	NA	NA	NA	NA	NA	NA	0	1	1	1	0	NA	NA	0	2	1	2	0	2	0	1	2	1	2	1	0	NA	NA	2	1	0	0	NA	0	1	1	1	NA	1	2	1	0	1	2
R057	R	1	1	2	2	1	2	1	NA	NA	NA	0	0	1	2	0	2	2	0	1	1	1	0	2	0	2	2	1	2	1	0	0	1	2	1	0	1	NA	0	1	1	1	NA	1	2	1	0	1	2
N010	N	0	1	2	2	1	2	0	2	1	1	0	1	1	1	1	2	1	1	1	1	1	0	2	0	1	2	1	2	1	NA	1	1	2	1	0	0	1	1	1	1	1	2	1	2	NA	0	1	2
R001	R	0	1	1	2	0	2	0	2	0	1	0	0	2	2	0	1	2	0	1	1	1	1	2	0	2	2	0	2	1	0	0	2	2	1	0	0	1	0	0	1	1	1	1	2	1	0	NA	2
R035	R	0	1	2	2	0	2	1	2	0	1	0	1	1	2	0	2	1	0	2	1	1	1	1	0	1	2	1	2	1	0	0	2	2	1	0	0	0	1	1	1	1	2	1	1	1	0	2	2
R003	R	1	1	NA	1	NA	2	1	2	1	0	0	1	2	1	1	2	1	0	1	1	1	0	2	0	1	2	1	2	2	0	0	2	2	1	0	0	1	NA	NA	1	1	1	1	2	1	0	NA	2
M032	M	NA	1	NA	1	0	2	1	NA	NA	NA	1	1	1	2	1	2	NA	0	1	1	1	0	2	0	1	2	1	2	2	NA	0	2	1	1	0	0	1	1	1	1	1	2	2	2	2	1	1	2
R036	R	0	1	1	2	1	2	1	2	1	1	0	0	1	1	1	2	1	0	1	1	1	0	2	0	1	2	1	2	2	0	0	2	2	1	0	0	1	0	NA	1	1	1	1	2	1	0	NA	1
M065	M	0	1	2	2	1	1	0	2	1	1	1	0	1	2	0	2	1	0	1	1	1	0	2	0	1	2	1	2	2	0	0	1	2	1	0	0	1	0	0	1	1	2	1	2	1	0	1	1
N026	N	0	1	1	2	0	2	0	1	1	0	0	1	1	1	1	2	2	0	1	1	1	1	2	0	2	2	1	2	1	0	1	1	2	1	0	1	NA	0	1	1	1	2	1	2	1	0	2	2
R086	R	1	1	1	1	0	2	1	2	1	1	0	1	1	2	0	2	1	0	2	1	1	1	2	0	2	2	1	2	1	0	0	2	2	1	0	0	1	0	0	1	1	1	1	2	1	1	1	2
R015	R	0	1	2	2	0	2	0	2	1	1	0	1	1	1	1	2	2	0	1	1	1	0	2	0	1	2	1	2	2	0	0	1	2	1	0	0	1	0	0	1	1	1	1	2	1	0	NA	1
R030	R	NA	1	NA	NA	NA	NA	NA	NA	NA	NA	0	NA	2	2	NA	NA	NA	NA	NA	NA	NA	NA	NA	NA	NA	NA	NA	NA	NA	NA	NA	NA	NA	NA	NA	NA	NA	NA	NA	1	1	NA	NA	NA	NA	NA	NA	NA
M015	M	0	1	2	NA	NA	2	0	NA	NA	NA	1	NA	2	NA	NA	NA	NA	1	NA	NA	NA	NA	NA	0	1	2	1	1	2	NA	NA	NA	2	NA	0	0	NA	NA	0	1	1	NA	NA	NA	NA	NA	1	2
N019	N	0	1	1	2	0	2	0	2	1	0	0	1	1	2	0	1	2	0	1	1	1	0	2	0	2	2	1	2	2	1	1	1	2	1	0	0	1	1	1	1	1	1	1	2	1	0	1	1
R087	R	0	1	2	2	1	2	1	2	1	1	0	0	1	2	0	1	1	1	2	1	1	0	1	0	1	1	1	2	2	0	0	2	1	1	0	0	1	1	1	1	0	1	1	1	1	0	2	2
M025	M	1	1	2	2	1	2	1	2	1	0	1	1	1	2	1	2	1	0	1	1	1	0	2	0	1	2	1	2	2	0	0	2	1	1	0	0	1	1	1	1	1	2	1	2	1	0	1	2
R080	R	0	1	2	2	1	2	0	2	1	0	0	0	2	2	0	2	2	0	2	1	1	1	2	0	2	2	0	2	1	0	0	2	2	1	0	0	1	0	1	1	1	2	1	2	1	0	1	2
R020	R	1	1	1	2	1	2	0	1	1	1	0	1	1	2	1	2	1	0	1	1	1	1	2	0	2	2	1	2	1	0	0	1	2	1	0	0	0	1	0	1	1	1	1	2	1	0	1	2
R070	R	0	1	1	2	0	2	0	2	1	1	0	1	1	2	1	1	1	0	2	1	1	1	2	0	1	2	1	2	1	0	0	1	2	1	1	0	1	0	0	1	1	1	1	2	1	0	1	2
R005	R	0	1	2	2	1	2	0	1	1	0	1	1	1	2	1	2	1	0	1	2	1	1	2	0	2	2	0	2	2	0	1	1	2	1	0	0	1	1	0	1	1	1	1	1	1	0	NA	2
M063	M	0	1	2	2	1	2	0	2	1	0	1	0	2	2	0	2	1	0	2	1	1	0	2	0	1	2	1	2	2	0	0	2	2	1	0	0	1	0	0	1	1	2	1	2	1	1	1	2
N042	N	0	1	1	2	NA	1	0	2	1	0	0	1	1	1	0	2	1	1	1	1	1	0	2	0	1	2	1	1	2	0	0	NA	1	1	0	0	1	1	1	1	1	1	1	2	1	0	2	2
R066	R	1	1	1	2	1	2	0	2	1	0	0	1	1	2	1	NA	2	0	2	1	1	1	2	0	2	2	1	2	1	0	0	2	2	1	0	0	1	0	1	1	1	1	1	2	1	0	NA	2
R072	R	0	1	NA	2	0	2	0	2	1	0	0	1	1	1	1	2	1	0	1	2	1	1	2	0	2	2	0	2	2	0	1	1	2	1	0	0	0	NA	NA	1	1	1	1	2	1	0	NA	2
N015	N	1	1	1	2	0	1	1	1	1	1	0	1	1	2	1	2	1	0	2	1	1	1	2	0	2	2	1	2	2	0	0	2	2	1	0	0	1	0	1	1	1	1	2	2	2	0	1	2
N020	N	1	1	1	2	1	NA	1	2	1	1	1	1	1	2	1	2	2	1	2	1	1	1	2	0	2	2	1	2	1	0	0	2	2	1	0	0	1	1	1	1	1	1	1	2	1	0	2	2
R065	R	1	1	1	1	0	2	1	2	0	1	1	1	2	1	0	2	1	0	1	2	1	0	1	0	1	1	1	2	2	0	1	2	2	1	0	0	0	0	NA	1	1	1	1	2	1	0	NA	2
R053	R	1	1	1	2	1	2	0	2	1	0	1	1	1	2	1	2	2	1	1	1	1	1	2	0	2	2	0	2	1	0	1	1	2	1	0	0	1	1	1	1	1	1	1	2	1	0	2	2
M037	M	0	1	1	2	0	2	0	2	1	0	0	0	1	2	1	2	1	0	1	1	1	1	2	0	2	2	1	2	1	0	0	2	1	1	0	0	1	0	0	1	1	1	1	2	1	0	1	1
R044	R	0	1	2	2	1	2	1	2	1	1	0	1	1	2	1	2	2	0	1	1	1	0	2	0	1	2	1	1	2	0	0	2	1	1	0	0	1	0	1	1	1	1	1	2	1	0	1	2
M029	M	NA	0	NA	1	0	2	0	NA	NA	NA	1	0	1	NA	NA	2	NA	0	2	1	1	0	NA	0	2	2	0	1	2	0	NA	NA	2	1	0	1	NA	1	1	1	1	NA	NA	2	NA	0	1	1
R063	R	1	1	2	2	0	2	0	2	1	0	0	1	2	2	1	NA	1	0	1	2	1	1	1	0	2	2	1	2	1	0	0	2	1	1	0	0	0	0	1	1	1	1	1	2	1	0	2	2
R034	R	1	1	2	2	1	1	0	2	1	1	0	1	2	2	0	2	2	0	1	1	1	1	2	1	2	2	1	1	2	0	0	1	2	1	1	0	1	0	1	1	1	1	1	2	1	0	NA	2
M040	M	1	1	NA	1	NA	2	1	2	0	NA	1	0	1	2	NA	2	NA	0	2	1	1	1	2	1	1	1	1	2	1	0	NA	NA	1	1	0	NA	NA	NA	0	1	1	NA	NA	2	NA	0	1	2
M053	M	0	1	1	2	0	2	1	2	1	1	0	1	1	2	1	2	2	0	1	1	1	1	2	0	2	2	1	2	2	0	0	2	2	1	0	0	1	1	1	1	1	2	NA	2	NA	0	1	2
M006	M	0	1	1	2	NA	1	NA	NA	NA	NA	0	NA	1	NA	NA	NA	NA	1	NA	NA	NA	NA	NA	NA	NA	NA	NA	NA	NA	NA	NA	NA	2	NA	0	0	1	1	1	1	1	2	NA	NA	NA	0	1	1
R013	R	0	1	2	2	1	2	1	2	1	1	0	1	1	2	0	1	1	0	2	1	1	0	2	0	1	2	1	2	2	0	0	2	2	1	0	0	1	1	0	1	1	2	1	2	1	1	1	1
R055	R	1	1	NA	2	1	2	0	2	1	0	0	0	1	1	0	2	1	0	1	1	1	0	2	0	1	2	1	2	2	0	0	2	1	1	0	1	1	0	NA	1	1	1	1	2	1	1	NA	2
R091	R	0	1	2	2	0	2	0	2	1	1	0	1	1	2	1	2	1	0	1	1	1	0	2	0	2	2	1	2	2	1	0	2	1	1	0	0	1	0	1	1	1	1	1	2	1	0	1	1
N002	N	0	1	1	2	1	2	1	2	1	0	0	0	1	1	1	2	2	0	1	1	1	0	2	0	1	2	1	1	2	0	0	2	2	1	0	0	1	0	1	1	1	1	2	2	2	0	1	2
M067	M	1	1	NA	2	NA	2	1	2	0	NA	0	0	1	NA	NA	NA	NA	NA	NA	NA	NA	NA	NA	NA	2	2	NA	NA	NA	NA	NA	NA	NA	NA	0	NA	NA	NA	1	1	1	2	NA	NA	NA	NA	1	1
R074	R	0	1	1	2	0	2	0	2	1	1	1	1	1	2	1	1	1	0	1	2	1	0	1	0	1	2	1	2	2	0	0	2	2	1	0	0	1	0	NA	1	1	2	1	1	1	0	NA	2
M013	M	1	1	2	2	1	1	1	1	0	0	0	1	1	2	1	2	1	0	1	1	1	0	2	0	2	2	1	2	2	0	NA	NA	2	1	0	1	1	NA	1	1	1	2	2	2	NA	NA	1	1
N003	N	0	1	1	2	1	2	1	2	1	0	0	1	1	2	1	2	2	1	1	1	1	0	2	0	2	2	1	1	2	0	1	1	2	1	0	0	1	0	0	1	1	1	1	2	1	0	1	2
N025	N	0	1	1	2	1	2	0	2	1	1	0	1	1	2	1	2	1	0	1	1	1	0	2	0	1	2	1	2	2	1	0	2	2	1	0	0	1	0	0	1	1	1	1	2	1	0	2	2
N033	N	0	1	1	2	1	2	1	1	1	1	0	1	1	2	1	1	1	0	2	1	1	0	2	0	1	2	1	2	2	1	1	1	2	1	0	0	1	0	1	1	1	1	1	2	2	0	2	2
R033	R	0	1	NA	1	NA	NA	0	2	1	0	1	0	1	2	0	2	NA	0	NA	NA	NA	NA	2	NA	NA	NA	NA	NA	NA	NA	NA	NA	2	1	0	0	NA	NA	NA	1	1	NA	NA	1	NA	0	NA	1
R038	R	1	1	2	2	0	1	0	2	0	1	0	1	1	2	0	2	1	0	1	1	1	0	2	0	1	2	1	2	2	0	0	2	2	1	0	0	1	1	0	1	1	1	1	2	1	0	1	1
R026	R	0	1	2	2	1	2	1	2	0	1	1	1	1	2	1	1	1	0	1	1	1	0	2	0	1	2	1	1	2	0	1	1	2	1	0	0	0	0	0	1	1	1	1	2	1	0	2	2
R042	R	1	1	1	2	1	1	1	1	1	1	0	1	1	2	0	2	2	1	2	1	1	0	2	0	2	2	0	2	2	0	0	2	2	1	0	0	0	0	1	1	1	1	1	1	1	0	2	2
R084	R	1	1	2	2	0	2	1	2	1	0	1	1	1	2	1	2	2	0	1	1	1	1	2	0	1	2	0	2	2	0	0	2	2	1	0	0	1	0	1	1	1	2	1	2	1	0	1	2
N051	N	1	1	2	1	NA	2	0	1	1	1	0	1	2	2	0	NA	1	1	2	1	1	0	2	0	1	1	1	2	1	0	0	2	1	1	0	0	1	NA	0	1	1	1	1	1	1	0	1	2
R100	R	0	1	NA	1	1	2	0	2	1	0	1	1	1	2	0	2	2	0	1	1	1	0	2	0	1	2	1	2	2	1	0	2	2	1	0	0	1	0	0	1	1	1	1	2	1	0	1	2
N012	N	0	1	1	1	0	2	1	2	1	0	1	1	1	2	0	2	1	0	1	1	1	0	2	0	1	2	0	2	2	0	0	2	2	1	0	0	1	1	1	1	1	2	1	2	1	0	1	2
M047	M	NA	1	NA	2	0	2	1	NA	NA	NA	0	0	1	2	1	2	1	NA	2	1	1	1	2	0	1	1	1	2	2	0	0	2	1	1	0	1	NA	1	1	1	1	NA	1	2	1	0	1	2
R056	R	0	1	1	2	NA	1	1	2	1	NA	0	1	1	2	1	2	1	0	2	1	1	1	2	0	1	2	1	2	1	0	1	2	1	1	0	0	NA	0	0	1	1	NA	1	2	1	0	1	2
N016	N	0	1	1	1	1	2	1	2	1	0	0	1	1	2	0	2	2	0	2	1	1	0	2	0	2	2	1	2	2	1	0	2	2	1	0	0	1	0	0	1	1	2	2	2	2	0	1	2
R032	R	0	1	1	2	1	2	0	2	1	1	0	1	2	2	0	2	1	0	1	2	1	1	2	0	1	2	1	2	1	0	1	2	2	1	0	0	0	0	NA	1	1	2	1	2	1	1	NA	1
M050	M	0	1	2	2	1	2	0	1	1	1	0	NA	1	2	1	2	1	0	1	1	1	0	2	1	1	2	1	2	2	0	0	2	2	1	0	0	1	0	1	1	1	2	2	2	2	0	2	2
R014	R	0	1	1	2	0	2	1	2	1	1	0	1	1	2	1	2	2	0	1	1	1	0	2	0	1	2	1	1	2	0	0	1	2	1	0	0	1	0	0	1	1	2	1	2	1	0	1	2
R067	R	0	1	2	2	1	2	1	2	0	1	0	1	2	2	1	1	1	0	2	1	1	1	1	0	1	2	1	2	2	0	0	2	2	1	0	0	1	0	1	1	1	1	1	2	1	0	1	2
M031	M	0	1	NA	2	0	2	1	NA	1	NA	0	1	1	2	1	2	1	1	1	1	1	0	2	0	1	2	1	1	2	0	NA	NA	2	1	0	0	1	1	1	1	1	2	1	2	1	0	2	1
R008	R	1	1	NA	2	NA	NA	0	NA	NA	NA	0	1	2	2	1	NA	NA	0	NA	NA	NA	NA	NA	0	NA	NA	NA	NA	NA	NA	0	2	2	1	0	NA	1	NA	NA	1	1	1	NA	NA	NA	NA	NA	1
R082	R	0	1	2	2	1	2	0	2	1	1	0	1	1	2	1	2	1	0	2	1	1	0	1	0	1	2	1	2	1	0	0	2	2	1	0	0	1	0	1	1	1	2	1	2	1	0	2	2
R039	R	0	1	1	2	0	2	1	2	1	0	0	1	1	2	0	2	2	0	2	1	1	1	2	0	2	2	1	2	1	0	0	2	2	1	0	0	0	1	1	1	1	2	NA	1	1	0	2	2
M012	M	NA	NA	NA	NA	NA	1	1	NA	NA	NA	1	NA	1	NA	NA	2	NA	0	NA	NA	NA	NA	NA	0	1	1	1	2	1	NA	NA	NA	2	NA	0	0	NA	NA	1	1	0	NA	NA	NA	NA	NA	1	2
R041	R	0	1	2	1	0	2	1	NA	NA	NA	0	1	1	2	1	2	1	1	2	1	1	0	2	0	2	2	1	1	2	0	NA	NA	2	1	1	NA	NA	0	1	1	1	NA	NA	1	NA	1	1	1
M016	M	1	1	2	2	NA	1	1	2	1	NA	0	0	1	2	0	2	NA	0	2	1	1	0	2	0	1	2	1	2	2	0	NA	NA	1	1	0	1	0	1	0	1	1	2	2	2	2	0	1	2
R097	R	0	1	1	1	0	2	0	2	1	0	0	0	1	2	1	2	2	0	1	1	1	0	2	0	2	2	1	2	2	0	0	2	2	1	0	0	0	0	NA	1	1	1	1	2	1	0	NA	2
R069	R	0	1	2	1	1	NA	1	1	1	0	0	1	2	2	0	2	2	1	1	1	1	0	2	0	1	2	1	1	2	0	0	2	2	1	0	0	0	1	1	1	1	1	1	2	1	1	1	2
N043	N	0	1	1	2	1	2	0	2	1	1	0	1	1	2	1	2	1	0	1	1	1	1	2	0	2	2	1	2	1	0	0	2	2	1	0	0	1	0	0	1	1	2	1	1	1	0	1	2
R049	R	0	1	2	1	0	1	1	1	1	1	1	1	2	2	0	2	1	0	1	1	1	0	1	1	1	1	1	2	2	0	0	2	2	1	0	0	1	0	NA	1	1	1	1	2	1	0	NA	NA
M035	M	0	1	NA	1	0	2	0	NA	NA	NA	0	0	1	1	1	2	NA	0	2	2	1	1	2	0	1	2	0	2	1	0	1	1	1	1	0	0	1	0	1	1	1	2	1	2	1	0	1	1
R027	R	1	1	2	2	1	2	0	2	1	1	0	1	1	2	1	2	1	0	1	1	1	0	2	0	2	2	1	1	2	0	1	1	2	1	0	0	1	0	0	1	1	1	2	1	2	1	1	2
R023	R	0	1	1	1	0	NA	1	1	0	0	0	1	1	2	0	2	NA	1	1	NA	NA	NA	2	NA	1	2	1	1	2	0	0	2	2	1	0	0	1	NA	NA	1	1	2	1	2	1	NA	NA	NA
N006	N	0	1	2	2	0	2	0	2	1	0	1	1	1	2	0	2	1	0	2	1	1	0	2	0	2	2	1	2	2	1	0	2	2	1	0	0	1	1	1	1	1	2	1	1	2	0	1	1
N021	N	1	1	2	2	1	2	1	2	1	1	0	1	1	2	0	2	1	0	2	1	1	1	1	0	1	2	0	1	2	NA	1	1	2	1	1	0	1	0	1	1	1	2	1	2	1	NA	1	2
R081	R	0	1	1	2	1	2	1	2	1	1	0	0	1	2	0	1	1	0	1	1	1	0	2	0	1	1	1	2	2	0	0	2	2	1	0	0	1	0	0	1	1	1	1	2	1	0	NA	2
R103	R	0	1	1	2	1	2	0	2	1	0	0	1	1	2	1	2	1	0	1	1	1	1	2	0	2	2	0	2	1	0	0	2	2	1	0	0	1	0	NA	1	1	1	1	1	1	0	1	2
R043	R	0	1	1	2	0	2	1	1	0	0	0	1	1	2	0	2	1	0	1	1	1	1	2	0	1	2	1	1	2	0	0	2	2	1	1	0	1	0	1	1	1	1	NA	1	NA	0	2	2
R028	R	1	1	2	1	1	2	1	NA	1	0	0	1	1	2	0	2	NA	1	1	2	1	0	2	0	1	2	1	2	1	0	0	2	1	1	0	0	NA	0	1	1	1	NA	1	2	1	1	1	1
N048	N	0	1	1	1	0	2	1	2	1	1	1	0	1	2	1	1	1	0	1	1	1	0	2	0	2	2	1	2	2	0	1	2	2	1	0	0	1	0	0	1	1	1	1	2	1	0	1	1
M064	M	1	1	1	2	1	2	0	2	1	0	0	1	1	2	0	1	2	1	1	1	1	1	2	0	1	1	1	2	1	0	0	1	2	1	0	0	0	0	1	1	1	2	NA	2	NA	0	1	2
M056	M	1	1	NA	2	1	2	1	2	1	1	1	1	1	2	NA	1	2	0	1	1	1	0	2	0	1	2	1	2	1	0	1	NA	2	1	0	0	0	0	1	1	1	2	1	2	1	0	2	1
M049	M	0	1	NA	2	0	2	0	2	1	0	1	1	1	1	1	1	1	1	1	1	1	0	2	0	2	2	1	2	2	0	0	NA	2	1	0	0	1	1	1	1	1	NA	1	2	1	0	1	1
M019	M	1	1	NA	2	0	2	0	NA	NA	NA	1	1	1	2	NA	2	NA	0	2	1	1	0	1	0	2	2	1	1	1	0	NA	NA	2	1	0	0	0	0	1	1	1	NA	NA	1	NA	0	1	2
N014	N	0	1	2	2	1	2	1	2	1	0	0	1	1	2	1	2	2	0	1	1	1	0	2	0	1	2	0	2	2	0	1	1	2	1	0	0	0	1	0	1	1	2	1	1	1	0	1	1
R040	R	0	1	2	2	1	2	1	1	1	1	0	1	1	2	1	2	1	1	1	1	1	1	2	0	1	2	1	2	1	0	0	2	2	1	0	0	NA	0	1	1	1	1	1	2	1	0	2	2
N047	N	1	1	2	2	0	2	0	1	1	0	0	1	1	2	0	2	1	0	2	1	1	0	2	0	1	2	1	2	2	1	0	2	2	1	0	0	1	0	1	1	1	1	1	2	1	0	2	2
R096	R	1	1	1	2	1	2	0	2	0	0	1	1	1	2	1	2	2	0	2	1	1	0	2	0	1	2	1	2	2	0	1	1	2	1	0	0	1	0	1	1	1	1	1	1	1	0	1	2
R092	R	0	1	2	2	0	2	0	2	1	0	0	1	1	2	0	2	1	0	1	1	1	0	2	0	1	1	1	2	2	0	1	1	2	1	0	0	0	1	1	1	1	1	1	2	1	1	1	2
N050	N	1	1	1	2	0	2	1	1	1	NA	0	1	2	2	0	2	1	0	1	1	1	1	2	0	2	2	1	2	2	0	0	2	2	1	0	0	1	0	1	1	1	1	1	2	1	0	2	1
N008	N	1	1	1	2	0	2	0	2	1	1	0	1	1	2	1	2	1	0	2	1	1	0	2	1	2	2	1	2	2	1	1	1	2	1	0	0	1	0	1	1	1	1	1	1	1	1	1	2
R099	R	1	1	2	1	1	2	0	2	1	1	0	0	1	1	1	2	2	1	1	1	1	0	2	1	1	1	1	2	2	0	0	2	2	1	0	1	0	0	1	1	1	2	1	2	1	1	2	1
N005	N	1	1	2	2	0	2	1	1	1	0	0	1	1	1	1	2	1	0	1	1	1	0	1	0	1	2	1	2	2	1	0	2	2	1	0	0	1	0	0	1	1	2	1	2	1	0	1	2
M017	M	1	1	1	2	1	2	1	1	1	0	0	0	1	2	1	2	1	0	2	1	1	0	2	0	1	2	1	2	2	1	NA	NA	2	1	0	1	1	0	1	1	1	2	1	2	2	1	1	2
N039	N	1	1	2	2	0	2	0	2	0	1	1	1	1	2	0	2	2	0	2	1	1	0	2	0	1	2	1	2	2	0	0	2	2	1	0	0	0	0	0	1	1	1	1	2	1	0	2	2
N007	N	1	1	1	2	1	2	0	2	1	0	0	1	1	2	1	2	2	0	1	1	1	1	2	0	1	2	1	2	2	0	0	2	2	1	0	0	1	0	1	1	1	1	1	2	1	0	2	2
M038	M	0	1	NA	2	0	2	1	NA	NA	NA	0	1	1	2	1	2	NA	0	1	1	1	0	2	0	1	2	1	1	2	1	NA	NA	1	1	0	0	0	1	1	1	1	NA	1	2	1	0	1	1
M018	M	0	1	1	1	0	2	1	2	1	0	1	1	1	2	1	2	1	0	2	1	1	1	2	0	2	2	1	2	1	0	NA	2	2	1	0	0	0	0	1	1	1	2	NA	2	NA	0	1	2
M062	M	0	1	2	2	0	2	0	2	1	1	0	1	1	2	1	NA	2	0	1	1	1	0	2	1	1	2	1	1	1	0	0	2	2	1	0	0	1	NA	0	1	1	1	1	2	1	0	1	2
R022	R	1	1	1	2	1	NA	0	1	1	0	0	0	1	1	1	NA	1	0	1	1	1	0	2	0	1	2	1	2	1	0	0	2	2	1	0	0	1	0	0	1	1	2	1	NA	1	0	NA	2
N041	N	1	1	2	1	NA	NA	0	NA	NA	NA	0	0	1	2	NA	1	NA	1	1	NA	1	NA	2	1	2	2	1	1	2	0	1	1	2	1	0	0	NA	0	1	1	1	NA	1	1	1	0	NA	2
R009	R	1	1	1	2	0	NA	0	2	1	1	0	0	1	2	0	NA	NA	1	1	1	1	1	2	0	2	2	1	2	2	1	0	2	1	1	1	0	0	0	NA	1	1	1	1	NA	1	0	NA	1
M026	M	0	1	NA	2	0	2	0	1	0	1	0	1	1	2	0	2	1	0	1	1	1	0	2	0	1	2	1	1	2	1	0	2	2	1	0	1	1	0	1	1	1	2	1	2	1	0	1	2
R068	R	0	1	1	1	1	2	0	2	1	0	0	1	1	2	0	2	1	0	2	1	1	1	2	0	1	2	1	2	2	0	0	2	2	1	0	0	1	0	0	1	1	1	1	1	1	0	1	2
R060	R	0	1	2	2	1	2	0	2	1	1	1	1	1	2	0	2	1	0	1	1	1	0	2	0	2	2	1	2	2	0	0	2	2	1	0	0	0	0	NA	1	1	1	1	2	1	0	NA	2
R019	R	0	1	2	1	1	2	1	1	1	0	0	0	1	2	1	2	NA	0	1	1	1	0	2	1	2	2	0	2	2	0	0	2	2	1	0	0	NA	NA	NA	1	1	2	1	2	NA	0	NA	NA
R071	R	0	1	2	2	1	1	0	2	1	0	0	1	1	2	1	1	1	0	2	1	1	0	2	0	1	1	1	2	2	0	1	1	2	1	0	0	0	0	NA	1	1	1	1	2	1	1	NA	2
M007	M	NA	NA	2	2	NA	2	1	1	0	NA	1	NA	1	2	1	2	NA	NA	1	1	1	1	NA	NA	1	2	1	2	2	1	NA	NA	2	NA	0	NA	NA	NA	1	1	1	NA	NA	NA	NA	NA	1	1
N011	N	1	1	2	1	1	2	0	2	1	1	0	1	1	1	1	2	1	0	1	1	1	0	2	1	1	2	1	2	2	0	0	2	2	1	0	0	1	0	1	1	1	2	1	2	1	0	2	2
M036	M	1	1	2	2	0	2	0	2	0	0	0	1	1	2	NA	2	2	0	1	1	1	1	2	0	2	2	1	2	2	0	1	1	1	1	0	1	1	0	1	1	1	2	1	2	1	0	1	1
R037	R	0	1	1	2	NA	NA	0	2	1	0	0	1	2	1	1	2	NA	0	1	2	2	1	2	0	2	2	1	2	1	0	0	2	2	1	0	0	0	NA	NA	1	1	1	1	2	1	0	NA	1
N049	N	0	1	1	2	1	2	0	2	1	0	0	1	2	2	0	2	2	1	2	1	1	0	1	1	1	1	1	2	2	1	0	2	2	1	0	0	1	0	1	1	1	1	1	2	1	0	1	2
R054	R	1	1	1	1	1	2	1	2	1	1	1	1	1	2	0	2	1	0	1	1	1	0	2	1	1	2	1	2	2	0	0	2	1	1	0	0	1	0	1	1	1	1	1	2	1	0	1	1
R061	R	1	1	1	2	0	2	0	2	1	0	0	1	1	2	1	2	1	0	2	1	1	0	2	0	2	2	1	2	2	0	0	2	2	1	0	0	0	0	0	1	1	1	1	2	1	0	1	2
M042	M	0	1	NA	2	0	2	0	1	1	NA	0	0	1	1	1	2	2	1	2	1	1	0	2	0	1	2	1	1	2	1	1	1	2	1	0	1	0	0	1	1	1	2	2	2	2	0	1	1
M011	M	1	1	1	2	NA	2	0	2	1	NA	1	0	2	2	0	2	2	0	1	2	1	0	2	0	1	2	1	1	2	0	NA	NA	2	1	0	0	NA	0	1	1	1	2	NA	2	NA	1	1	1
R079	R	1	1	2	1	0	1	1	2	1	0	0	1	1	2	0	2	1	0	2	2	1	0	1	0	1	1	1	2	2	0	0	2	2	1	0	0	1	1	0	1	1	2	1	1	1	0	2	2
R101	R	1	1	2	2	0	2	0	2	1	1	0	1	1	2	0	1	1	0	1	2	1	1	2	0	2	2	1	2	2	0	0	2	2	1	0	0	0	1	1	1	1	2	1	2	1	0	1	2
M058	M	NA	1	NA	2	1	2	1	NA	NA	NA	1	0	1	1	0	2	1	0	1	1	1	0	1	0	1	2	0	2	1	1	NA	NA	1	1	0	0	0	0	1	1	1	2	1	1	1	1	1	2
R011	R	1	1	2	1	1	2	0	2	1	0	0	1	2	2	0	1	1	0	1	1	1	0	2	0	1	2	1	1	2	0	0	2	2	1	0	0	0	1	0	1	1	2	1	2	1	0	1	2
N024	N	0	1	2	2	1	2	1	2	1	1	0	1	1	2	1	2	1	0	1	2	1	1	2	0	2	2	1	2	2	0	0	2	2	1	0	0	0	0	1	1	1	1	1	2	1	0	1	1
R024	R	0	1	1	2	1	2	0	1	1	0	0	1	1	2	1	2	1	0	2	1	1	1	1	0	2	2	1	2	1	0	0	2	1	1	0	0	0	0	0	1	1	1	1	1	1	1	1	1
M057	M	NA	1	NA	2	1	2	1	NA	NA	NA	1	1	1	2	0	2	NA	0	1	2	1	0	2	0	1	1	1	2	1	1	0	2	1	1	0	0	1	1	1	1	1	2	2	2	2	0	1	2
R029	R	0	1	2	2	0	NA	0	2	1	1	0	0	2	2	0	2	NA	0	2	2	1	0	1	0	2	2	0	2	2	1	0	2	2	1	0	0	1	0	NA	1	1	1	NA	1	NA	0	NA	2
N001	N	0	1	2	2	1	2	0	2	1	1	1	1	1	2	1	2	2	0	1	1	1	0	1	0	1	1	1	2	2	0	0	2	2	1	0	0	1	0	0	1	1	2	2	2	2	0	1	2
N045	N	0	1	1	2	NA	NA	1	1	1	0	0	NA	1	2	1	NA	NA	0	NA	NA	NA	NA	1	NA	NA	NA	NA	NA	2	0	NA	NA	2	1	1	NA	NA	NA	NA	1	1	NA	1	NA	1	0	NA	2
R093	R	1	1	2	1	1	2	1	2	1	0	0	1	1	1	0	2	1	1	1	1	1	0	2	1	1	2	1	2	2	0	0	2	2	1	0	1	1	0	0	1	1	2	1	2	1	0	1	2
R078	R	0	1	1	1	1	1	1	2	1	1	0	1	1	2	1	2	2	0	1	2	1	0	2	1	1	2	1	2	2	0	0	2	2	1	0	0	1	1	NA	1	1	1	1	2	1	0	NA	1
M008	M	0	1	1	2	NA	2	1	NA	NA	NA	1	NA	1	2	0	NA	NA	0	1	1	2	1	NA	0	1	2	1	2	2	0	NA	NA	NA	NA	NA	NA	NA	NA	1	1	1	NA	1	NA	1	1	1	1
N030	N	1	1	1	2	0	2	1	2	1	1	0	0	2	2	0	2	2	0	1	1	1	0	2	0	1	2	1	2	1	0	0	2	1	1	1	1	0	0	1	1	1	2	1	2	1	0	1	2
M059	M	1	1	2	1	NA	2	0	1	0	1	0	0	1	2	1	2	1	0	2	1	1	0	1	0	2	2	1	2	2	1	NA	NA	2	1	1	0	1	1	0	1	1	2	NA	1	NA	0	1	2
R104	R	0	1	2	2	0	2	0	2	1	1	0	1	2	2	0	2	1	0	1	1	1	0	2	0	1	2	1	2	2	0	0	2	2	1	1	0	1	0	1	1	1	1	1	1	1	0	1	1
M010	M	1	1	1	2	0	2	0	2	1	1	1	0	1	2	1	2	1	0	2	1	1	0	2	0	1	2	1	2	2	0	NA	NA	1	1	0	0	0	1	1	1	1	2	2	1	2	1	1	2
R058	R	0	1	2	1	0	2	0	NA	1	1	0	0	2	2	0	2	1	0	1	1	1	0	2	0	1	1	1	2	1	0	0	2	2	1	0	1	0	1	0	1	1	1	1	2	1	0	1	1
R046	R	0	1	2	2	0	2	1	2	1	0	0	1	1	2	1	2	1	0	2	1	1	1	2	0	1	2	0	2	1	0	1	1	1	1	0	0	1	0	0	1	1	1	1	2	1	0	2	2
R025	R	0	1	2	2	0	2	0	1	1	1	0	1	2	2	0	2	1	1	1	1	1	0	2	0	1	2	1	2	2	0	0	2	1	1	0	1	1	0	1	1	1	1	1	2	1	0	1	1
R102	R	1	1	1	2	1	2	1	2	1	0	0	1	1	2	0	1	2	0	1	1	1	1	2	0	2	2	1	2	2	0	0	1	2	1	1	0	0	0	NA	1	1	2	1	2	1	0	NA	2
M072	M	1	NA	NA	2	NA	2	0	NA	NA	NA	0	NA	2	NA	NA	NA	NA	1	2	1	2	0	NA	1	1	1	1	2	2	0	NA	NA	2	NA	0	NA	NA	NA	1	1	1	NA	NA	NA	NA	NA	1	1
N038	N	1	1	1	2	0	2	0	2	0	0	0	1	1	1	1	1	2	0	2	1	1	0	2	0	1	2	1	2	1	0	1	2	2	1	0	0	1	0	1	1	1	2	1	2	1	0	2	1
M014	M	1	1	1	2	NA	2	0	2	1	1	0	0	2	2	0	2	1	0	2	1	1	0	2	0	1	2	1	2	1	0	NA	NA	2	1	0	1	1	0	1	1	1	2	1	2	1	0	2	1
M060	M	1	1	1	2	0	2	0	2	1	1	0	1	1	2	1	2	NA	0	1	1	1	0	2	0	1	2	1	1	2	0	NA	NA	2	1	0	0	1	NA	0	1	0	1	NA	2	NA	0	1	2
R083	R	0	1	1	2	0	1	0	2	1	0	1	1	1	2	1	1	2	0	1	2	1	0	2	0	1	2	1	1	2	0	0	2	2	1	0	0	1	1	1	1	1	2	1	2	1	0	NA	2
M033	M	0	1	NA	2	1	2	1	NA	NA	NA	0	NA	2	2	0	2	NA	0	1	1	1	0	2	0	1	1	1	1	2	0	1	1	2	1	0	0	0	1	1	1	1	2	1	NA	1	0	1	2
R006	R	0	1	1	1	1	2	0	1	0	1	0	1	1	2	0	2	NA	0	1	1	1	1	2	0	1	2	1	2	1	0	1	1	2	1	0	0	1	1	NA	1	1	1	0	2	0	0	NA	NA
R007	R	0	1	2	2	0	NA	0	1	1	1	0	1	1	2	0	2	NA	0	2	1	1	0	2	0	2	2	1	2	2	0	1	1	2	1	1	0	0	0	NA	1	1	1	1	2	1	0	NA	NA
R031	R	0	1	1	2	0	2	0	2	1	NA	0	1	1	1	1	2	2	0	2	1	1	0	2	0	2	2	1	2	2	0	1	1	1	1	0	0	1	0	1	1	1	1	1	1	1	0	1	2
R021	R	0	1	1	2	0	NA	0	1	1	0	1	1	1	2	1	2	2	1	1	1	1	0	2	0	2	2	1	2	2	1	0	2	2	1	0	1	1	NA	NA	1	1	1	1	1	1	0	NA	2
N017	N	1	1	2	2	1	1	1	1	1	1	1	1	2	2	0	2	2	0	1	1	1	0	2	0	1	2	1	1	2	1	0	2	2	1	1	0	1	0	1	1	1	2	1	2	1	0	1	2
R098	R	1	1	1	2	1	2	1	1	1	0	0	1	1	1	1	1	1	0	1	1	1	0	2	0	1	2	1	2	2	0	0	2	2	1	0	0	1	1	1	1	1	1	1	2	1	0	1	2
R095	R	0	1	2	2	0	2	0	2	1	0	1	1	1	2	1	2	1	0	1	1	1	1	2	0	2	2	1	2	2	0	1	2	2	1	0	0	0	1	0	1	1	2	1	1	1	0	1	2
N044	N	1	1	2	1	1	1	0	2	1	0	0	1	1	2	1	2	2	1	1	1	1	0	2	1	2	2	1	2	2	0	0	2	2	1	0	1	1	0	0	1	1	1	1	1	1	0	1	2
M045	M	0	NA	NA	2	NA	2	NA	NA	NA	NA	0	NA	2	1	0	NA	NA	NA	2	1	2	0	NA	0	1	NA	NA	1	1	NA	NA	NA	2	NA	1	NA	NA	NA	1	1	1	NA	NA	NA	NA	NA	1	1
M041	M	0	1	1	2	NA	2	0	2	1	0	0	1	2	2	0	2	1	0	2	2	1	0	2	0	1	2	1	2	2	0	NA	NA	2	1	0	0	1	0	0	1	1	2	1	2	NA	1	1	2
N034	N	1	1	1	2	0	2	1	2	NA	0	1	1	1	1	1	2	1	0	2	1	1	0	2	0	2	2	1	2	2	0	0	2	2	1	0	0	0	0	1	1	1	1	1	2	1	1	NA	2
M048	M	0	1	NA	2	NA	1	0	NA	NA	NA	0	NA	1	NA	NA	NA	NA	0	NA	NA	NA	NA	NA	NA	1	1	1	1	2	0	NA	NA	2	NA	0	0	NA	NA	1	1	1	NA	NA	NA	NA	NA	1	1
N022	N	1	1	NA	1	1	1	0	2	1	0	0	1	1	2	1	2	2	0	1	1	1	0	2	1	1	2	1	1	2	1	1	1	2	1	0	1	0	0	NA	1	1	1	2	2	2	0	NA	2
N036	N	0	1	2	2	1	1	0	2	1	0	1	0	1	1	1	2	2	0	1	1	1	0	2	0	1	1	1	2	2	0	0	2	2	1	0	0	0	1	1	1	1	1	1	2	1	0	2	2
R059	R	0	1	2	2	0	2	0	2	1	1	1	1	1	2	1	2	2	0	2	1	1	0	2	0	2	2	1	2	2	0	1	2	2	1	0	0	1	0	0	1	1	1	1	2	1	0	2	1
R016	R	1	1	2	1	1	2	0	2	1	1	1	1	2	2	0	1	1	1	2	1	1	0	2	0	1	2	1	2	2	0	1	1	2	1	0	0	1	0	0	1	1	1	1	2	1	0	1	2
R012	R	1	1	2	2	1	2	0	2	1	0	0	1	1	2	0	2	2	0	1	1	1	0	2	0	1	2	0	2	2	0	1	1	2	1	0	0	0	0	1	1	1	1	1	1	1	0	NA	2
R089	R	1	1	2	2	1	2	0	2	1	0	0	1	1	2	0	2	1	0	1	1	1	0	2	1	2	2	1	2	2	1	0	2	2	1	0	0	1	0	0	1	1	1	1	2	1	0	1	2
M052	M	0	0	1	2	0	2	1	2	1	NA	0	0	1	1	1	2	1	0	1	2	1	0	NA	0	1	1	1	2	2	0	NA	NA	1	1	0	0	0	0	0	1	1	2	NA	2	NA	0	1	1
N013	N	1	1	2	2	1	2	0	2	1	0	0	1	2	2	1	2	2	0	1	1	1	0	2	1	2	2	1	1	2	1	0	2	2	1	0	0	1	0	1	1	1	1	1	2	1	0	1	2
M009	M	NA	NA	NA	NA	NA	2	0	NA	NA	NA	NA	NA	2	NA	NA	NA	NA	0	NA	NA	NA	NA	NA	NA	NA	2	1	2	1	0	NA	NA	1	NA	0	1	NA	1	1	1	1	NA	NA	NA	NA	NA	1	2
M051	M	0	1	2	1	1	2	0	1	0	1	0	1	1	1	NA	2	1	0	2	1	1	0	2	0	1	2	1	2	2	0	NA	NA	1	1	0	1	1	NA	1	1	1	NA	1	2	1	0	1	2
M020	M	NA	0	NA	NA	NA	NA	NA	NA	NA	NA	NA	NA	NA	NA	NA	NA	NA	NA	NA	NA	NA	NA	NA	NA	NA	2	1	2	2	1	NA	NA	NA	NA	NA	NA	NA	NA	1	1	1	NA	NA	NA	NA	0	1	NA
M021	M	1	1	NA	2	NA	2	1	NA	NA	NA	1	NA	1	1	NA	2	NA	NA	1	2	1	0	NA	0	2	1	1	2	2	NA	NA	NA	1	NA	0	NA	NA	0	0	1	1	NA	NA	NA	NA	1	1	1
M001	M	NA	0	NA	2	NA	2	NA	NA	NA	NA	0	NA	2	NA	NA	NA	NA	NA	NA	NA	NA	NA	NA	NA	NA	NA	NA	NA	NA	NA	NA	NA	NA	NA	NA	NA	NA	NA	1	1	1	NA	NA	NA	NA	1	1	2
M055	M	0	1	2	2	1	1	0	2	1	0	0	1	2	2	0	2	NA	1	2	1	1	0	1	0	1	1	1	2	2	0	NA	NA	2	1	0	0	0	0	1	1	1	2	NA	1	NA	0	1	2
R077	R	1	1	2	2	1	2	1	2	1	0	1	1	1	2	1	1	2	0	2	1	1	0	2	0	1	2	1	1	2	0	0	2	2	1	0	0	0	0	NA	1	1	2	1	2	1	0	NA	1
M028	M	NA	1	NA	2	NA	2	0	NA	NA	NA	1	0	2	2	0	2	NA	0	2	1	1	0	2	0	2	2	1	2	1	0	NA	NA	2	1	0	0	NA	1	1	1	1	NA	1	1	1	NA	1	1
R076	R	0	1	2	2	1	2	0	1	1	1	0	0	1	2	1	1	1	0	2	2	1	0	2	0	1	1	1	1	2	0	1	2	2	1	0	0	0	0	NA	1	1	1	1	2	1	0	NA	2
R052	R	1	1	1	1	1	2	1	2	1	1	1	0	1	1	1	2	1	0	1	1	1	0	2	0	1	2	1	2	2	0	1	1	2	1	0	0	1	0	0	1	1	1	1	2	1	0	1	2
R062	R	0	1	NA	2	0	2	1	NA	NA	0	0	1	2	2	0	2	1	1	2	1	1	0	2	0	1	2	1	2	2	0	1	1	2	1	1	0	0	0	NA	1	1	2	2	2	2	0	NA	2
N046	N	0	1	1	2	1	2	0	1	1	0	0	1	1	2	1	2	2	0	2	2	1	1	1	0	2	2	1	2	1	0	0	2	2	1	0	0	0	1	0	1	1	2	1	1	1	1	1	2
R090	R	0	1	1	2	1	2	0	2	1	0	0	1	1	2	0	1	2	0	2	1	1	0	2	0	1	1	1	2	2	0	0	2	2	1	0	0	0	1	1	1	1	2	1	2	1	1	2	1
R047	R	0	1	2	2	NA	2	1	1	1	0	1	1	1	2	0	2	1	0	1	1	1	0	2	0	2	2	1	1	2	0	0	2	2	1	0	1	NA	1	1	1	1	NA	NA	2	NA	0	1	2
N035	N	0	1	2	2	0	2	1	2	1	1	0	0	1	2	1	1	2	0	1	1	1	0	2	0	1	2	1	2	2	0	0	2	2	1	1	1	1	0	1	2	0	1	1	2	1	0	1	2
M034	M	0	1	1	2	1	2	1	1	1	0	0	1	1	1	1	2	1	1	1	1	1	1	1	0	1	1	1	1	2	1	0	NA	1	1	0	0	0	0	1	1	1	2	2	2	2	0	1	2
R048	R	0	1	1	2	0	2	0	2	1	1	0	1	1	2	0	2	1	0	1	1	1	1	2	0	2	2	1	2	1	0	0	2	2	1	0	0	NA	0	1	1	1	1	1	2	1	1	2	1
R018	R	0	1	2	2	1	2	0	1	0	1	1	1	1	2	0	1	2	0	1	1	1	0	2	0	2	2	1	2	1	0	0	2	2	1	0	0	1	0	1	1	1	1	1	2	1	0	NA	1
M030	M	0	1	NA	2	NA	2	1	2	1	NA	0	1	1	2	0	2	NA	1	NA	NA	NA	NA	1	NA	2	2	1	1	2	0	NA	NA	2	1	0	0	NA	NA	1	1	1	NA	NA	2	NA	1	2	2
R088	R	0	1	1	2	0	1	1	1	1	1	0	1	1	2	1	2	1	1	1	1	1	0	2	0	1	2	1	2	2	0	0	2	2	1	0	0	1	0	0	1	1	2	1	2	1	0	NA	1
M039	M	0	1	1	2	0	2	1	2	1	NA	0	1	1	NA	NA	2	NA	0	2	2	1	0	2	0	1	1	1	2	2	0	NA	NA	2	1	0	0	1	0	1	1	1	1	2	2	NA	1	1	2
N009	N	0	1	2	2	1	2	0	2	1	0	1	1	1	2	1	2	2	0	1	1	1	0	2	0	1	2	1	2	2	0	0	2	1	1	0	0	1	0	0	1	1	1	1	2	1	0	1	2
R002	R	0	1	1	2	1	2	1	NA	NA	1	1	0	1	1	0	1	1	0	1	1	1	1	2	0	2	2	1	2	2	0	0	2	2	1	0	1	1	0	0	1	1	2	1	2	1	0	1	2
N023	N	1	1	1	2	1	2	1	2	1	0	0	1	1	2	1	1	2	0	1	1	1	0	2	0	1	1	1	1	2	0	0	2	2	1	0	0	0	1	0	1	1	2	1	2	1	0	1	1
N027	N	1	1	2	1	0	2	0	NA	1	0	0	1	2	2	0	2	1	0	2	1	1	0	2	0	2	2	1	2	2	0	0	2	2	1	0	0	0	0	0	1	1	1	1	2	1	0	1	2
R064	R	1	1	NA	2	0	2	1	2	1	1	0	1	1	2	1	2	2	1	2	1	1	0	1	1	1	2	1	2	2	0	0	2	2	1	0	0	1	0	NA	1	1	NA	2	NA	1	0	NA	1
R004	R	0	1	1	2	0	2	0	2	1	1	0	0	1	2	1	2	1	1	1	1	1	0	2	0	2	2	1	1	2	1	0	2	2	1	0	0	NA	1	1	1	1	1	2	1	2	0	NA	2
[truncated: 314 more columns]
