# Supplementary material for: Genomic impact of severe population decline in a nomadic songbird
Source: PLoS One. 2019 Oct 24;14(10):e0223953. doi: 10.1371/journal.pone.0223953 (PMC6812763; doi:10.1371/journal.pone.0223953)
Supplement: S2 File — See Methods and S1 File for further information. (ZIP) [file pone.0223953.s019.zip › S2 File/Brenton_plot_10_100_50.csv]

Pairwise pop	Fst	1-Fst	Fst/1-fst	geogdist	log(geogdist)	period
ADL_SVIC	0.00013	0.99987	0.000130017	636	2.803457116	1
ADL_NVIC	0.0033	0.9967	0.003310926	892	2.950364854	1
ADL_BMTN	0.002	0.998	0.002004008	1136	3.055378331	1
ADL_NNSW	0.0093	0.9907	0.009387302	1531	3.184975191	1
SVIC_NVIC	0.0029	0.9971	0.002908434	388	2.588831726	1
SVIC_BMTN	0.0053	0.9947	0.00532824	725	2.860338007	1
SVIC_NNSW	0.0083	0.9917	0.008369467	1252	3.097604329	1
NVIC_BMTN	0.0093	0.9907	0.009387302	359	2.555094449	1
NVIC_NNSW	0.024	0.976	0.024590164	933	2.969881644	1
BMTN_NNSW	0.0149	0.9851	0.015125368	560	2.748188027	1
RNNSW_RBMTN	0.0013	0.9987	0.001301692	294	2.46834733	2
RNVIC_RBMTN	0.00054	0.99946	0.000540292	486	2.686636269	2
CBMTN_RBMTN	0.00487	0.99513	0.004893833	40	1.602059991	2
CNNSW_RBMTN	0.00123	0.99877	0.001231515	367	2.564666064	2
RNVIC_RNNSW	0.00205	0.99795	0.002054211	761	2.881384657	2
CBMTN_RNNSW	0.00582	0.99418	0.005854071	305	2.484299839	2
CNNSW_RNNSW	0.00172	0.99828	0.001722963	62	1.792391689	2
CBMTN_RNVIC	0.00405	0.99595	0.004066469	458	2.660865478	2
CNNSW_RNVIC	0.0013	0.9987	0.001301692	815	2.911157609	2
CNNSW_CBMTN	0.00118	0.99882	0.001181394	354	2.549003262	2
