# Supplementary material for: Genomic impact of severe population decline in a nomadic songbird
Source: PLoS One. 2019 Oct 24;14(10):e0223953. doi: 10.1371/journal.pone.0223953 (PMC6812763; doi:10.1371/journal.pone.0223953)
Supplement: S2 File — See Methods and S1 File for further information. (ZIP) [file pone.0223953.s019.zip › S2 File/dep_15_100_50.csv]

ID	SNP_1	SNP_10	SNP_100	SNP_101	SNP_102	SNP_103	SNP_104	SNP_105	SNP_106	SNP_107	SNP_108	SNP_109	SNP_11	SNP_110	SNP_111	SNP_112	SNP_113	SNP_114	SNP_115	SNP_116	SNP_117	SNP_118	SNP_119	SNP_12	SNP_120	SNP_121	SNP_122	SNP_123	SNP_124	SNP_125	SNP_126	SNP_127	SNP_128	SNP_129	SNP_13	SNP_130	SNP_131	SNP_132	SNP_133	SNP_134	SNP_135	SNP_136	SNP_137	SNP_138	SNP_139	SNP_14	SNP_140	SNP_141	SNP_142
M054	13	21	6	7	7	33	10	14	12	9	10	2	11	10	21	30	43	27	17	2	83	39	64	7	16	16	12	1	15	2	13	28	19	5	8	6	9	20	23	15	4	12	8	4	17	8	3	11	13
M002	21	20	5	22	12	47	30	43	51	59	63	18	6	48	71	34	52	112	21	4	142	36	82	5	18	12	12	4	55	8	4	10	3	3	6	11	18	37	40	26	2	8	6	0	43	14	1	6	7
R045	100	55	38	37	85	197	60	185	182	133	127	87	72	113	136	139	108	46	46	25	76	90	132	77	26	24	22	45	19	11	6	37	11	47	74	50	57	121	120	80	22	26	9	31	24	41	20	20	32
R010	16	37	18	5	31	64	54	51	53	36	35	70	33	71	50	22	27	26	37	15	20	39	45	29	14	14	15	20	24	6	23	33	19	17	38	14	23	48	48	34	14	17	14	22	17	23	17	13	7
R085	19	68	15	25	35	60	66	37	39	33	29	47	38	41	40	19	16	17	66	17	21	70	66	35	10	13	16	21	24	22	39	32	49	13	46	13	15	39	43	30	18	19	17	16	11	28	14	8	9
N052	40	80	21	5	49	114	98	57	54	8	8	42	56	76	93	43	41	31	57	14	32	69	79	53	16	19	20	15	20	22	16	19	26	17	75	20	24	40	40	26	15	15	25	26	13	50	19	26	20
N037	20	33	18	4	38	66	56	50	47	22	21	57	29	81	63	30	32	34	53	5	240	54	57	32	18	22	20	9	19	22	24	21	18	11	35	12	23	48	57	42	16	24	12	10	23	19	9	25	26
R051	36	71	17	17	56	110	87	73	73	30	32	78	36	103	111	55	46	37	61	28	44	85	130	33	31	41	40	18	23	35	52	27	37	28	45	25	32	54	63	45	22	16	29	27	22	38	21	14	13
M061	48	59	12	49	18	58	31	34	31	38	41	16	48	64	148	91	106	94	62	9	51	112	143	53	26	27	25	7	27	34	71	97	72	20	58	21	21	58	63	37	6	23	13	6	72	40	21	45	43
N028	26	46	18	23	37	97	74	89	90	73	69	133	31	109	95	46	40	50	56	16	22	87	112	34	28	33	32	16	27	21	26	37	18	18	44	20	22	49	40	30	17	15	18	20	12	34	11	20	13
N040	22	54	10	17	39	75	50	79	79	91	90	96	29	127	109	62	53	55	47	24	14	59	80	27	13	13	14	16	24	14	21	30	17	12	33	20	22	32	39	22	23	19	22	19	23	19	14	12	11
M003	21	14	1	6	10	23	29	27	32	13	10	1	7	11	30	21	39	41	22	0	165	46	84	5	8	8	5	0	20	4	14	16	2	1	6	7	8	26	25	20	2	2	2	2	28	10	7	13	15
N004	53	154	50	18	73	213	255	243	241	187	186	223	82	258	148	92	85	94	185	31	35	183	172	80	15	23	20	45	42	15	25	22	17	38	105	42	58	130	137	95	51	64	117	86	22	60	30	34	18
M024	27	26	6	23	12	53	23	74	84	97	90	53	7	133	161	90	118	132	62	5	174	101	204	11	11	7	8	8	45	10	6	24	6	9	13	15	20	40	57	33	6	18	17	6	43	17	5	30	26
M004	27	14	2	16	9	21	19	19	20	7	9	3	8	2	40	26	42	48	21	0	264	37	62	9	5	5	4	6	14	2	2	5	2	10	9	6	9	21	27	16	3	4	6	0	26	11	4	18	16
R050	52	91	53	28	83	178	107	231	232	213	205	202	64	190	290	225	186	217	57	29	75	126	150	59	27	30	29	36	18	13	22	32	11	36	60	50	58	112	110	70	33	40	35	47	36	38	27	27	28
M022	34	44	8	14	30	87	40	27	25	47	38	10	32	37	76	58	90	77	39	0	182	97	183	30	4	4	3	10	31	6	13	22	9	14	25	17	25	60	66	51	9	13	10	12	60	24	17	21	19
R073	24	53	25	18	37	88	99	55	52	45	47	35	29	56	63	21	18	24	44	19	32	66	52	29	15	22	20	18	23	10	14	7	13	18	41	16	23	41	43	27	16	17	29	13	16	29	10	10	5
R094	47	73	37	30	69	137	129	133	135	119	115	175	56	177	183	102	107	95	89	33	64	101	146	57	40	45	46	28	26	46	56	62	40	28	74	25	35	77	80	55	27	33	32	20	34	54	23	22	19
N018	16	26	7	7	1	3	5	21	24	11	10	11	22	18	30	5	9	13	13	3	11	55	68	21	3	6	5	5	17	24	8	12	3	30	26	4	10	20	18	13	6	4	14	12	13	16	18	6	10
R057	15	22	9	17	15	35	26	7	7	19	20	17	13	18	31	18	18	22	21	23	22	62	60	19	8	8	5	3	18	12	15	25	14	8	24	11	12	24	29	26	12	7	16	15	9	16	11	6	5
N010	18	51	30	5	30	85	65	86	90	52	50	57	37	79	50	37	40	37	56	8	7	49	66	35	8	10	9	11	27	10	8	11	7	12	42	25	33	51	46	30	18	15	22	23	5	25	8	11	9
R001	51	83	26	0	71	142	113	33	33	17	15	62	61	59	80	47	44	32	60	15	20	87	88	53	19	31	30	32	20	30	25	21	19	22	84	26	37	76	80	54	20	27	40	23	32	55	25	21	18
R035	29	66	20	26	36	78	61	43	44	49	47	37	41	62	75	44	36	23	46	28	28	37	60	35	12	11	10	17	22	36	84	99	59	12	45	12	15	35	38	26	19	11	32	25	13	21	20	13	10
R003	24	34	11	6	29	67	44	24	25	15	14	23	20	27	44	30	34	22	21	17	22	14	21	20	23	24	23	6	16	14	16	18	11	6	25	18	28	56	58	47	9	8	12	12	12	23	8	10	8
M032	7	68	4	20	9	41	29	50	70	122	111	26	24	70	23	33	27	56	54	2	70	54	79	28	12	16	17	3	38	6	0	0	3	9	31	17	19	44	52	28	11	11	7	4	15	24	5	17	11
R036	26	56	24	5	69	133	95	44	41	22	20	35	48	43	44	20	23	19	60	54	67	22	28	44	45	61	63	22	17	49	77	132	91	15	52	48	59	108	103	72	14	24	22	18	26	25	15	8	9
M065	65	69	21	26	46	107	81	15	13	15	18	9	44	15	71	57	68	45	65	1	59	149	178	43	10	12	10	22	24	27	45	31	27	35	42	29	37	86	92	67	26	25	17	13	47	28	25	39	51
N026	18	44	11	15	16	45	51	65	67	32	35	52	30	74	67	37	43	32	36	10	20	81	80	27	15	15	11	5	20	22	59	53	30	16	29	17	20	33	39	18	13	12	21	25	19	15	13	16	16
R086	33	78	35	31	36	98	90	83	85	89	81	112	67	100	65	40	34	28	97	20	23	52	55	67	21	30	29	33	19	29	24	24	22	15	77	21	30	51	47	34	32	27	25	31	24	48	32	18	10
R015	44	113	45	20	78	183	132	94	98	55	54	95	83	77	88	50	43	53	68	46	98	47	60	82	27	36	39	35	22	42	37	42	21	22	105	44	64	117	122	90	38	26	45	45	25	68	38	21	19
R030	7	10	4	39	22	35	1	22	23	13	11	5	7	15	41	35	12	11	3	0	9	7	14	5	0	0	0	14	0	1	0	5	2	1	6	3	5	12	12	4	7	2	0	1	10	2	2	13	21
M015	16	10	7	19	13	27	15	7	7	2	1	0	5	0	21	15	14	26	6	0	94	37	49	5	0	1	1	10	2	1	1	10	4	8	5	3	7	14	26	19	9	11	6	2	20	8	4	13	20
N019	28	52	17	7	30	76	103	129	135	47	50	59	54	105	86	45	44	41	66	25	13	87	129	48	15	19	19	22	28	15	11	24	14	23	52	25	38	76	80	54	23	18	30	22	13	26	9	22	15
R087	46	73	39	19	49	131	126	124	122	90	86	106	60	124	119	69	57	59	87	23	34	95	110	58	40	46	49	24	22	40	49	63	38	28	70	33	42	84	75	46	16	28	40	33	33	39	33	27	16
M025	38	77	11	30	22	90	64	33	39	30	28	10	51	24	77	68	90	61	55	1	134	84	146	45	36	41	36	9	29	12	14	19	10	27	51	26	34	76	87	59	26	26	23	14	38	39	20	30	27
R080	38	89	30	22	49	118	98	149	150	80	66	161	68	192	222	109	104	88	102	31	35	112	136	57	44	59	60	33	30	32	40	44	38	40	71	26	37	73	71	50	27	24	45	25	38	38	23	45	34
R020	56	98	49	31	75	160	156	163	167	158	147	227	55	184	142	102	102	93	97	63	65	69	100	55	15	21	24	32	27	23	14	22	15	13	60	37	48	78	80	42	37	31	36	36	27	35	25	25	15
R070	24	53	24	11	34	80	87	75	74	58	63	91	31	98	83	47	40	32	52	28	12	54	71	29	15	24	25	12	11	20	22	25	21	20	41	16	19	32	45	36	24	16	34	20	13	26	10	21	14
R005	67	138	59	8	83	212	188	77	79	41	41	90	83	112	110	75	82	69	129	33	61	126	162	75	49	57	53	56	30	35	60	66	35	48	93	44	57	100	107	72	44	37	46	48	49	50	31	37	24
M063	76	66	13	37	33	79	61	39	33	27	28	12	39	24	120	73	76	49	44	5	36	108	149	37	14	18	16	12	19	16	27	33	25	35	35	3	9	47	60	42	19	17	14	11	52	31	23	38	46
N042	27	41	6	25	29	72	57	44	42	12	11	46	21	102	173	102	95	75	33	1	44	56	95	21	9	8	6	7	14	24	28	24	23	17	22	8	17	45	52	38	18	19	19	9	46	17	14	28	25
R066	14	42	13	12	26	70	47	32	35	21	22	43	34	48	53	39	32	28	67	27	20	29	38	32	21	29	26	12	14	43	87	95	75	12	44	14	15	35	36	27	18	11	23	21	11	26	7	8	6
R072	29	61	17	6	30	76	85	44	45	38	35	52	31	58	34	22	16	19	62	17	22	36	49	31	11	15	18	26	19	22	20	18	22	12	39	14	18	44	42	30	23	15	28	25	8	21	23	8	5
N015	34	92	36	10	39	112	110	125	123	87	91	98	45	139	89	65	62	47	115	8	9	69	97	38	18	25	27	35	23	20	23	42	25	21	52	25	37	84	90	67	20	24	48	58	14	30	23	14	11
N020	17	42	12	5	13	51	54	74	73	28	27	48	29	55	48	22	18	25	37	6	13	84	74	24	16	19	18	16	24	7	18	25	11	10	29	12	14	29	32	18	20	12	26	13	8	17	12	13	9
R065	17	37	13	11	23	59	87	37	37	35	32	38	20	45	52	21	21	27	54	13	25	52	59	19	18	24	21	18	9	15	16	18	17	11	33	14	24	37	32	21	18	12	12	18	8	28	19	15	6
R053	44	81	33	25	63	155	130	77	72	83	76	109	53	107	108	66	62	51	73	32	88	89	99	46	30	34	31	21	16	31	35	46	33	28	56	42	50	91	82	59	35	33	31	36	35	45	26	18	17
M037	52	79	16	44	48	118	82	51	52	65	56	9	52	38	96	67	77	81	93	8	161	136	186	46	38	35	30	15	55	14	40	62	24	30	49	52	63	117	110	76	29	27	46	19	63	44	31	50	56
R044	70	103	70	53	133	245	141	130	135	161	154	173	82	172	183	141	133	151	111	45	102	192	231	76	8	12	12	57	25	36	36	48	14	39	80	69	79	164	155	91	25	46	26	55	23	39	23	20	20
M029	7	36	4	55	11	36	25	13	13	23	24	3	11	11	13	9	14	36	27	2	316	47	65	8	2	3	3	1	15	0	2	4	5	3	14	6	9	32	36	21	8	7	15	2	11	22	5	9	16
R063	16	46	18	19	30	62	52	37	40	29	28	52	25	59	36	25	22	11	47	20	15	46	57	21	13	20	21	9	22	14	37	34	37	12	32	11	15	32	32	20	22	20	32	10	12	19	10	11	7
R034	77	93	31	1	78	149	162	33	33	5	5	21	69	48	99	54	49	22	79	23	13	156	192	74	10	9	10	29	22	28	23	19	14	26	106	31	42	66	86	54	30	31	40	23	19	70	23	21	21
M040	23	24	1	16	17	44	30	6	6	6	8	4	13	5	32	21	39	48	30	0	62	45	79	13	7	7	5	8	11	1	4	3	3	2	14	5	8	37	38	32	5	12	3	2	31	16	5	16	28
M053	44	44	9	13	22	68	39	33	33	18	22	5	31	10	47	39	57	44	41	4	112	54	89	27	18	17	14	15	15	4	9	12	1	9	28	10	14	36	48	39	15	11	14	1	40	20	12	27	41
M006	18	18	2	4	14	38	21	5	5	7	7	1	6	8	34	27	29	35	14	1	97	36	58	1	1	2	3	3	3	7	9	13	4	4	1	12	16	28	38	23	10	5	2	2	23	1	6	6	9
R013	23	44	21	14	41	74	64	62	65	59	61	95	31	74	59	44	42	33	54	25	15	41	51	26	9	15	15	19	15	13	13	15	8	9	36	15	19	34	37	19	22	18	20	19	11	22	15	8	8
R055	20	42	18	11	46	81	75	41	44	26	27	44	25	46	35	28	31	17	58	21	25	44	43	21	13	20	19	17	12	18	40	33	33	7	33	14	16	31	34	25	22	10	23	21	5	25	16	11	7
R091	39	75	31	27	48	113	83	81	78	87	84	94	51	114	95	49	59	41	98	28	31	93	79	47	17	21	25	33	20	43	40	33	27	20	65	26	35	66	65	44	19	22	30	35	21	57	27	12	13
N002	52	153	62	12	136	295	326	290	288	182	169	242	90	273	183	112	108	109	211	35	32	203	243	80	31	46	49	59	68	30	38	58	44	30	98	63	96	186	163	109	68	64	102	69	16	53	42	30	16
M067	19	13	2	13	1	6	7	10	11	4	5	3	10	4	70	56	53	52	10	0	124	25	59	6	3	3	3	3	7	3	3	2	0	5	6	2	3	9	20	13	0	4	3	0	28	3	3	19	19
R074	16	17	18	5	24	67	62	34	36	26	23	36	14	40	18	12	12	13	51	10	26	32	29	16	9	14	13	14	13	12	8	13	7	8	22	14	15	27	32	24	8	11	15	15	4	14	10	5	3
M013	34	45	9	16	19	73	40	43	46	20	18	1	22	31	42	52	79	58	40	4	100	79	167	19	22	20	20	7	45	8	14	25	9	8	20	25	39	79	85	54	7	15	6	4	74	19	14	22	24
N003	62	194	60	22	117	355	320	294	294	198	194	277	110	340	239	147	143	129	226	44	35	134	180	98	36	40	38	85	57	41	53	67	45	44	121	87	127	220	208	133	89	70	95	107	19	80	49	47	26
N025	20	40	12	9	29	68	45	71	75	37	37	48	30	52	71	26	23	40	49	11	21	47	54	31	21	23	18	16	38	18	14	12	13	11	34	13	17	43	49	37	8	9	17	15	11	17	7	19	10
N033	27	56	38	38	36	97	71	94	93	82	82	110	40	141	100	60	56	65	51	42	19	71	116	34	28	32	27	29	16	29	31	38	28	25	41	16	21	51	59	40	16	15	28	23	10	26	10	26	25
R033	34	27	5	1	16	26	34	14	13	1	1	19	17	36	42	38	36	38	15	4	23	47	68	21	1	3	3	7	6	10	5	6	4	11	28	13	16	30	32	22	11	10	10	4	14	20	30	12	18
R038	35	94	17	20	53	128	118	93	98	71	66	75	62	111	91	36	32	48	84	35	38	98	127	59	20	26	26	22	43	23	29	35	21	22	69	30	42	73	71	43	28	31	33	23	24	42	16	20	16
R026	33	65	33	27	86	140	102	108	112	139	127	163	46	130	120	85	74	73	53	28	69	66	64	41	12	17	18	25	16	25	19	17	8	19	44	37	46	77	75	45	20	22	29	32	24	19	16	12	16
R042	27	54	27	11	38	91	74	46	47	36	28	61	38	89	98	44	43	49	51	26	22	54	70	34	18	30	29	17	28	14	11	8	10	11	44	22	28	47	49	38	23	21	15	17	15	24	12	13	9
R084	61	108	37	28	64	150	164	136	137	144	148	189	60	166	170	123	110	88	117	28	49	177	203	61	28	41	40	48	46	35	43	38	37	31	75	25	32	75	80	60	60	35	39	47	39	63	34	29	21
N051	21	22	7	30	19	58	46	65	61	8	8	64	21	104	128	58	59	46	24	1	107	63	86	20	6	9	10	3	19	22	23	15	7	7	22	5	13	30	33	27	19	9	19	10	23	15	19	17	15
R100	30	63	30	37	37	97	96	91	93	70	68	121	43	120	98	55	54	48	68	34	39	74	95	44	17	24	28	33	21	32	36	41	31	22	62	28	31	53	63	41	26	25	32	30	15	37	15	24	13
N012	81	198	82	40	105	286	274	257	265	169	156	208	126	246	182	133	137	118	199	37	50	226	201	112	28	39	41	65	52	104	208	196	124	46	146	65	90	158	159	115	81	77	119	121	21	87	62	57	47
M047	8	30	8	9	11	43	30	71	78	85	82	21	20	64	79	83	81	100	49	5	66	45	72	18	28	29	24	3	38	0	3	7	4	4	22	10	13	37	40	32	5	3	6	4	26	19	5	12	13
R056	26	28	6	8	32	65	31	41	43	44	40	34	16	41	62	51	48	63	16	15	31	69	75	17	6	8	8	3	7	9	10	21	10	22	18	15	20	43	45	26	8	13	18	14	26	15	10	7	15
N016	38	105	49	8	62	213	153	154	161	67	69	98	84	147	102	64	60	47	136	19	20	107	116	73	33	37	42	57	51	31	51	55	35	36	82	23	36	110	141	93	27	45	50	57	15	44	35	34	18
R032	61	99	22	1	60	130	102	45	44	10	10	30	68	68	84	53	44	32	41	13	11	169	177	61	7	9	9	30	10	37	36	37	34	23	80	16	25	50	56	40	25	23	46	21	23	53	20	22	24
M050	34	26	10	12	13	48	27	25	27	17	18	9	9	18	45	47	55	29	41	10	22	34	50	10	19	19	15	9	7	40	67	67	70	16	19	22	24	44	40	29	7	9	4	10	19	17	9	20	18
R014	43	62	45	17	80	161	100	133	137	142	131	209	46	163	141	97	88	106	78	30	67	101	130	45	15	18	16	27	27	32	31	31	18	21	50	29	36	82	81	53	25	36	39	35	18	28	18	8	14
R067	35	55	19	33	35	77	67	77	79	42	44	72	40	71	110	59	42	58	53	20	22	57	78	41	22	25	22	25	21	17	21	26	14	16	48	17	21	46	53	41	17	17	26	24	12	29	15	9	9
M031	23	31	7	34	15	79	50	16	16	14	12	4	33	21	20	10	19	29	42	0	133	59	73	29	8	13	11	11	12	2	6	11	7	8	34	20	28	60	59	45	29	22	18	2	14	34	8	20	24
R008	24	21	6	1	18	42	24	32	31	5	5	47	11	69	110	98	83	52	18	1	8	37	40	9	1	3	3	16	1	24	46	17	32	18	14	7	13	16	14	7	11	5	22	7	14	9	17	4	8
R082	36	59	22	17	35	88	81	108	110	83	73	64	33	116	105	53	49	42	68	15	20	56	75	33	27	35	36	23	13	25	22	23	16	15	43	15	18	44	50	28	24	27	25	29	12	31	23	14	8
R039	95	60	56	43	97	230	90	257	261	226	207	166	56	228	447	376	243	238	50	25	76	150	188	58	10	15	18	39	39	19	15	54	20	58	63	51	62	157	156	81	40	37	31	56	79	46	43	43	57
M012	6	6	3	13	5	36	12	6	5	5	6	2	6	0	26	23	37	43	7	0	66	39	77	8	3	3	2	3	14	8	13	14	4	0	6	5	11	28	29	21	1	3	2	0	19	6	0	9	15
R041	37	23	25	34	74	164	15	229	223	79	74	37	20	53	115	126	52	35	22	6	70	38	81	22	4	4	5	41	9	10	0	29	10	20	25	50	58	145	108	44	14	9	4	27	29	18	12	35	40
M016	53	44	6	26	18	80	36	34	32	21	22	15	36	15	64	56	78	69	34	3	172	113	175	26	14	17	13	6	34	10	20	22	3	17	24	24	38	90	111	82	12	29	22	1	87	19	16	34	56
R097	20	52	18	22	41	100	83	62	61	52	48	89	46	75	75	43	42	38	56	22	23	52	38	42	11	16	16	13	21	29	46	19	29	10	50	12	22	44	48	32	18	20	20	27	12	20	15	13	10
R069	20	25	13	10	12	33	28	28	32	9	7	19	33	40	27	11	10	17	26	14	11	34	37	29	14	17	18	3	16	24	23	39	26	12	36	12	17	24	24	14	14	5	14	14	27	22	24	17	17
N043	30	69	21	22	47	101	82	88	91	91	80	120	33	101	110	63	53	48	64	23	23	79	96	30	20	23	24	16	30	20	22	20	17	25	44	12	20	41	43	27	26	21	43	37	20	30	19	16	14
R049	18	45	12	13	29	68	61	29	28	26	23	28	39	47	50	37	32	25	41	21	48	37	39	39	16	17	14	14	26	18	16	27	16	12	47	27	32	63	70	50	16	14	19	15	15	28	16	13	14
M035	14	53	13	33	14	64	38	55	79	122	117	19	22	55	51	44	46	88	72	1	131	63	101	26	17	21	18	3	31	7	10	6	7	3	34	23	28	55	42	25	25	17	18	9	26	34	5	25	33
R027	32	75	45	26	84	162	112	120	120	122	113	161	55	125	114	72	57	68	89	35	45	76	82	47	14	15	15	39	29	13	9	14	9	19	61	32	44	70	70	43	26	33	32	24	32	40	25	20	23
R023	30	27	12	0	21	45	46	31	31	3	4	26	21	65	138	84	70	62	17	1	8	64	101	18	4	7	8	8	5	24	23	22	21	35	26	19	26	37	42	28	15	12	19	9	17	18	27	8	7
N006	21	93	31	13	51	151	214	128	140	83	85	106	59	138	74	47	47	53	144	22	37	100	89	58	27	32	37	32	38	22	21	24	26	20	74	38	48	102	105	73	35	38	46	25	5	45	13	12	9
N021	24	41	17	2	37	97	100	150	145	77	75	94	28	129	83	46	50	32	63	12	15	102	139	21	6	6	8	18	14	13	9	14	10	9	25	25	30	57	63	38	27	19	17	8	12	13	8	11	8
R081	20	63	15	6	40	83	112	83	85	80	81	61	43	72	78	47	36	28	64	30	35	52	55	43	35	39	33	25	27	15	16	14	17	13	62	23	33	60	63	48	27	24	29	22	16	37	15	14	9
R103	29	58	23	13	34	90	88	48	47	47	50	43	38	62	48	29	32	30	83	10	15	52	56	34	13	16	16	22	30	15	23	17	12	11	41	23	29	52	54	41	18	20	18	24	9	25	18	15	12
R043	44	44	50	39	73	160	42	165	160	114	104	53	46	113	154	162	91	62	26	23	91	95	81	48	15	16	21	58	15	11	7	53	26	39	51	53	69	132	104	52	20	18	15	27	23	38	18	27	24
R028	17	35	11	18	17	48	27	39	38	23	18	29	18	46	51	23	21	32	34	23	22	23	38	17	27	32	35	10	14	19	35	30	29	17	22	10	12	20	21	16	12	7	22	16	8	19	11	10	13
N048	14	45	19	11	41	72	57	49	51	40	38	59	18	75	81	39	38	36	33	22	17	43	50	14	18	15	18	10	14	18	17	22	12	17	18	11	17	32	35	26	17	12	14	14	19	17	5	15	11
M064	43	42	13	44	22	79	40	22	23	41	37	17	20	54	185	103	92	113	43	3	32	86	125	18	17	20	19	12	35	8	15	11	4	19	28	10	14	47	55	39	6	10	2	10	78	30	8	33	50
M056	30	37	6	6	14	65	41	21	21	12	12	4	32	17	30	44	43	32	42	4	23	57	89	30	15	16	16	6	20	16	45	56	42	17	28	19	28	62	56	36	11	15	18	17	20	14	9	18	20
M049	26	34	6	8	14	58	22	35	35	13	15	4	22	8	34	30	41	35	41	7	56	63	78	17	27	32	27	5	30	1	3	4	3	10	18	14	21	46	41	32	4	9	4	3	23	18	13	14	15
M019	14	19	5	26	17	54	23	21	21	10	11	3	21	6	56	36	56	45	26	1	96	66	104	13	6	4	4	4	48	5	5	7	3	5	18	18	22	55	54	37	6	15	8	0	29	12	13	27	33
N014	32	71	20	5	44	101	102	58	68	37	36	58	55	80	53	32	29	13	92	20	23	79	84	53	10	19	19	34	34	17	17	24	14	9	64	30	49	85	77	55	25	31	48	35	7	35	17	11	5
R040	46	83	54	33	78	160	96	177	180	202	189	203	61	177	202	146	111	125	56	27	68	112	118	63	19	25	21	32	36	29	20	39	12	22	68	33	38	64	74	42	35	31	25	41	42	39	36	21	34
N047	32	52	14	20	47	89	90	81	84	60	63	111	40	120	118	51	51	54	59	31	17	81	103	41	23	23	26	19	29	23	35	37	23	20	52	18	29	61	59	41	13	19	10	19	17	40	12	17	15
R096	40	92	41	25	72	175	126	137	130	79	81	168	62	146	109	74	59	44	87	37	45	71	95	64	11	18	17	32	23	24	33	33	35	28	81	15	21	51	56	37	23	25	36	33	19	50	29	26	19
R092	51	125	30	37	80	176	173	177	179	171	168	227	62	254	178	116	114	87	147	55	66	143	152	63	34	42	45	44	39	45	45	33	24	30	82	44	57	92	92	65	35	29	40	34	22	52	26	34	25
N050	21	58	16	18	26	65	46	92	90	67	63	101	29	185	120	49	44	58	32	15	16	53	74	27	11	20	21	19	20	20	25	28	24	11	32	15	21	36	38	26	23	28	14	12	18	19	11	19	12
N008	52	107	32	13	76	222	165	250	238	152	151	176	57	221	205	124	112	90	116	23	36	111	179	66	43	51	46	48	35	23	41	50	26	27	68	31	50	111	133	90	53	43	50	41	24	43	27	35	22
R099	33	77	33	22	60	150	132	134	143	109	105	161	47	147	141	66	58	69	79	31	32	67	101	48	29	39	42	39	29	18	25	28	24	29	57	26	36	74	72	52	18	33	32	22	20	42	18	20	16
N005	58	107	38	18	51	171	156	197	198	80	77	144	68	208	205	125	124	91	123	35	32	135	226	61	42	56	58	55	68	42	124	165	91	30	67	50	71	128	137	105	51	60	39	48	32	35	27	54	32
M017	77	49	15	20	32	121	58	48	46	39	38	15	27	49	121	81	120	98	79	3	139	133	247	20	5	10	8	6	64	9	22	29	9	18	21	25	40	105	121	87	10	30	21	10	80	17	22	35	36
N039	28	51	17	16	21	82	69	71	75	56	60	91	37	84	83	40	31	43	55	21	19	81	82	32	38	56	54	15	15	26	22	26	27	13	41	19	23	45	46	30	22	8	17	19	9	28	11	7	5
N007	61	151	53	17	98	261	265	172	170	116	113	132	104	158	143	82	82	88	205	33	37	137	150	98	33	43	45	57	44	30	39	53	37	28	111	38	55	117	125	86	51	66	93	78	20	63	44	44	27
M038	15	27	9	17	17	64	36	48	56	75	66	15	16	53	84	36	51	96	56	3	89	57	80	16	17	18	15	6	32	5	5	6	5	6	19	30	33	65	65	45	9	16	15	4	28	20	7	29	30
M018	34	43	6	28	30	75	51	29	29	19	19	15	26	32	97	64	82	102	49	0	126	110	182	20	14	14	12	10	41	18	32	42	15	14	19	14	18	52	70	50	22	10	20	4	56	14	15	26	29
M062	46	40	4	21	31	95	59	11	10	18	17	11	27	19	101	103	118	90	67	5	55	128	250	27	17	16	14	11	45	19	40	36	17	20	29	17	19	58	66	48	9	24	6	1	74	21	19	26	34
R022	22	19	9	1	19	44	36	29	28	14	16	40	23	61	99	70	57	49	16	6	16	64	81	17	7	6	5	12	5	22	17	12	11	15	17	8	13	30	34	19	28	13	17	19	18	9	23	15	17
N041	19	17	7	4	8	29	19	27	31	8	11	60	11	86	95	61	54	41	17	3	168	40	52	12	7	8	8	4	10	12	8	10	10	16	15	5	10	18	20	14	15	9	19	4	13	12	7	10	14
R009	32	22	9	0	33	52	43	36	36	4	4	32	15	42	86	50	42	30	23	2	27	65	67	15	9	11	8	15	7	20	24	30	22	13	16	13	17	29	29	23	18	8	18	16	10	8	12	12	11
M026	23	60	6	63	16	81	51	38	38	32	26	4	23	20	27	37	57	60	54	7	121	99	144	25	28	32	29	5	29	24	9	15	13	15	32	30	36	71	74	48	20	20	26	5	25	30	22	22	31
R068	34	60	36	28	48	103	71	49	49	76	71	110	33	91	64	52	51	49	57	17	39	61	76	29	13	17	17	25	26	34	37	43	39	17	41	31	39	63	64	39	19	22	40	39	13	23	27	10	10
R060	26	79	19	3	51	85	93	44	44	17	13	29	42	42	34	23	21	22	43	21	18	49	53	37	24	28	27	15	15	11	25	27	18	19	51	18	26	42	51	34	13	19	21	15	11	30	9	7	5
R019	41	55	16	2	44	87	67	26	26	8	9	12	32	29	39	52	37	14	35	5	13	83	96	29	7	11	12	12	10	36	36	28	34	12	42	13	18	32	32	20	17	17	18	12	16	31	23	13	13
R071	24	32	12	8	26	76	77	42	44	30	26	28	24	42	34	22	18	21	53	15	31	23	33	21	13	17	17	23	22	14	13	20	10	14	31	10	18	37	52	40	19	13	15	12	18	20	8	14	15
M007	7	8	6	11	13	34	9	18	21	18	17	7	4	9	27	19	25	50	25	0	136	29	65	5	7	6	3	5	15	0	5	1	1	8	5	4	6	28	33	20	0	5	4	3	28	4	4	7	9
N011	63	205	79	27	118	307	290	295	298	208	198	248	110	310	198	132	132	129	269	35	69	212	210	112	50	54	56	77	87	59	145	149	99	60	137	76	102	207	213	151	69	76	95	96	34	81	45	47	40
M036	52	67	11	33	13	61	40	39	38	25	28	5	41	33	77	85	118	94	63	0	114	137	248	41	28	21	19	11	70	18	38	27	11	15	42	21	29	82	103	61	13	20	17	9	105	37	24	35	46
R037	55	45	13	2	44	75	75	23	23	3	3	20	35	28	70	51	44	25	36	2	8	89	118	28	6	6	7	14	9	22	24	13	7	24	36	11	17	38	46	35	18	22	33	14	13	22	16	15	13
N049	55	104	39	24	55	145	151	161	158	185	175	162	54	181	152	119	116	101	102	30	34	123	162	51	34	39	38	51	47	63	132	152	101	36	78	40	56	104	118	86	24	28	44	40	32	61	30	30	28
R054	29	39	29	11	77	133	87	46	46	56	55	72	36	75	69	25	22	35	46	28	59	33	62	33	15	13	14	16	19	12	10	27	14	8	39	24	26	45	41	28	20	13	24	24	11	26	21	8	2
R061	19	50	18	23	34	80	71	50	54	44	41	55	36	70	81	37	29	37	61	17	17	93	92	39	13	20	21	8	15	40	37	41	33	13	56	12	19	45	45	31	17	8	23	10	12	40	20	7	10
M042	14	53	11	26	15	66	43	66	82	111	113	29	21	81	49	41	56	64	88	4	51	69	88	22	34	38	35	13	37	6	8	4	5	4	26	18	22	49	49	29	20	21	19	10	8	27	6	14	13
M011	15	36	10	8	8	41	24	65	71	53	52	23	17	73	80	53	61	101	18	9	72	73	118	11	14	13	12	5	32	15	21	35	23	16	12	7	13	49	62	48	3	10	7	3	37	13	7	27	28
R079	15	48	19	7	37	81	59	48	50	47	44	71	21	62	46	31	30	26	61	19	32	66	62	17	12	14	17	12	11	15	25	14	17	11	26	10	16	56	54	41	20	16	18	21	5	20	13	13	8
R101	50	139	53	13	50	133	129	86	87	77	78	166	79	159	99	57	60	73	96	43	44	133	146	78	10	23	25	50	44	61	108	81	93	31	106	32	38	82	71	43	38	38	61	57	44	68	38	42	31
M058	7	36	12	9	7	32	19	58	79	136	128	24	16	60	40	19	25	86	66	6	100	80	78	22	21	25	20	11	26	10	2	3	3	3	26	12	15	46	57	36	12	17	17	7	20	24	10	30	26
R011	40	49	17	3	44	94	90	49	52	15	15	71	36	92	154	72	56	57	40	16	17	113	144	33	23	26	23	20	18	32	21	46	25	19	45	16	18	48	47	36	26	21	25	14	31	33	18	26	21
N024	42	93	38	10	46	133	127	168	175	86	89	134	55	188	151	94	67	65	107	20	14	180	167	51	33	39	39	35	41	21	38	52	30	25	63	42	54	92	88	61	44	39	61	59	18	38	30	26	26
R024	34	52	21	34	30	80	88	85	85	45	43	87	27	92	105	47	48	42	56	28	27	64	78	26	47	54	51	27	20	21	42	40	33	21	34	18	26	55	54	34	27	19	32	14	27	28	19	23	19
M057	7	61	8	16	12	62	27	78	104	123	107	30	22	67	48	36	48	65	62	3	85	35	73	19	13	16	15	18	36	14	9	10	8	5	29	14	18	45	40	25	25	14	28	7	10	32	12	24	24
R029	31	38	16	0	39	80	91	34	31	2	3	36	31	61	70	51	38	35	33	2	11	98	125	31	5	11	11	17	10	36	16	15	15	16	44	12	18	38	44	31	38	17	34	17	8	33	17	18	17
N001	38	98	55	13	44	126	143	133	138	70	62	78	56	164	128	56	53	71	128	20	25	123	102	52	44	58	57	43	65	28	27	32	22	28	68	29	41	106	99	72	88	39	90	58	17	41	40	33	26
N045	21	18	7	2	18	34	36	38	39	8	7	59	8	80	100	65	53	25	12	6	82	29	52	12	5	6	6	12	4	7	6	11	5	17	13	11	16	23	23	15	12	10	17	6	16	6	17	6	15
R093	28	61	26	15	45	111	107	52	51	35	42	38	53	56	58	36	33	31	73	22	29	47	56	44	28	38	35	21	22	16	11	13	11	8	55	20	27	55	57	43	20	22	29	16	12	26	12	19	11
R078	26	63	26	11	35	97	70	43	43	36	30	51	28	59	46	24	28	24	77	13	14	38	48	34	23	31	34	13	16	16	27	19	19	17	49	18	30	69	64	41	23	16	25	29	8	40	12	15	9
M008	13	12	4	13	12	39	13	61	66	30	28	17	1	43	87	52	69	127	25	2	158	44	95	1	26	24	13	1	23	2	2	0	0	9	0	7	7	30	36	29	1	6	3	2	64	3	11	17	36
N030	35	40	23	18	17	68	59	71	68	87	82	105	25	114	113	49	48	53	57	20	7	62	81	19	10	12	13	11	15	35	56	61	48	10	33	16	24	43	45	30	17	13	20	17	17	25	14	12	10
M059	34	44	5	48	22	61	35	33	32	26	32	16	21	78	200	130	151	129	32	5	39	110	182	18	36	29	24	3	32	17	42	51	17	23	20	9	15	53	64	47	8	13	3	2	92	21	10	42	40
R104	43	108	33	32	90	155	133	177	182	120	120	278	66	255	173	104	96	83	98	39	59	106	130	58	24	31	28	51	35	35	38	41	34	40	72	26	39	90	88	59	28	36	45	30	50	50	37	36	33
M010	32	38	2	13	11	71	32	53	47	19	14	3	25	32	86	57	81	81	50	1	97	116	268	24	36	29	29	8	45	19	33	50	14	8	22	18	22	74	81	61	3	10	4	11	66	20	7	25	31
R058	18	36	6	9	17	44	37	35	34	39	39	15	23	36	51	31	27	28	41	15	24	33	35	22	10	12	10	12	19	7	12	20	14	6	32	12	13	29	30	21	14	18	28	9	7	23	7	11	7
R046	54	76	53	41	93	195	114	163	160	189	193	190	68	169	162	121	108	103	70	41	68	66	95	64	7	10	9	34	34	17	29	54	28	22	69	40	49	87	93	60	30	34	35	52	41	39	20	23	27
R025	31	56	18	38	46	110	92	98	103	59	65	103	41	118	113	58	52	58	54	31	36	84	95	36	26	32	30	18	9	21	22	22	15	19	45	20	25	50	55	38	35	24	31	40	27	28	27	17	19
R102	45	79	39	5	48	112	103	70	72	55	51	69	74	96	69	55	52	37	86	27	23	72	93	66	41	47	48	34	21	42	77	64	55	27	78	21	29	58	67	46	35	37	44	37	35	43	28	20	15
M072	12	6	0	14	5	21	3	9	10	3	5	3	4	16	67	30	34	55	24	0	96	37	50	2	17	13	11	0	15	4	6	6	2	0	1	8	11	23	26	18	1	2	3	1	44	1	2	16	13
N038	33	47	26	43	28	76	59	72	75	67	61	116	31	93	84	54	41	44	55	15	18	60	64	31	24	29	25	15	25	14	21	28	21	8	38	15	17	39	41	27	18	18	45	31	19	21	24	16	12
M014	58	44	8	27	24	81	42	24	24	18	19	10	24	15	74	80	99	47	44	1	54	118	163	17	17	20	14	6	24	9	11	16	9	18	15	16	23	62	70	48	24	25	8	2	55	16	14	39	47
M060	53	28	8	28	23	55	31	16	14	4	5	2	16	8	116	71	85	66	26	0	91	87	148	14	8	7	5	8	14	9	13	19	8	11	12	11	29	52	68	34	7	5	10	3	77	11	17	23	34
R083	26	73	21	22	30	93	83	61	61	57	52	81	47	84	62	46	42	41	68	16	27	72	66	39	21	27	27	32	7	31	90	68	73	17	51	23	33	56	52	35	22	19	35	29	10	32	17	14	8
M033	10	39	9	12	10	49	24	52	72	77	77	22	9	48	40	18	40	63	57	3	46	57	76	10	9	13	13	4	16	6	2	2	4	3	12	7	14	32	40	26	8	14	12	4	10	7	6	14	15
R006	33	44	14	3	41	83	60	21	19	9	7	31	36	28	51	31	15	10	35	8	19	64	83	35	7	11	10	14	17	17	14	7	15	21	42	12	17	39	37	29	12	12	19	11	13	23	16	9	6
R007	29	30	15	0	28	70	55	36	34	16	15	41	26	66	115	88	74	55	28	3	14	56	77	26	13	22	24	17	18	18	22	20	14	23	32	12	21	35	35	21	14	13	20	11	21	19	19	11	15
R031	34	47	17	11	26	64	52	60	57	43	37	60	30	68	77	34	28	32	31	15	30	36	68	29	16	18	16	15	14	16	21	17	14	7	32	13	14	40	48	25	10	13	12	21	15	21	14	13	10
R021	27	38	15	0	38	77	72	35	33	7	6	28	47	46	70	33	29	32	25	7	20	69	92	47	19	20	20	15	2	18	24	22	16	18	55	13	19	39	40	27	8	9	17	20	14	33	11	13	10
N017	23	85	33	2	43	132	145	150	156	72	67	112	51	146	94	56	52	62	101	7	10	107	103	50	19	31	34	27	37	22	31	46	26	27	56	29	41	75	85	62	22	24	37	23	6	28	17	20	8
R098	36	96	31	25	50	149	121	125	124	92	95	144	53	176	116	68	79	55	77	29	51	108	130	52	40	45	39	31	18	23	27	27	28	33	73	23	30	63	62	41	19	23	45	36	28	45	29	26	24
R095	42	75	37	30	33	103	106	63	64	40	37	66	46	80	75	49	47	41	69	30	22	103	112	39	33	39	39	19	26	53	46	56	37	18	48	28	36	88	72	52	18	23	40	23	33	23	31	32	12
N044	32	72	25	18	46	111	126	109	110	99	94	119	45	143	150	78	71	65	82	29	21	75	100	42	26	31	34	20	34	15	25	38	23	17	62	16	20	50	60	43	16	27	30	32	16	43	10	16	21
M045	15	5	0	4	4	9	6	4	5	4	5	1	6	2	15	4	7	25	7	1	75	14	37	6	8	7	6	3	8	0	1	2	1	3	9	4	4	12	17	8	0	2	1	0	14	6	0	6	12
M041	54	58	11	39	30	94	38	15	13	23	26	2	37	7	102	93	120	85	49	4	119	167	212	30	26	23	18	6	27	10	10	16	10	20	31	15	17	42	56	46	12	9	11	3	76	21	16	25	38
N034	22	43	13	14	20	69	56	66	65	73	74	86	31	93	44	33	23	31	59	20	24	62	61	32	13	17	16	16	15	37	24	18	24	8	44	9	15	27	33	23	21	16	16	15	7	32	9	13	7
M048	18	10	2	25	7	24	14	5	5	16	19	1	5	6	45	32	37	46	19	0	53	26	67	5	7	4	4	3	4	12	7	10	9	10	7	9	11	21	32	19	4	9	2	0	14	6	3	9	15
N022	17	45	19	5	31	78	82	76	80	46	47	59	31	76	47	22	15	21	58	9	15	57	70	27	15	18	18	10	14	11	12	13	9	8	34	15	20	51	58	34	12	12	23	16	2	16	6	3	2
N036	32	37	20	17	25	69	57	102	104	73	76	105	28	132	112	57	47	57	51	32	26	54	64	29	29	37	36	18	18	27	20	40	31	26	37	20	28	59	72	50	19	12	17	7	17	29	6	13	7
R059	24	54	20	20	42	91	72	40	40	66	64	62	28	58	46	38	37	45	55	20	32	51	53	31	28	27	28	12	17	15	17	26	16	13	44	14	22	46	46	28	17	11	17	29	11	33	20	5	8
R016	31	53	9	18	26	77	75	49	48	9	7	40	37	75	113	57	53	43	41	17	20	78	97	40	24	32	27	15	16	17	21	22	19	21	49	17	22	37	45	30	20	18	21	16	23	27	14	17	12
R012	72	152	49	7	109	214	202	175	169	123	119	195	88	181	145	77	85	81	142	38	64	129	162	78	40	50	48	34	32	28	62	69	57	31	104	30	52	96	110	79	34	52	44	49	27	61	26	32	19
R089	35	53	23	7	39	85	87	95	94	81	77	99	40	110	166	74	65	70	50	25	21	87	103	42	36	53	55	26	22	26	28	40	31	19	43	23	27	49	64	46	28	13	25	22	15	29	17	16	9
M052	19	19	3	19	8	37	35	10	10	20	20	4	11	12	26	22	27	29	46	0	67	39	57	8	15	13	12	2	11	5	8	6	5	11	11	13	14	33	33	21	6	7	12	7	9	16	6	10	22
N013	68	149	68	17	87	246	243	339	333	195	192	279	93	335	316	162	149	137	175	33	35	207	214	86	44	53	54	53	54	23	39	59	33	45	99	57	75	156	154	103	50	51	69	60	27	51	37	33	17
M009	8	7	1	6	1	13	9	8	8	11	8	0	4	8	18	15	16	41	14	0	101	17	39	3	0	0	0	0	5	0	0	0	0	0	3	4	4	13	18	11	0	2	0	0	28	0	3	9	16
M051	31	44	6	15	11	52	26	9	10	4	6	0	24	13	20	17	27	25	22	8	47	86	99	21	27	25	21	12	15	3	7	7	5	7	24	20	27	53	52	35	6	4	11	2	36	13	7	16	19
M020	8	14	6	15	7	17	4	3	2	6	6	5	8	2	15	13	19	20	12	0	104	5	17	5	1	1	1	4	2	2	0	6	4	0	3	1	5	11	15	8	5	4	2	0	7	0	0	2	12
M021	12	21	5	6	6	36	19	72	76	52	42	22	2	37	95	45	45	114	29	4	85	43	116	3	14	14	8	3	22	2	8	8	1	4	3	5	6	21	25	21	2	9	9	1	30	9	4	9	15
M001	7	19	2	3	2	10	9	40	38	21	18	10	5	29	41	19	27	58	9	0	241	14	44	7	0	1	1	1	8	1	2	2	1	0	6	3	3	6	11	6	0	3	0	2	14	6	4	1	8
M055	52	38	10	23	28	81	60	27	28	29	24	6	37	27	84	59	85	62	55	0	42	134	211	43	9	7	6	5	17	5	12	16	8	21	42	15	22	49	39	25	18	21	14	3	41	26	11	32	35
R077	27	104	38	24	49	148	141	60	59	62	62	75	55	60	61	35	30	30	95	33	36	97	105	47	22	25	29	33	40	29	30	22	24	30	70	25	35	65	76	53	32	28	43	19	9	48	15	17	9
M028	4	26	2	22	2	22	15	40	50	50	44	14	16	36	29	12	7	36	28	2	81	42	57	17	10	6	6	3	22	1	3	7	9	3	17	6	9	18	22	14	12	10	10	3	7	12	2	11	12
R076	35	67	18	13	30	87	77	65	60	47	45	64	43	72	72	43	47	45	56	22	33	69	82	44	15	18	20	18	20	14	30	29	20	24	55	25	32	56	55	35	19	20	19	19	19	37	20	23	20
R052	32	56	16	13	49	101	96	51	49	44	44	41	38	44	95	39	29	41	40	17	33	51	74	40	11	13	16	24	7	21	27	32	19	28	53	23	34	59	63	46	14	17	19	21	16	38	23	14	11
R062	17	20	8	4	13	40	34	18	16	10	10	12	15	17	20	13	13	7	17	10	17	17	25	16	17	24	23	13	10	9	6	13	4	7	18	17	21	35	32	21	9	6	10	8	7	11	6	8	6
N046	30	40	21	30	20	68	75	84	79	60	57	95	35	93	111	55	49	51	46	27	8	51	80	34	19	23	24	15	16	19	22	31	24	14	39	10	16	38	29	17	15	14	20	10	27	24	9	15	11
R090	38	52	29	15	43	77	77	84	90	53	53	115	41	87	93	52	63	59	67	25	36	59	92	35	23	26	28	21	30	30	64	53	39	20	48	28	38	81	86	61	15	19	39	34	19	35	18	24	26
R047	35	19	24	29	54	98	33	110	107	135	134	115	29	100	178	138	95	67	11	20	29	67	73	26	8	6	8	25	12	12	15	58	28	20	25	26	31	60	65	34	8	15	12	12	23	14	15	15	20
N035	24	48	27	14	33	76	60	79	82	54	53	79	38	106	109	60	61	63	49	11	20	50	58	27	16	10	7	16	21	23	26	22	26	30	30	6	15	39	42	32	19	15	23	19	29	14	12	19	11
M034	57	72	12	40	28	128	98	38	35	47	42	10	46	16	101	102	136	95	90	7	85	159	240	43	19	13	13	17	34	9	17	30	22	29	49	28	43	87	93	66	20	30	17	8	38	42	22	39	61
R048	39	53	15	18	40	83	46	57	59	65	62	56	38	90	124	91	71	69	34	16	35	64	76	32	11	13	12	11	10	14	17	45	18	11	33	20	21	47	47	24	24	25	20	24	30	23	23	11	22
R018	39	59	16	4	43	104	65	70	71	22	19	73	43	112	137	66	52	47	31	12	25	124	152	42	28	36	35	14	17	38	32	27	31	43	50	15	25	53	63	43	17	18	23	17	20	26	16	13	18
M030	15	28	2	31	14	58	17	3	2	9	8	2	23	3	16	16	16	23	32	0	55	54	66	23	1	2	2	3	8	1	2	4	2	6	20	8	14	30	33	26	8	6	2	3	17	13	7	16	27
R088	37	104	45	23	45	129	137	83	85	84	86	93	63	109	101	38	46	50	115	36	23	100	109	69	35	45	46	29	25	35	37	32	26	26	92	23	39	71	78	52	19	22	47	31	11	58	16	18	10
M039	15	38	7	57	12	54	38	33	39	49	48	5	23	17	22	20	33	45	52	3	140	55	63	20	4	4	4	13	14	10	14	21	27	15	27	13	16	37	52	41	18	12	32	1	14	24	16	18	18
N009	53	173	52	10	65	230	234	232	247	166	154	139	84	199	129	79	77	85	202	27	57	163	166	70	28	33	34	54	67	21	30	27	15	41	80	54	84	169	177	123	64	60	72	64	17	44	33	26	14
R002	25	50	14	8	29	60	49	31	36	46	42	66	27	49	60	40	37	33	43	23	10	43	59	19	12	14	18	14	15	13	28	23	16	11	23	16	18	38	44	34	16	13	31	28	13	13	13	4	6
N023	54	157	51	19	94	226	191	204	214	102	98	152	100	202	153	96	101	88	148	30	39	182	246	91	13	18	17	50	50	73	125	143	93	27	97	66	87	165	150	98	53	48	82	63	31	54	33	33	35
N027	16	36	9	9	23	49	41	60	57	47	47	70	23	91	61	23	25	31	18	18	14	73	79	21	30	35	33	7	14	7	7	10	5	8	24	8	9	26	24	19	15	6	9	13	10	17	4	12	9
R064	18	42	15	15	41	78	67	25	27	19	18	33	15	36	19	16	19	7	61	24	23	35	40	13	19	27	26	20	13	17	55	40	48	10	14	7	12	38	38	26	9	14	11	8	7	9	8	7	7
R004	18	61	8	7	27	66	58	62	63	60	62	56	40	53	62	42	31	34	49	14	24	31	45	31	11	15	13	14	14	13	14	20	12	7	45	14	19	31	37	28	12	8	18	14	8	30	7	9	3
[truncated: 501 more columns]
