# Supplementary material for: Genomic impact of severe population decline in a nomadic songbird
Source: PLoS One. 2019 Oct 24;14(10):e0223953. doi: 10.1371/journal.pone.0223953 (PMC6812763; doi:10.1371/journal.pone.0223953)
Supplement: S2 File — See Methods and S1 File for further information. (ZIP) [file pone.0223953.s019.zip › S2 File/dep_15_100_60.csv]

ID	SNP_1	SNP_10	SNP_100	SNP_101	SNP_102	SNP_103	SNP_104	SNP_105	SNP_106	SNP_107	SNP_109	SNP_11	SNP_110	SNP_111	SNP_112	SNP_113	SNP_114	SNP_115	SNP_116	SNP_117	SNP_118	SNP_119	SNP_12	SNP_120	SNP_121	SNP_122	SNP_123	SNP_124	SNP_125	SNP_126	SNP_127	SNP_128	SNP_129	SNP_13	SNP_130	SNP_131	SNP_132	SNP_133	SNP_134	SNP_135	SNP_136	SNP_137	SNP_139	SNP_14	SNP_140	SNP_141	SNP_142	SNP_143	SNP_144
M054	13	21	5	29	13	24	18	12	12	5	17	11	13	8	8	5	8	15	22	23	23	23	7	20	20	19	20	21	15	14	10	10	26	8	26	10	4	6	56	17	21	7	4	8	4	12	37	17	4
M002	21	20	7	27	11	54	27	11	11	0	22	6	29	15	12	18	4	7	37	35	35	36	5	40	44	45	46	50	43	27	3	4	17	6	18	8	6	10	88	41	42	4	5	14	5	6	62	48	9
R045	100	55	34	61	18	60	81	43	44	21	157	72	139	123	81	54	99	45	69	62	62	61	77	83	89	87	85	93	88	65	20	19	55	74	54	22	16	11	11	60	59	28	1	41	2	48	22	149	66
R010	16	37	10	53	19	18	27	10	10	18	64	33	60	37	29	11	41	19	54	58	58	58	29	52	48	46	45	44	45	33	38	35	67	38	61	29	17	20	33	37	37	27	16	23	15	35	22	30	43
R085	19	68	11	60	32	18	45	17	17	22	59	38	65	48	35	33	8	32	53	53	52	53	35	50	49	36	37	39	38	32	50	43	63	46	56	22	20	35	9	22	25	23	42	28	40	26	17	50	39
N052	40	80	25	58	19	14	52	21	22	16	81	56	84	63	49	29	18	58	33	34	34	35	53	33	42	38	38	40	33	26	39	35	40	75	33	25	16	27	21	54	55	16	19	50	19	37	10	74	41
N037	20	33	22	65	15	23	33	13	14	17	59	29	56	45	40	21	17	31	70	67	66	60	32	68	61	57	57	57	56	49	24	20	43	35	40	28	19	12	12	42	41	9	26	19	25	15	8	43	32
R051	36	71	39	88	22	31	63	23	20	31	77	36	65	57	48	33	33	34	98	95	96	95	33	90	105	90	89	91	83	71	40	33	74	45	67	44	31	21	18	42	40	24	25	38	20	25	19	20	44
M061	48	59	14	55	9	55	35	15	16	17	59	48	45	34	25	25	39	42	123	127	123	117	53	110	131	130	130	133	112	80	8	8	64	58	63	36	20	35	68	62	68	20	10	40	10	37	54	101	16
N028	26	46	19	54	17	19	47	24	23	27	72	31	85	66	51	18	34	21	67	67	68	69	34	71	59	51	51	58	55	43	32	32	51	44	47	32	20	38	38	38	42	32	32	34	30	25	24	55	41
N040	22	54	13	77	26	26	39	23	23	25	58	29	64	55	41	20	17	27	141	137	136	133	27	147	149	140	139	135	130	114	32	29	59	33	57	23	15	27	15	29	30	16	48	19	43	31	18	41	26
M003	21	14	5	21	6	38	23	13	13	6	26	7	17	9	5	5	2	3	15	17	16	17	5	16	21	22	22	23	18	12	2	2	19	6	16	11	9	7	59	27	32	7	8	10	4	6	31	24	8
N004	53	154	36	204	118	48	120	63	67	86	210	82	174	135	100	83	53	77	161	155	156	147	80	141	139	124	121	115	112	95	87	71	265	105	229	105	70	54	43	87	90	60	115	60	102	124	33	109	113
M024	27	26	24	73	17	59	22	13	12	9	56	7	49	22	18	13	17	16	59	61	59	51	11	68	75	78	80	89	92	74	3	3	47	13	43	20	8	30	98	70	78	12	10	17	8	24	80	60	18
M004	27	14	4	9	7	21	17	6	6	3	26	8	16	5	3	18	3	8	4	5	5	5	9	5	7	9	10	15	17	15	1	1	24	9	23	21	17	4	62	39	47	6	0	11	0	18	27	39	12
R050	52	91	38	100	43	43	96	39	38	39	135	64	134	115	83	43	52	72	203	193	192	176	59	196	202	176	175	183	155	132	41	39	87	60	84	42	25	38	21	60	58	37	23	38	22	70	25	108	76
M022	34	44	27	80	31	47	33	15	16	19	56	32	42	19	14	24	19	20	26	28	28	29	30	29	26	29	31	39	39	29	7	7	75	25	72	40	25	19	61	64	68	10	14	24	11	30	32	82	12
R073	24	53	11	61	28	19	39	18	17	25	87	29	69	69	48	13	21	41	113	115	116	114	29	121	116	102	103	100	100	85	56	50	81	41	73	41	29	10	14	37	33	23	48	29	46	37	15	39	37
R094	47	73	25	96	47	27	77	23	22	43	121	56	121	93	80	22	49	53	109	117	117	114	57	99	102	89	90	94	82	69	76	69	121	74	111	60	34	29	27	53	58	37	64	54	58	56	38	74	57
N018	16	26	15	53	5	7	8	2	2	2	18	22	17	16	14	6	0	23	42	44	45	41	21	42	37	35	35	35	29	21	4	4	30	26	35	15	7	19	48	36	36	5	20	16	18	16	37	23	15
R057	15	22	17	52	17	11	14	5	5	7	41	13	35	29	18	13	12	18	114	113	112	109	19	112	110	97	95	97	85	69	26	23	38	24	32	11	3	23	14	17	16	7	24	16	20	16	18	30	18
N010	18	51	12	50	39	11	56	21	25	33	76	37	71	58	45	22	19	19	12	15	15	16	35	16	16	16	17	16	13	9	25	22	75	42	67	27	20	22	14	35	37	31	11	25	9	26	16	24	51
R001	51	83	34	95	17	20	64	26	25	33	123	61	113	77	65	24	17	71	159	157	157	157	53	156	175	145	144	151	144	132	54	48	78	84	70	39	27	17	12	43	43	29	45	55	36	72	8	34	51
R035	29	66	20	80	18	19	45	20	18	27	70	41	65	44	33	14	21	26	124	124	125	123	35	125	129	121	121	113	111	94	42	37	57	45	55	30	20	28	22	25	29	22	37	21	35	39	17	29	31
R003	24	34	8	60	6	12	39	13	13	27	53	20	40	26	20	16	22	23	55	53	54	52	20	52	52	49	48	49	47	39	49	43	43	25	42	21	14	5	2	19	23	16	23	23	22	16	3	20	21
M032	7	68	2	45	22	72	26	5	5	3	39	24	37	22	15	14	5	13	33	34	33	32	28	34	27	24	23	22	16	9	15	14	69	31	72	31	19	34	44	62	66	14	13	24	13	16	32	77	17
R036	26	56	12	97	37	44	67	27	28	45	95	48	87	87	69	50	44	28	147	146	145	146	44	118	113	92	92	90	87	69	66	61	111	52	99	53	34	17	1	27	25	34	38	25	34	83	1	27	52
M065	65	69	33	69	18	30	79	45	47	33	89	44	66	47	38	23	17	70	29	28	29	28	43	34	33	38	37	35	33	25	26	24	81	42	70	50	36	17	28	81	83	33	13	28	13	33	18	78	48
N026	18	44	21	70	22	13	14	12	11	16	47	30	52	42	31	26	19	27	128	132	131	127	27	114	123	117	119	116	100	86	20	20	50	29	49	15	7	30	32	28	33	10	37	15	36	17	21	36	21
R086	33	78	17	86	36	26	63	32	32	42	101	67	102	93	72	25	32	57	180	180	179	164	67	143	142	130	130	124	114	100	67	57	110	77	94	46	27	32	12	45	47	34	82	48	73	42	10	52	59
R015	44	113	29	112	60	46	94	45	44	59	130	83	126	105	79	62	55	56	167	161	160	156	82	133	141	122	121	124	112	95	58	50	143	105	129	55	36	28	10	31	30	50	24	68	22	68	4	44	56
R030	7	10	2	2	0	3	8	1	2	1	25	7	18	13	3	8	2	6	0	0	0	0	5	1	1	1	1	1	3	3	0	0	4	6	4	2	0	1	1	19	20	0	0	2	0	9	1	4	20
M015	16	10	10	9	5	27	15	5	5	5	22	5	25	7	6	8	3	15	4	5	5	5	5	10	13	12	12	13	12	7	1	1	18	5	18	10	7	9	38	38	40	4	2	8	2	8	19	29	6
N019	28	52	11	92	42	20	59	35	35	36	99	54	87	78	56	40	34	26	18	21	20	19	48	16	17	18	18	18	15	11	23	22	88	52	83	42	25	41	42	38	39	37	16	26	14	35	36	59	46
R087	46	73	25	111	43	49	67	43	42	43	109	60	109	93	68	26	49	64	86	91	91	87	58	89	101	87	88	94	81	67	71	62	119	70	106	58	32	30	28	52	52	43	41	39	35	38	19	72	71
M025	38	77	33	93	32	74	42	21	21	36	57	51	59	28	25	28	40	44	117	133	132	130	45	109	132	118	122	123	121	91	16	15	117	51	103	64	44	22	53	58	68	30	58	39	52	43	41	47	23
R080	38	89	36	135	36	39	70	33	35	45	107	68	110	74	58	27	46	72	276	275	275	258	57	243	256	235	235	236	206	163	52	48	85	71	80	53	36	27	35	87	91	43	60	38	55	78	33	66	49
R020	56	98	34	108	44	70	90	35	35	51	144	55	134	101	70	49	54	43	233	228	222	217	55	205	217	192	191	198	163	140	74	72	124	60	114	49	34	39	32	63	61	38	40	35	34	70	28	98	82
R070	24	53	16	78	35	29	50	22	23	35	78	31	72	63	50	19	25	32	129	126	126	124	29	132	140	128	129	137	127	109	41	36	67	41	61	29	21	26	15	37	39	22	43	26	36	36	18	46	38
R005	67	138	40	131	74	38	105	40	39	67	158	83	156	121	99	55	66	93	240	235	235	219	75	207	213	189	187	187	192	178	102	93	152	93	135	71	42	26	24	71	69	34	76	50	73	102	8	34	91
M063	76	66	20	59	15	32	67	43	40	35	42	39	50	36	30	12	19	84	88	89	89	81	37	104	116	105	105	104	100	75	15	13	92	35	76	56	45	14	41	70	73	24	23	31	21	29	17	64	37
N042	27	41	25	52	8	12	27	16	17	27	51	21	46	27	22	17	16	24	41	43	42	42	21	41	41	38	37	40	38	25	10	9	36	22	32	25	17	14	22	40	48	13	21	17	20	21	14	56	15
R066	14	42	16	78	24	22	36	18	20	26	45	34	48	37	25	8	19	18	136	138	136	127	32	130	135	121	123	127	123	107	28	25	59	44	53	28	19	25	10	20	23	13	46	26	43	33	9	44	27
R072	29	61	8	56	26	20	24	13	15	22	50	31	56	44	31	29	16	37	129	127	126	121	31	120	123	109	108	105	91	80	49	40	79	39	81	34	27	9	8	21	20	19	61	21	57	28	8	43	49
N015	34	92	19	98	49	37	56	29	29	53	112	45	112	91	74	42	24	46	22	22	23	24	38	28	29	22	22	23	21	17	67	60	126	52	105	36	23	26	26	59	59	44	31	30	29	48	14	51	85
N020	17	42	10	52	29	9	31	20	18	23	42	29	31	29	22	19	14	22	43	46	45	42	24	44	39	36	36	33	21	16	22	17	56	29	46	23	17	16	32	37	39	13	23	17	20	25	13	38	27
R065	17	37	13	68	24	20	47	18	20	16	59	20	63	48	40	10	12	16	41	42	42	41	19	40	48	42	43	43	44	40	23	17	58	33	50	25	15	10	8	18	17	13	27	28	23	19	7	31	25
R053	44	81	38	118	34	30	91	44	44	50	128	53	119	103	89	30	40	59	249	245	239	227	46	234	240	222	223	229	200	177	64	56	111	56	99	48	38	33	16	46	46	35	35	45	31	75	20	42	68
M037	52	79	31	129	37	91	60	48	47	34	94	52	89	45	41	29	33	59	159	155	154	147	46	134	148	149	154	160	142	111	19	19	128	49	118	73	48	26	68	103	113	26	27	44	27	62	50	106	40
R044	70	103	39	92	43	55	155	63	60	65	194	82	185	162	116	80	73	68	70	72	72	68	76	66	70	58	58	55	51	47	47	47	87	80	88	32	19	44	42	83	79	45	16	39	14	83	45	208	109
M029	7	36	5	16	16	45	10	3	2	2	22	11	19	9	7	14	4	12	42	50	50	48	8	51	52	48	47	44	36	26	8	8	20	14	17	10	5	22	30	34	36	7	6	22	6	20	18	37	13
R063	16	46	13	53	25	16	38	18	18	22	39	25	38	32	25	5	21	21	122	118	120	117	21	110	105	103	105	106	103	88	30	27	75	32	63	31	21	19	13	27	26	22	55	19	53	29	18	49	25
R034	77	93	39	72	20	21	96	36	36	42	116	69	118	97	83	33	17	69	45	45	45	45	74	37	36	34	34	34	29	28	44	43	69	106	64	32	26	18	13	65	61	45	27	70	25	49	3	42	70
M040	23	24	8	12	8	53	26	12	13	2	41	13	29	13	8	11	2	13	12	12	11	12	13	15	20	20	21	26	23	20	8	7	14	14	10	9	6	8	39	34	38	4	3	16	3	18	28	34	14
M053	44	44	24	65	16	49	36	22	22	18	36	31	24	14	11	13	28	31	86	100	96	91	27	103	123	124	126	134	126	85	15	16	48	28	42	29	22	17	50	52	53	15	8	20	7	20	26	45	20
M006	18	18	11	18	9	23	8	8	8	0	14	6	13	2	2	9	3	14	4	4	4	5	1	6	7	7	7	6	5	4	4	2	35	1	31	14	12	11	69	45	44	10	1	1	1	16	38	35	5
R013	23	44	19	64	41	14	52	19	19	29	75	31	73	52	37	12	25	35	156	155	156	154	26	149	162	149	148	150	140	113	37	31	45	36	40	19	11	17	16	29	28	21	33	22	26	34	16	36	42
R055	20	42	7	55	16	21	27	17	20	31	54	25	57	56	43	22	18	15	67	64	63	63	21	62	70	54	54	55	48	45	56	53	65	33	61	25	14	14	8	20	20	24	33	25	32	15	2	24	27
R091	39	75	20	86	30	33	56	29	29	26	87	51	84	64	53	29	31	51	95	94	94	98	47	86	86	81	83	85	78	62	66	55	84	65	69	30	26	19	30	42	44	25	35	57	29	46	13	73	65
N002	52	153	28	185	124	27	140	84	89	136	247	90	263	220	160	103	51	63	86	81	80	80	80	82	77	74	73	76	61	47	81	75	313	98	294	145	90	52	31	76	78	102	79	53	74	104	39	110	127
M067	19	13	5	11	0	17	14	14	14	2	23	10	18	4	3	4	4	8	7	6	6	6	6	7	10	10	9	8	7	6	0	0	8	6	10	7	8	2	79	25	30	13	4	3	2	5	43	27	2
R074	16	17	12	34	20	15	25	12	13	13	48	14	42	33	24	10	10	13	28	25	26	26	16	25	27	22	22	20	22	21	28	25	35	22	35	19	16	16	4	16	17	10	24	14	19	21	3	39	23
M013	34	45	21	45	18	82	39	21	21	18	46	22	36	16	11	10	11	15	35	35	35	33	19	47	48	49	49	48	38	24	4	3	61	20	57	52	41	8	84	41	51	20	10	19	8	9	61	74	12
N003	62	194	52	242	139	53	186	77	81	144	292	110	262	200	149	100	66	70	63	63	63	64	98	57	58	56	55	56	51	42	101	88	326	121	308	136	95	53	38	75	82	110	49	80	46	93	43	157	154
N025	20	40	10	61	22	19	34	20	19	18	43	30	50	41	33	17	27	20	57	59	58	56	31	61	58	44	42	47	43	37	17	15	57	34	54	20	10	31	18	28	30	11	25	17	22	23	23	28	25
N033	27	56	14	85	20	33	55	24	27	36	74	40	74	62	49	20	21	38	60	59	57	57	34	56	64	59	60	61	59	49	48	45	82	41	73	33	23	36	34	56	57	25	35	26	33	52	29	72	45
R033	34	27	8	20	9	3	16	11	10	17	27	17	26	21	20	14	2	23	7	7	7	7	21	4	4	4	4	5	5	4	6	6	21	28	21	10	4	3	1	34	34	7	3	20	3	14	0	14	22
R038	35	94	32	116	55	25	80	33	35	39	99	62	95	77	62	35	39	40	94	97	98	101	59	98	92	85	84	83	69	51	56	51	123	69	118	60	45	39	24	45	48	33	54	42	42	32	29	79	58
R026	33	65	15	86	36	42	72	35	35	33	93	46	98	81	60	35	36	30	75	69	69	71	41	75	80	68	68	65	53	46	53	48	97	44	87	36	14	39	16	50	50	22	12	19	12	42	27	90	46
R042	27	54	17	61	23	19	38	21	22	32	69	38	68	53	37	21	23	29	84	86	86	89	34	76	77	62	61	70	66	53	48	49	66	44	58	28	21	27	16	26	28	20	33	24	29	23	14	45	36
R084	61	108	39	178	68	57	100	42	43	56	115	60	126	104	80	59	28	69	325	314	314	297	61	295	277	257	258	259	243	198	89	75	145	75	138	74	54	43	30	71	75	48	107	63	100	66	25	118	89
N051	21	22	23	65	8	11	27	11	11	18	34	21	42	36	26	9	10	28	30	28	28	27	20	32	38	41	41	40	35	31	18	18	45	22	38	31	19	9	24	35	41	19	28	15	28	21	16	38	18
R100	30	63	9	76	37	31	51	24	24	33	82	43	83	70	57	32	26	33	94	98	98	97	44	89	84	77	77	76	68	62	41	40	104	62	92	39	32	37	25	46	51	27	45	37	43	53	18	75	52
N012	81	198	57	227	101	62	128	75	83	125	248	126	276	221	166	89	68	120	206	197	194	180	112	171	168	160	160	163	147	121	119	108	288	146	266	115	71	64	48	126	124	81	97	87	92	191	40	148	157
M047	8	30	4	38	16	70	39	9	9	3	56	20	34	14	13	18	18	6	30	31	33	33	18	26	25	25	25	25	21	14	11	10	54	22	55	20	9	20	87	26	33	8	21	19	20	17	63	49	10
R056	26	28	29	68	9	16	37	15	15	9	45	16	50	50	44	13	13	16	89	82	81	78	17	100	103	92	91	97	82	73	13	14	39	18	33	13	9	16	13	34	32	4	17	15	15	34	23	52	17
N016	38	105	33	129	91	51	100	57	56	82	174	84	178	139	102	62	68	70	45	47	47	46	73	44	43	30	31	32	35	29	91	81	177	82	169	74	45	37	30	70	72	52	71	44	64	89	26	88	100
R032	61	99	29	54	18	32	61	27	27	37	78	68	66	48	42	33	13	73	111	111	109	102	61	100	97	97	97	95	96	89	29	26	72	80	66	36	23	17	4	55	57	24	36	53	35	48	5	11	68
M050	34	26	14	49	12	25	42	14	14	21	33	9	22	14	12	13	16	23	23	28	28	28	10	33	31	30	30	33	28	15	16	14	69	19	65	43	25	12	20	26	26	24	16	17	16	14	13	33	21
R014	43	62	22	84	56	36	80	25	27	39	133	46	115	97	71	34	52	32	62	63	63	62	45	74	69	63	63	61	47	36	60	59	102	50	90	51	35	35	21	46	49	28	35	28	36	40	24	88	58
R067	35	55	22	79	28	37	45	17	17	16	78	40	72	63	40	21	32	31	131	120	118	112	41	129	145	128	128	127	123	110	37	32	71	48	66	26	18	30	23	34	34	34	40	29	32	44	22	55	45
M031	23	31	7	46	30	18	35	9	10	7	36	33	30	16	14	22	10	32	41	40	40	39	29	27	25	19	18	18	13	10	9	8	88	34	82	45	31	17	15	30	34	14	30	34	31	32	12	45	15
R008	24	21	8	17	8	2	19	5	6	7	19	11	24	23	19	7	3	21	7	7	7	8	9	10	8	7	7	7	5	2	14	12	28	14	27	9	10	1	3	28	27	12	8	9	8	7	0	19	28
R082	36	59	12	92	25	32	44	19	24	35	89	33	82	61	51	15	39	40	161	155	154	148	33	155	168	156	155	160	144	118	37	35	84	43	77	39	29	23	31	40	42	35	91	31	84	52	19	44	39
R039	95	60	84	103	24	79	107	43	43	40	146	56	156	118	93	45	85	59	169	166	166	162	58	197	201	185	182	189	163	142	20	23	53	63	55	24	17	57	31	98	102	30	9	46	11	74	35	186	73
M012	6	6	5	6	6	17	10	4	4	2	12	6	13	9	7	11	4	11	7	8	8	7	8	11	11	14	14	16	15	9	3	3	20	6	18	11	7	2	73	24	22	2	0	6	0	6	49	39	8
R041	37	23	39	19	11	47	52	6	5	4	125	20	109	79	42	57	95	21	29	32	32	34	22	47	51	58	57	56	52	39	5	7	13	25	14	7	6	18	10	37	42	9	0	18	0	28	12	60	76
M016	53	44	31	93	9	64	36	15	15	7	57	36	44	19	14	27	6	11	29	29	31	33	26	33	30	31	32	34	27	17	3	3	42	24	43	25	20	13	84	64	71	21	14	19	15	20	60	80	12
R097	20	52	17	54	13	18	36	24	25	23	72	46	64	56	43	26	16	30	66	67	67	70	42	44	46	45	46	49	42	41	56	55	75	50	68	36	19	27	4	42	40	14	33	20	29	23	5	28	36
R069	20	25	24	87	23	7	18	10	10	14	36	33	33	32	23	18	10	28	76	78	76	78	29	68	70	61	61	60	52	42	20	17	57	36	48	28	17	29	21	44	48	14	29	22	28	17	14	14	19
N043	30	69	15	98	41	36	44	15	16	20	82	33	89	67	48	20	33	36	156	154	152	150	30	165	168	156	155	150	136	118	60	56	81	44	78	30	15	27	34	46	49	22	63	30	60	46	16	70	56
R049	18	45	19	58	16	19	45	19	19	14	58	39	55	46	36	28	21	27	98	92	91	91	39	91	85	76	76	70	59	50	33	31	51	47	50	30	13	16	7	22	22	17	29	28	25	27	2	6	26
M035	14	53	4	49	33	54	29	8	8	1	44	22	44	32	26	14	5	15	85	87	83	79	26	73	66	56	56	58	44	31	13	13	102	34	93	35	20	23	65	48	49	18	18	34	16	29	41	59	29
R027	32	75	25	93	50	38	84	29	28	41	104	55	101	90	62	51	27	37	94	86	84	78	47	73	66	60	60	57	47	43	46	43	67	61	63	35	23	34	18	42	43	33	21	40	21	42	24	68	77
R023	30	27	21	33	11	2	35	14	15	14	25	21	31	20	20	12	7	43	10	7	7	7	18	9	13	13	13	14	17	18	21	21	36	26	34	20	19	3	5	56	61	17	17	18	18	9	2	7	29
N006	21	93	17	103	81	27	81	38	38	57	156	59	150	100	76	44	36	47	34	36	35	35	58	30	32	24	25	24	29	23	47	41	184	74	172	60	42	36	33	35	37	52	46	45	39	53	18	58	92
N021	24	41	17	71	50	17	38	23	22	29	77	28	66	51	34	23	22	14	22	20	18	18	21	20	21	16	16	16	13	8	28	21	99	25	91	41	26	23	32	37	39	23	16	13	15	9	24	65	31
R081	20	63	11	87	40	42	64	24	23	27	60	43	66	53	43	25	28	29	52	51	51	51	43	49	48	46	46	49	45	37	65	56	95	62	86	41	26	26	11	30	31	32	49	37	42	25	8	47	38
R103	29	58	15	67	27	34	46	16	15	29	84	38	75	70	56	21	23	41	152	152	150	141	34	132	139	124	124	122	115	99	50	40	72	41	63	35	25	25	6	34	34	25	44	25	42	39	10	63	44
R043	44	44	33	48	21	60	82	24	24	25	128	46	128	118	78	66	68	46	24	25	26	28	48	43	39	42	41	45	46	38	12	14	38	51	40	27	13	30	14	72	70	20	6	38	6	39	11	103	67
R028	17	35	16	55	22	13	16	9	12	15	33	18	32	19	16	15	5	16	119	112	112	104	17	111	113	103	105	106	96	83	25	23	45	22	45	13	8	31	16	26	28	9	30	19	29	23	24	17	15
N048	14	45	13	58	28	18	31	19	19	21	61	18	66	54	44	11	27	16	51	53	52	56	14	62	65	61	63	62	54	47	32	28	53	18	45	30	20	20	26	33	35	15	20	17	17	17	24	31	27
M064	43	42	16	46	21	93	34	21	21	24	60	20	54	22	15	13	11	29	46	49	48	47	18	48	48	47	50	50	49	39	18	17	44	28	44	31	20	17	76	71	69	19	7	30	7	12	47	73	15
M056	30	37	6	65	18	56	44	24	26	25	33	32	22	13	9	13	17	30	93	88	87	80	30	78	80	70	72	76	64	49	10	7	47	28	44	24	15	13	33	31	32	21	25	14	23	47	14	40	21
M049	26	34	6	41	15	72	25	12	12	16	30	22	27	18	16	10	21	19	27	27	25	25	17	28	30	27	27	28	21	15	10	9	50	18	46	28	24	13	43	29	29	6	18	18	18	14	24	38	21
M019	14	19	6	15	15	37	28	6	5	4	28	21	25	12	8	11	5	25	25	27	27	27	13	25	25	26	27	29	25	25	8	8	39	18	38	22	16	16	73	47	50	9	3	12	3	26	49	43	17
N014	32	71	13	71	44	29	80	34	36	44	88	55	89	73	59	55	20	37	25	26	27	27	53	20	19	18	18	20	17	14	59	52	131	64	117	37	21	24	17	56	57	37	25	35	20	44	12	26	63
R040	46	83	30	106	42	30	115	46	46	38	140	61	128	113	80	66	51	53	185	173	172	162	63	182	175	163	163	170	132	118	28	28	75	68	72	28	9	49	35	56	54	25	16	39	17	80	33	101	52
N047	32	52	15	82	22	24	54	36	37	38	85	40	83	60	46	20	23	32	86	87	85	84	41	78	83	68	68	69	63	50	32	32	73	52	63	31	25	32	36	47	49	33	36	40	35	28	21	83	48
R096	40	92	19	79	27	28	73	33	31	31	130	62	142	108	80	28	31	53	84	82	83	85	64	67	70	59	59	58	49	39	58	53	86	81	78	38	31	34	18	58	58	26	42	50	38	45	22	49	60
R092	51	125	25	112	59	44	125	50	52	75	170	62	155	127	91	73	38	87	145	150	149	151	63	118	117	105	104	107	85	73	112	98	131	82	117	58	39	43	35	77	80	37	80	52	76	51	27	100	96
N050	21	58	18	67	21	41	26	10	11	8	53	29	54	34	27	13	24	27	143	138	137	126	27	154	166	148	150	147	126	111	33	31	50	32	49	24	16	29	41	51	49	16	23	19	22	22	40	35	38
N008	52	107	37	150	74	40	106	54	56	83	164	57	153	115	88	48	53	50	45	47	48	50	66	51	43	39	38	36	31	22	45	41	164	68	148	86	58	41	56	76	78	82	39	43	36	45	34	76	86
R099	33	77	26	90	21	44	85	36	39	46	107	47	99	88	65	36	39	35	100	97	98	100	48	76	83	79	79	80	68	57	55	47	98	57	91	45	27	29	23	44	48	39	65	42	56	57	20	64	60
N005	58	107	44	176	78	32	105	49	51	90	165	68	179	172	138	68	65	78	55	59	61	62	61	60	67	59	59	59	48	39	52	47	205	67	178	83	58	42	51	99	102	58	47	35	41	56	55	98	88
M017	77	49	34	110	25	60	61	28	29	18	87	27	72	42	36	31	18	44	47	54	53	52	20	59	64	62	62	64	55	41	5	4	76	21	74	52	43	18	93	109	126	26	17	17	15	30	58	79	29
N039	28	51	12	75	36	19	41	19	20	28	59	37	57	56	47	14	20	18	62	59	59	59	32	59	59	50	49	48	44	38	36	35	91	41	86	30	19	32	14	31	33	18	30	28	29	32	13	55	29
N007	61	151	36	164	102	34	143	77	81	120	209	104	214	181	138	91	75	96	183	181	181	175	98	155	144	132	131	126	114	94	67	63	253	111	235	108	74	51	37	97	100	89	74	63	68	119	34	158	130
M038	15	27	3	41	22	49	26	4	4	2	37	16	41	24	21	20	8	15	40	41	42	40	16	41	38	40	39	39	33	23	7	5	72	19	71	35	21	22	86	38	42	5	13	20	10	26	58	79	19
M018	34	43	16	87	21	57	45	25	24	12	66	26	49	28	27	24	12	32	33	34	34	35	20	37	38	34	36	41	27	23	9	10	64	19	59	38	30	14	82	62	58	16	4	14	5	24	42	71	15
M062	46	40	27	43	14	36	78	40	41	33	44	27	33	22	21	9	12	43	38	39	37	35	27	43	49	56	57	57	49	37	12	11	54	29	55	39	27	6	57	87	95	21	13	21	13	27	30	60	34
R022	22	19	35	61	12	2	40	22	22	17	30	23	36	31	24	9	10	31	79	81	79	80	17	86	88	87	87	86	78	70	14	14	33	17	26	21	14	12	11	40	39	17	36	9	31	16	6	21	18
N041	19	17	13	28	4	7	18	8	8	6	26	11	28	11	7	12	4	24	10	9	10	9	12	11	12	10	11	12	12	11	11	11	26	15	22	15	8	13	12	35	38	4	18	12	17	10	8	35	23
R009	32	22	20	51	15	6	28	12	12	13	32	15	34	30	24	9	8	30	31	33	33	33	15	28	29	28	28	28	27	21	14	13	25	16	26	17	13	10	5	37	38	12	12	8	11	19	2	13	24
M026	23	60	5	57	31	59	46	22	22	12	23	23	27	18	15	25	16	22	31	36	38	39	25	43	44	43	42	46	40	24	11	10	108	32	99	52	32	19	40	58	63	21	23	30	20	17	26	84	15
R068	34	60	24	69	35	37	46	23	22	34	74	33	89	79	54	31	27	36	127	122	121	113	29	115	120	122	122	119	118	107	56	52	79	41	70	30	22	23	12	36	35	26	64	23	59	33	20	36	57
R060	26	79	18	71	32	29	48	22	22	31	75	42	74	60	46	24	31	27	64	63	62	64	37	58	63	50	51	53	51	44	37	34	72	51	67	27	20	10	7	16	18	19	18	30	15	36	3	35	35
R019	41	55	17	46	13	15	35	12	12	18	70	32	67	42	33	25	7	44	34	34	34	32	29	29	32	26	27	30	28	27	30	27	41	42	36	15	9	4	5	29	28	25	10	31	7	46	3	8	26
R071	24	32	11	69	22	15	47	24	24	29	63	24	56	39	33	22	32	21	53	57	57	58	21	56	49	43	43	41	33	27	31	24	68	31	60	37	20	11	3	17	17	24	26	20	26	13	5	21	45
M007	7	8	16	17	5	21	12	10	10	5	34	4	36	13	10	12	1	5	12	11	11	11	5	8	13	14	14	15	16	14	3	2	15	5	16	7	3	4	87	20	26	5	3	4	3	8	49	37	6
N011	63	205	71	240	143	50	195	102	109	131	260	110	269	217	171	95	112	84	99	100	102	102	112	92	71	65	65	66	56	48	82	77	287	137	260	116	85	59	48	85	87	92	84	81	79	112	39	133	161
M036	52	67	49	100	23	71	40	15	15	18	63	41	58	15	9	15	24	46	138	155	150	140	41	128	145	143	145	146	137	93	13	11	80	42	76	44	25	30	82	80	89	22	22	37	22	30	63	78	22
R037	55	45	17	31	9	9	44	17	17	26	76	35	63	47	33	11	0	59	31	27	27	27	28	29	29	29	29	27	31	29	23	21	47	36	40	30	16	8	0	49	52	21	25	22	25	25	4	17	46
N049	55	104	31	104	56	50	85	45	47	60	126	54	129	106	89	50	47	55	57	65	64	66	51	60	62	57	58	60	62	44	84	80	159	78	144	83	49	24	63	54	60	50	41	61	36	51	38	85	83
R054	29	39	21	79	30	27	52	24	25	26	79	36	69	49	41	23	26	26	39	37	36	35	33	43	45	43	45	43	41	33	44	40	73	39	65	38	22	28	15	30	31	16	35	26	29	22	10	45	41
R061	19	50	19	96	25	29	45	24	26	27	62	36	61	48	35	11	21	24	85	88	87	86	39	83	78	76	76	73	69	56	63	51	75	56	66	28	21	28	11	39	39	22	38	40	36	21	17	53	26
M042	14	53	2	55	38	43	43	12	12	8	56	21	49	32	25	16	16	25	45	47	46	46	22	45	46	42	44	45	39	28	28	28	111	26	105	45	22	27	49	37	42	16	44	27	44	27	35	63	23
M011	15	36	10	50	4	41	26	10	11	8	69	17	61	26	18	17	18	17	18	21	21	21	11	26	27	26	27	29	26	20	6	6	27	12	26	12	9	21	89	48	55	10	7	13	7	11	62	52	13
R079	15	48	11	46	27	19	35	15	16	19	55	21	50	45	42	20	15	31	32	33	32	32	17	37	40	35	33	32	30	23	32	31	79	26	66	28	20	23	10	26	27	17	38	20	35	24	11	43	33
R101	50	139	24	128	35	32	68	29	29	38	123	79	134	113	74	50	23	73	330	315	307	284	78	291	281	235	238	236	208	180	93	88	119	106	113	51	38	44	26	64	57	35	135	68	126	78	24	85	61
M058	7	36	7	38	39	69	23	6	6	7	18	16	24	23	20	16	17	12	72	74	72	70	22	59	59	57	56	53	42	25	7	6	90	26	87	25	14	25	65	38	44	13	24	24	19	25	37	71	26
R011	40	49	31	78	21	18	49	28	28	26	61	36	58	44	30	18	24	37	54	53	53	52	33	42	49	41	41	44	45	36	31	30	66	45	51	33	23	25	15	48	53	26	34	33	31	32	14	17	32
N024	42	93	39	138	78	32	75	31	32	33	124	55	140	113	88	54	52	60	77	75	74	69	51	80	81	80	81	81	82	69	53	48	147	63	131	59	48	41	57	79	84	46	71	38	68	69	36	78	88
R024	34	52	33	94	22	29	48	15	17	31	89	27	79	71	60	26	31	41	219	210	209	193	26	201	195	182	183	188	185	163	35	30	80	34	69	34	30	38	37	45	48	17	47	28	45	43	24	46	55
M057	7	61	1	52	51	78	33	5	5	3	31	22	43	26	18	18	9	23	34	38	36	37	19	34	33	30	31	30	23	12	29	26	111	29	107	54	30	34	47	60	59	19	17	32	17	22	38	93	22
R029	31	38	28	41	23	4	38	12	13	23	47	31	49	30	24	13	7	49	20	18	18	18	31	19	22	23	24	24	23	22	27	25	60	44	45	32	27	16	5	63	66	15	9	33	8	15	3	15	40
N001	38	98	44	256	108	28	98	63	60	78	190	56	179	166	125	51	32	57	95	99	98	101	52	80	77	66	68	66	59	50	57	47	275	68	239	118	69	59	27	66	70	68	63	41	63	76	26	46	65
N045	21	18	24	30	7	8	22	11	10	13	24	8	27	15	10	4	8	29	7	6	6	5	12	4	7	7	7	8	11	12	9	9	16	13	11	6	6	6	9	39	41	5	17	6	16	11	8	27	18
R093	28	61	19	75	18	27	52	29	29	30	81	53	81	72	57	21	21	31	63	60	60	62	44	46	45	36	36	42	33	29	39	34	75	55	70	31	20	29	13	39	38	20	31	26	31	30	14	46	38
R078	26	63	14	76	27	28	40	17	16	28	67	28	69	51	40	34	16	34	41	41	43	43	34	41	47	35	35	32	30	25	34	29	94	49	88	37	32	19	9	29	29	23	26	40	21	18	8	38	48
M008	13	12	11	39	5	46	15	4	4	2	49	1	47	23	16	8	1	10	32	41	41	40	1	54	63	67	68	76	73	48	6	6	7	0	7	2	0	6	110	39	42	6	11	3	10	21	88	50	16
N030	35	40	14	73	13	19	20	12	12	14	46	25	51	41	32	11	23	19	123	132	130	126	19	127	136	133	135	138	128	102	35	32	53	33	48	20	10	26	34	47	47	14	33	25	34	28	27	59	28
M059	34	44	27	53	9	66	36	13	13	12	50	21	35	25	21	14	14	22	39	43	43	43	18	56	57	58	60	53	46	35	8	7	48	20	48	32	23	17	93	81	87	18	7	21	7	22	67	98	11
R104	43	108	26	87	43	31	72	28	29	42	127	66	132	107	78	50	55	48	121	118	119	122	58	107	117	102	103	105	102	96	77	70	103	72	95	66	42	22	32	57	59	44	74	50	68	64	25	77	98
M010	32	38	17	56	17	96	50	23	23	13	77	25	59	27	21	11	14	13	31	35	33	33	24	40	45	43	45	50	39	25	5	4	40	22	44	32	23	14	94	44	57	18	11	20	11	12	60	63	25
R058	18	36	10	45	21	18	27	9	12	23	27	23	30	26	22	17	20	22	49	48	48	52	22	50	55	53	52	57	49	37	41	34	34	32	34	14	12	27	20	22	24	13	40	23	39	19	14	52	16
R046	54	76	26	87	47	45	88	39	38	45	115	68	113	96	70	26	59	65	236	216	215	198	64	208	201	177	177	175	149	135	54	50	87	69	81	28	15	46	18	67	64	30	50	39	44	57	26	102	68
R025	31	56	30	131	26	30	52	22	24	29	84	41	76	76	57	36	50	31	92	88	89	90	36	88	84	79	79	81	76	61	61	53	90	45	86	37	24	38	27	43	44	31	25	28	20	42	26	37	38
R102	45	79	38	117	42	27	62	31	34	36	92	74	96	81	65	45	22	63	213	207	206	191	66	203	195	173	176	182	179	162	77	67	102	78	97	43	27	33	5	38	38	26	73	43	69	64	6	84	67
M072	12	6	5	16	5	20	14	3	3	1	19	4	15	6	4	4	1	10	15	16	16	17	2	12	16	19	19	20	17	13	0	0	10	1	10	9	5	5	86	24	25	2	0	1	0	2	53	32	1
N038	33	47	25	77	20	33	25	17	17	16	66	31	64	65	50	10	29	27	143	139	136	132	31	140	139	130	131	130	115	98	45	41	93	38	79	39	27	26	10	32	35	19	63	21	52	33	13	43	41
M014	58	44	10	35	6	51	65	41	43	36	66	24	51	21	14	24	20	35	104	105	102	98	17	106	121	116	115	111	98	81	4	3	61	15	63	40	29	13	65	59	69	18	18	16	17	25	34	47	19
M060	53	28	25	28	18	29	38	16	16	10	32	16	24	15	15	11	1	44	13	13	13	14	14	13	24	22	23	22	21	17	1	1	38	12	34	28	25	9	55	78	86	11	7	11	6	10	37	30	15
R083	26	73	11	64	18	23	64	27	28	34	64	47	73	58	43	28	16	41	68	67	65	67	39	62	58	49	49	50	47	43	91	80	76	51	68	36	25	29	10	38	39	21	37	32	36	31	8	44	55
M033	10	39	1	28	26	44	28	9	9	0	33	9	35	27	14	23	6	11	23	27	27	27	10	26	26	25	24	26	18	15	12	12	68	12	71	33	22	19	43	28	38	13	15	7	14	20	30	52	17
R006	33	44	20	41	16	18	35	12	12	20	49	36	50	38	27	17	8	58	109	112	110	109	35	93	97	89	89	91	86	79	28	26	36	42	32	16	12	12	7	33	33	17	26	23	25	39	4	7	30
R007	29	30	23	64	14	7	38	19	20	16	49	26	45	32	24	11	6	41	19	20	20	20	26	23	25	24	24	22	20	17	24	20	44	32	40	21	15	13	6	36	37	15	15	19	15	26	6	7	24
R031	34	47	15	52	10	22	35	14	14	9	36	30	40	35	27	13	25	29	41	42	41	41	29	39	36	40	39	40	33	27	32	29	65	32	60	29	16	18	39	39	38	19	14	21	12	21	31	44	23
R021	27	38	22	50	15	8	32	15	14	16	46	47	51	36	29	15	13	38	35	33	33	33	47	30	27	25	25	25	23	22	26	21	33	55	30	25	18	7	9	25	24	14	15	33	14	24	3	15	26
N017	23	85	18	96	59	20	69	24	23	38	88	51	101	76	63	42	40	45	29	29	29	27	50	19	18	20	20	19	20	19	45	42	117	56	109	43	26	28	25	51	61	52	36	28	28	47	33	71	84
R098	36	96	26	86	28	52	85	34	35	46	100	53	80	63	51	42	33	46	104	108	108	109	52	89	97	86	86	84	76	60	58	52	93	73	80	38	32	37	20	59	61	33	43	45	38	49	15	95	64
R095	42	75	24	116	29	42	69	33	32	40	88	46	81	65	51	25	32	71	266	261	261	248	39	247	245	217	219	218	183	155	64	58	111	48	105	43	35	43	39	53	55	34	75	23	68	56	15	76	60
N044	32	72	26	88	23	36	47	22	19	35	105	45	102	76	55	31	39	35	77	81	80	79	42	67	76	70	71	71	68	55	58	51	84	62	82	35	20	27	35	42	45	32	40	43	39	32	32	48	55
M045	15	5	1	15	2	19	8	0	0	2	10	6	12	16	14	2	1	5	13	11	11	10	6	11	10	9	9	12	11	9	0	0	14	9	12	9	3	3	53	12	11	2	4	6	2	4	26	20	5
M041	54	58	22	44	7	47	66	33	34	16	51	37	46	29	24	24	11	42	22	25	25	25	30	28	34	34	35	43	42	32	9	6	36	31	37	33	25	12	70	62	65	12	10	21	9	13	49	35	20
N034	22	43	19	66	37	17	37	10	8	20	67	31	70	48	34	13	19	23	56	56	58	55	32	40	41	33	32	31	30	23	39	34	70	44	62	34	23	35	10	28	31	13	21	32	15	17	9	43	24
M048	18	10	4	23	5	15	16	8	7	7	20	5	14	5	3	6	1	12	3	2	2	2	5	6	11	11	11	12	15	11	0	0	18	7	16	12	7	8	65	33	40	5	2	6	2	2	38	27	11
N022	17	45	3	39	34	20	29	15	16	26	56	31	56	49	35	27	14	21	25	26	26	26	27	23	19	19	20	19	14	13	27	22	60	34	49	19	13	31	6	25	29	20	23	16	21	28	9	42	35
N036	32	37	16	90	26	28	29	10	11	25	70	28	50	43	35	22	26	20	64	62	61	62	29	63	68	62	62	61	56	47	34	31	68	37	58	35	21	28	31	37	43	26	41	29	40	19	17	43	30
R059	24	54	23	77	27	16	46	19	20	19	89	28	87	67	47	21	25	24	49	47	47	49	31	51	50	48	48	47	43	42	37	37	64	44	57	27	12	24	10	17	16	20	23	33	19	36	16	53	34
R016	31	53	23	67	19	15	37	16	15	17	59	37	61	48	39	17	22	36	47	48	47	46	40	54	54	45	45	47	39	34	48	46	63	49	55	36	28	12	13	48	47	21	40	27	38	29	12	11	33
R012	72	152	26	107	75	65	141	50	53	69	154	88	144	108	73	57	84	78	60	60	59	59	78	56	64	56	56	62	57	55	79	73	178	104	155	74	44	20	15	44	46	63	82	61	77	71	9	94	87
R089	35	53	23	114	33	30	49	25	25	31	73	40	74	59	43	36	23	31	89	92	90	89	42	84	92	86	86	87	81	66	41	36	75	43	64	41	30	15	17	35	35	42	45	29	41	33	15	47	37
M052	19	19	10	44	13	30	29	12	13	9	30	11	25	15	13	13	14	17	36	37	37	36	8	24	29	24	25	26	20	15	8	7	40	11	36	21	20	13	26	31	34	16	7	16	5	19	20	49	11
N013	68	149	31	186	138	38	143	73	72	111	224	93	213	164	135	57	71	86	58	60	61	63	86	56	65	60	59	59	52	43	65	60	246	99	221	104	72	42	65	63	68	93	64	51	58	106	37	137	106
M009	8	7	2	6	6	23	10	4	4	2	7	4	10	5	4	4	0	17	8	8	8	8	3	5	9	10	11	13	13	11	2	2	12	3	11	11	8	11	74	34	37	7	0	0	0	8	49	18	4
M051	31	44	23	46	12	28	25	14	14	14	20	24	18	10	7	10	16	31	29	32	31	31	21	28	31	32	32	33	28	22	8	7	34	24	35	24	12	8	34	34	37	9	13	13	13	14	16	42	16
M020	8	14	1	4	0	9	4	1	2	2	2	8	3	2	2	4	0	2	2	3	3	3	5	7	9	12	12	13	14	12	0	0	8	3	7	5	6	7	43	22	24	0	0	0	0	16	23	9	6
M021	12	21	9	31	3	49	18	8	8	2	25	2	23	10	6	12	2	5	17	18	18	17	3	14	13	12	12	17	14	6	2	2	19	3	20	8	4	11	84	24	29	6	9	9	8	22	67	36	7
M001	7	19	4	20	0	21	2	2	2	0	10	5	22	7	5	0	0	7	3	3	3	3	7	2	2	4	4	8	9	8	2	2	2	6	3	4	4	2	78	20	22	1	0	6	0	10	53	19	10
M055	52	38	16	33	16	47	65	34	41	30	35	37	39	26	22	15	8	38	22	23	23	24	43	19	18	21	20	27	21	16	8	8	65	42	61	37	25	13	57	68	71	16	9	26	8	21	31	52	16
R077	27	104	17	84	53	26	93	30	33	47	97	55	99	78	62	34	20	55	62	65	62	61	47	57	53	44	43	47	50	44	55	54	118	70	102	53	40	12	7	44	40	33	35	48	34	30	5	75	69
M028	4	26	1	29	9	32	17	4	6	4	19	16	26	16	12	17	1	11	14	14	13	14	17	16	22	21	20	18	13	12	4	4	33	17	29	12	4	18	47	36	48	7	21	12	17	9	39	46	15
R076	35	67	27	83	31	28	49	19	22	34	72	43	74	53	39	23	31	36	46	50	49	49	44	46	44	40	42	47	43	33	38	31	50	55	42	22	18	13	4	31	30	27	26	37	18	34	9	50	34
R052	32	56	15	80	26	40	53	24	24	28	75	38	65	54	43	21	22	27	97	93	90	90	40	87	91	84	84	86	79	63	40	36	69	53	66	36	20	15	16	29	29	23	22	38	20	40	10	29	37
R062	17	20	9	36	18	16	13	6	7	10	29	15	25	19	16	14	11	21	64	62	66	64	16	52	51	44	45	45	44	37	19	16	35	18	28	21	13	10	6	10	11	15	17	11	17	27	5	15	20
N046	30	40	24	69	27	14	44	14	17	26	57	35	52	40	30	23	28	38	141	145	144	137	34	129	134	130	131	132	130	107	46	43	46	39	41	21	14	31	30	35	36	21	42	24	41	41	18	45	31
R090	38	52	20	74	21	20	41	23	23	35	63	41	75	60	45	25	35	39	115	119	120	123	35	107	114	96	97	98	88	73	49	46	93	48	78	49	33	21	29	53	54	16	33	35	27	19	17	54	46
R047	35	19	23	49	7	23	44	12	12	11	67	29	64	52	34	19	43	19	33	32	32	30	26	38	38	31	31	33	37	30	13	13	26	25	26	13	8	22	30	51	50	6	2	14	2	18	39	65	40
N035	24	48	22	65	24	25	34	19	22	27	61	38	67	51	39	24	29	23	60	67	68	70	27	66	67	57	58	66	61	45	42	38	60	30	52	30	19	34	23	30	32	17	17	14	14	32	22	42	28
M034	57	72	27	64	26	83	95	52	54	42	71	46	43	16	13	36	25	68	49	51	51	50	43	45	51	51	56	58	49	36	11	9	90	49	88	60	37	32	72	77	82	33	15	42	14	41	59	77	34
R048	39	53	39	78	23	36	50	22	23	29	70	38	56	45	39	17	27	38	163	143	141	129	32	152	143	127	126	132	106	95	43	43	40	33	41	18	9	34	38	39	43	19	12	23	11	28	31	86	39
R018	39	59	29	65	19	14	48	17	17	27	59	43	66	53	43	18	19	37	54	61	59	60	42	51	53	54	55	53	52	45	44	37	59	50	50	35	22	19	12	46	46	27	42	26	41	24	9	17	46
M030	15	28	3	11	2	31	19	11	11	1	27	23	23	13	10	10	2	13	4	4	3	3	23	7	11	10	10	12	12	10	0	0	22	20	18	10	6	7	47	24	24	2	0	13	0	19	18	28	19
R088	37	104	22	93	45	26	59	26	25	36	111	63	106	79	63	42	36	44	74	70	70	70	69	48	53	52	52	54	54	48	84	74	119	92	98	49	32	36	14	40	42	51	42	58	39	61	8	84	69
M039	15	38	11	42	42	56	27	12	12	3	29	23	21	8	6	15	3	33	21	22	23	22	20	19	14	15	15	19	17	12	4	4	105	27	97	54	32	28	23	75	75	11	10	24	9	13	16	59	19
N009	53	173	22	164	113	63	138	59	66	89	178	84	181	137	111	71	46	65	68	68	70	68	70	55	49	42	43	43	33	28	50	43	277	80	270	100	62	52	41	60	70	79	53	44	47	85	37	132	115
R002	25	50	12	58	40	17	26	6	6	17	59	27	54	41	33	11	13	24	148	139	139	138	19	137	142	133	133	134	119	107	38	34	55	23	51	19	16	27	12	38	39	18	42	13	42	29	17	27	37
N023	54	157	32	188	93	29	106	51	54	84	168	100	159	114	77	91	62	47	84	85	85	83	91	67	72	62	60	58	49	41	61	58	200	97	183	90	55	58	51	66	71	68	48	54	43	77	36	117	100
N027	16	36	16	58	15	22	24	9	10	13	44	23	37	28	29	11	17	17	30	31	29	28	21	34	30	23	23	24	25	24	33	30	36	24	36	18	15	14	20	28	28	16	13	17	13	14	20	15	27
R064	18	42	9	35	26	23	33	16	15	28	47	15	52	42	35	13	17	16	47	46	47	48	13	42	51	44	43	43	33	30	40	36	59	14	62	33	20	13	1	16	16	7	29	9	23	16	3	18	32
R004	18	61	17	48	20	15	39	18	20	17	51	40	47	45	36	17	10	19	65	62	61	62	31	53	59	50	49	47	38	31	42	39	57	45	48	24	7	18	15	30	29	21	24	30	22	22	8	35	22
[truncated: 313 more columns]
