# Supplementary material for: Genomic impact of severe population decline in a nomadic songbird
Source: PLoS One. 2019 Oct 24;14(10):e0223953. doi: 10.1371/journal.pone.0223953 (PMC6812763; doi:10.1371/journal.pone.0223953)
Supplement: S2 File — See Methods and S1 File for further information. (ZIP) [file pone.0223953.s019.zip › S2 File/GENALEX_MUSEUM_DP10_100_50.csv]

1097	58	5	4	12	16	3	22
REGENTS		Import of hyRAD_GenePop	NVIC	ADL	BMTN	NNSW	SVIC
Sample	Pop	SNP_1		SNP_2		SNP_3		SNP_4		SNP_5		SNP_6		SNP_7		SNP_8		SNP_9		SNP_10		SNP_11		SNP_12		SNP_13		SNP_14		SNP_15		SNP_16		SNP_17		SNP_18		SNP_19		SNP_20		SNP_21		SNP_22		SNP_23		SNP_24
M002	ADL	0	0	110	130	100	100	130	130	0	0	0	0	120	100	0	0	0	0	100	110	130	130	120	120	120	120	0	0	0	0	100	120	0	0	0	0	0	0	130	130	120	120	110	130	130	130	0	0
M003	ADL	0	0	110	130	100	120	130	130	0	0	0	0	0	0	0	0	0	0	0	0	130	130	120	120	120	120	0	0	0	0	100	120	0	0	0	0	0	0	130	130	0	0	0	0	0	0	0	0
M004	NVIC	0	0	110	110	100	120	130	110	0	0	0	0	0	0	0	0	0	0	100	110	130	130	120	120	120	120	0	0	0	0	100	120	0	0	0	0	0	0	130	130	0	0	0	0	0	0	0	0
M006	BMTN	0	0	110	110	100	100	130	130	0	0	0	0	0	0	0	0	120	100	100	110	130	110	120	120	120	120	0	0	110	120	100	120	0	0	0	0	0	0	0	0	0	0	0	0	0	0	0	0
M007	BMTN	0	0	0	0	100	100	130	130	0	0	0	0	0	0	0	0	0	0	100	110	130	130	120	100	120	120	0	0	0	0	0	0	0	0	0	0	0	0	0	0	0	0	0	0	0	0	0	0
M008	BMTN	0	0	110	110	100	100	130	130	0	0	0	0	120	100	0	0	0	0	0	0	130	110	120	120	120	120	0	0	0	0	100	120	0	0	0	0	0	0	0	0	0	0	0	0	0	0	0	0
M009	BMTN	0	0	0	0	100	100	130	130	0	0	0	0	0	0	0	0	0	0	0	0	130	130	120	120	120	120	0	0	0	0	0	0	0	0	0	0	0	0	0	0	0	0	0	0	0	0	0	0
M010	BMTN	0	0	110	130	100	100	130	110	0	0	0	0	0	0	0	0	0	0	100	100	130	130	120	120	120	120	0	0	110	120	100	120	100	100	130	130	130	120	130	110	120	120	110	110	130	110	0	0
M011	NVIC	0	0	110	130	100	100	130	110	0	0	0	0	120	100	0	0	0	0	0	0	130	130	120	120	120	120	0	0	110	110	100	120	100	100	130	130	130	120	130	130	120	120	110	130	130	110	0	0
M012	BMTN	0	0	0	0	100	100	130	130	0	0	0	0	0	0	0	0	0	0	0	0	130	130	120	120	120	100	0	0	0	0	0	0	0	0	0	0	0	0	0	0	0	0	0	0	0	0	0	0
M013	SVIC	0	0	110	130	100	100	130	130	0	0	0	0	0	0	0	0	0	0	100	110	130	130	120	120	120	120	0	0	110	120	100	120	100	120	130	130	130	120	130	130	120	120	110	110	130	110	0	0
M014	SVIC	0	0	110	130	100	100	130	130	0	0	0	0	120	100	0	0	0	0	100	110	130	130	120	120	120	120	0	0	110	110	100	120	100	100	130	130	130	120	130	130	120	120	110	110	130	110	0	0
M015	BMTN	0	0	110	110	100	100	130	130	0	0	0	0	0	0	0	0	0	0	0	0	130	130	120	120	120	120	0	0	110	110	100	120	0	0	0	0	0	0	0	0	120	120	110	130	0	0	0	0
M016	BMTN	0	0	110	130	0	0	130	130	0	0	100	100	120	100	0	0	0	0	100	100	130	130	120	120	120	120	0	0	110	120	100	120	100	100	130	130	130	120	130	130	120	120	110	130	130	130	0	0
M017	BMTN	0	0	110	130	0	0	0	0	0	0	0	0	120	100	0	0	120	120	100	110	130	130	120	120	120	120	0	0	110	110	100	120	100	100	130	130	130	120	130	130	120	120	110	130	130	130	110	120
M018	BMTN	0	0	110	110	100	100	130	130	100	100	120	100	120	100	0	0	120	100	100	110	130	130	120	120	120	120	0	0	110	110	100	120	100	120	130	130	130	120	130	130	120	100	110	130	0	0	0	0
M019	BMTN	0	0	110	130	100	100	130	130	0	0	0	0	0	0	0	0	0	0	100	110	130	130	120	120	120	120	0	0	0	0	100	120	100	120	130	110	130	120	130	110	120	120	110	130	0	0	0	0
M020	NNSW	0	0	0	0	0	0	0	0	0	0	0	0	0	0	0	0	0	0	0	0	0	0	0	0	0	0	0	0	0	0	100	100	0	0	0	0	0	0	0	0	0	0	0	0	0	0	0	0
M022	ADL	0	0	110	110	100	100	130	130	0	0	0	0	120	100	0	0	0	0	100	110	130	130	120	120	120	120	0	0	110	110	100	120	100	100	130	130	130	120	130	130	120	120	110	110	130	130	110	120
M024	SVIC	0	0	110	110	100	100	130	130	0	0	0	0	120	100	0	0	0	0	100	110	130	130	120	100	120	120	0	0	110	110	100	120	0	0	130	130	130	120	130	130	120	120	110	130	130	130	110	120
M025	SVIC	0	0	110	130	100	100	130	130	100	120	120	100	120	100	100	120	120	100	100	110	130	110	120	120	120	120	0	0	110	120	100	120	100	120	130	130	130	120	130	130	120	120	110	110	130	130	110	110
M026	SVIC	0	0	110	110	100	100	130	130	0	0	0	0	120	100	0	0	120	100	100	110	130	130	120	120	120	120	0	0	110	110	100	120	100	120	130	130	130	120	130	130	120	120	110	110	130	130	110	120
M028	SVIC	0	0	0	0	100	120	130	110	0	0	0	0	0	0	0	0	0	0	0	0	0	0	0	0	0	0	0	0	0	0	100	120	100	100	130	130	130	120	130	110	120	120	110	110	130	130	0	0
M029	SVIC	0	0	0	0	100	120	130	130	0	0	0	0	0	0	0	0	0	0	0	0	130	110	120	100	120	100	0	0	110	110	100	100	100	100	0	0	130	120	130	130	120	100	110	130	130	130	0	0
M030	SVIC	0	0	110	110	100	100	130	110	0	0	0	0	0	0	0	0	0	0	100	110	130	130	120	100	120	120	0	0	0	0	100	120	100	120	130	110	130	120	130	130	120	120	0	0	0	0	0	0
M031	SVIC	0	0	110	110	100	120	130	130	0	0	0	0	120	100	0	0	0	0	0	0	130	130	120	120	120	120	0	0	110	110	100	120	100	120	130	130	130	120	130	130	120	120	110	110	130	110	0	0
M032	SVIC	0	0	0	0	100	120	130	110	0	0	0	0	120	100	100	100	120	100	100	100	130	130	120	120	120	120	0	0	110	110	100	120	100	120	130	130	130	120	130	130	120	120	110	110	130	110	0	0
M033	SVIC	0	0	110	110	100	100	130	110	0	0	0	0	0	0	0	0	0	0	0	0	130	130	120	120	120	120	0	0	110	110	100	120	0	0	130	130	130	120	0	0	120	120	110	110	130	110	0	0
M034	SVIC	0	0	110	110	0	0	0	0	0	0	0	0	120	100	100	100	120	120	100	110	130	130	120	120	120	120	120	120	110	110	100	120	100	120	130	110	130	120	130	130	120	100	110	110	130	130	110	120
M035	SVIC	0	0	110	110	100	100	130	110	0	0	0	0	120	100	100	120	120	120	100	110	130	130	120	120	120	120	0	0	110	110	100	120	100	100	130	130	130	120	130	130	120	120	110	130	130	130	0	0
M036	SVIC	0	0	110	130	0	0	130	130	0	0	0	0	120	100	0	0	0	0	0	0	130	130	120	120	120	120	0	0	110	120	100	120	100	120	130	130	130	120	130	130	120	120	110	130	130	110	110	120
M037	SVIC	0	0	110	110	0	0	0	0	100	120	120	100	120	100	0	0	0	0	100	110	130	130	120	120	120	120	120	120	110	120	100	120	100	100	130	130	130	120	130	130	120	120	110	130	130	110	110	120
M038	SVIC	0	0	110	110	100	120	130	110	0	0	0	0	0	0	0	0	0	0	100	100	130	110	120	120	120	120	0	0	0	0	100	120	100	120	130	130	130	120	130	130	120	120	110	110	130	130	0	0
M039	SVIC	0	0	110	110	100	100	130	130	0	0	0	0	0	0	0	0	0	0	100	100	130	130	120	120	120	120	0	0	110	120	100	120	100	120	130	130	130	120	130	130	120	120	110	110	130	130	0	0
M040	SVIC	0	0	110	130	100	100	130	130	0	0	0	0	0	0	0	0	0	0	100	110	130	110	120	120	120	120	0	0	0	0	100	120	100	100	130	130	130	120	130	130	120	100	110	110	130	130	0	0
M042	NNSW	0	0	110	110	100	100	130	130	0	0	0	0	120	100	100	120	120	120	100	100	130	110	120	120	120	120	0	0	110	110	100	120	100	100	130	130	130	120	130	130	120	120	110	110	130	130	0	0
M045	NNSW	0	0	110	110	100	120	130	130	0	0	0	0	0	0	0	0	0	0	0	0	130	130	120	120	0	0	0	0	0	0	0	0	0	0	0	0	0	0	0	0	0	0	0	0	0	0	0	0
M047	ADL	0	0	0	0	100	100	130	130	0	0	0	0	0	0	0	0	0	0	100	110	130	130	120	100	120	120	0	0	110	120	100	120	100	100	130	130	130	120	130	130	120	120	110	130	130	130	0	0
M048	ADL	0	0	110	110	100	100	130	130	0	0	0	0	0	0	0	0	0	0	0	0	130	110	120	100	120	120	0	0	0	0	100	120	0	0	0	0	0	0	0	0	0	0	0	0	0	0	0	0
M049	ADL	0	0	110	110	100	100	130	130	0	0	0	0	0	0	0	0	0	0	0	0	130	130	120	100	120	120	0	0	110	110	100	120	100	120	130	130	130	120	130	130	120	120	110	130	0	0	0	0
M050	ADL	0	0	110	110	100	100	130	130	100	100	120	100	120	100	0	0	0	0	100	110	130	130	120	120	120	120	0	0	110	110	100	120	0	0	130	130	130	120	130	130	120	120	110	110	130	130	0	0
M051	ADL	0	0	110	110	100	100	130	110	0	0	0	0	0	0	0	0	120	100	100	110	130	130	120	120	120	120	0	0	110	120	100	120	100	120	130	130	130	120	130	130	120	100	110	110	130	110	0	0
M052	ADL	0	0	110	110	100	100	130	110	0	0	0	0	0	0	0	0	0	0	0	0	130	110	120	120	120	120	0	0	0	0	100	100	100	100	0	0	130	120	130	130	120	100	110	110	130	130	0	0
M053	ADL	0	0	110	110	100	100	130	130	0	0	0	0	120	100	0	0	0	0	100	100	130	130	120	120	120	120	0	0	110	110	100	120	100	120	130	130	130	120	130	130	120	120	110	110	130	130	0	0
M054	ADL	0	0	110	110	100	100	130	130	0	0	0	0	0	0	0	0	0	0	0	0	130	130	120	120	120	120	0	0	0	0	100	120	100	120	0	0	0	0	0	0	0	0	0	0	0	0	0	0
M055	NVIC	0	0	110	110	100	100	130	110	0	0	0	0	0	0	100	120	120	100	100	110	130	130	120	120	120	120	0	0	110	120	100	120	100	120	130	110	130	120	130	110	120	100	110	130	130	130	0	0
M056	ADL	0	0	110	130	100	100	130	130	0	0	0	0	120	100	100	120	120	100	100	110	130	130	120	120	120	120	0	0	110	120	100	120	100	120	130	130	130	120	130	130	120	120	110	110	0	0	0	0
M057	ADL	0	0	0	0	100	100	130	130	0	0	0	0	0	0	100	100	120	120	100	110	130	130	120	100	120	100	0	0	110	110	100	120	100	120	130	130	130	120	130	130	120	120	110	130	130	130	110	120
M058	BMTN	0	0	0	0	100	120	130	130	0	0	0	0	120	100	0	0	0	0	100	100	130	130	120	100	120	120	0	0	110	120	100	120	100	100	130	110	130	120	130	110	120	120	110	110	130	130	0	0
M059	BMTN	0	0	110	130	100	100	130	110	100	120	120	100	120	100	0	0	0	0	100	110	130	130	120	120	120	120	0	0	110	110	100	120	100	100	130	110	130	120	130	110	120	120	110	110	130	110	0	0
M060	BMTN	0	0	110	130	100	100	130	110	0	0	0	0	120	100	0	0	0	0	0	0	130	130	120	100	120	120	0	0	0	0	100	120	100	120	130	130	130	120	130	130	120	100	0	0	0	0	0	0
M061	SVIC	0	0	110	130	0	0	130	130	100	120	120	100	120	100	0	0	120	120	100	110	130	110	120	120	120	120	0	0	110	110	100	120	100	100	130	110	130	120	130	110	120	120	110	110	130	110	110	110
M062	SVIC	0	0	110	110	0	0	0	0	0	0	0	0	0	0	0	0	0	0	100	110	130	130	120	120	120	100	0	0	110	110	100	120	100	120	130	130	130	120	130	130	120	120	110	130	130	130	110	120
M063	SVIC	0	0	110	110	100	100	130	130	100	120	120	100	120	100	100	120	120	120	100	110	130	130	120	120	120	120	120	120	110	120	100	120	100	100	130	130	130	120	130	130	120	120	110	130	130	130	0	0
M064	SVIC	0	0	110	130	100	100	130	130	100	100	100	100	120	100	0	0	0	0	100	110	130	130	120	120	120	120	0	0	110	110	100	120	100	120	130	130	130	120	130	130	120	120	110	110	130	110	110	110
M065	NVIC	0	0	110	110	0	0	130	130	100	120	120	100	120	100	0	0	0	0	100	110	130	130	120	120	120	120	0	0	110	120	100	120	100	100	130	130	130	120	130	130	120	120	110	130	130	130	110	120
M067	BMTN	0	0	110	130	100	100	130	110	0	0	0	0	0	0	0	0	0	0	0	0	0	0	0	0	0	0	0	0	0	0	100	120	100	100	0	0	0	0	0	0	0	0	0	0	0	0	0	0
M072	BMTN	0	0	110	130	100	100	130	110	0	0	0	0	0	0	0	0	0	0	0	0	0	0	0	0	0	0	0	0	0	0	0	0	0	0	0	0	0	0	0	0	0	0	0	0	0	0	0	0
[truncated: 2,148 more columns]
