# Supplementary material for: Genomic impact of severe population decline in a nomadic songbird
Source: PLoS One. 2019 Oct 24;14(10):e0223953. doi: 10.1371/journal.pone.0223953 (PMC6812763; doi:10.1371/journal.pone.0223953)
Supplement: S2 File — See Methods and S1 File for further information. (ZIP) [file pone.0223953.s019.zip › S2 File/GENALEX_MUSEUM_DP15_100_50.csv]

555	61	5	7	13	16	22	3
			NVIC	ADL	BMTN	SVIC	NNSW
Ind	Pop	SNP_1		SNP_2		SNP_3		SNP_4		SNP_5		SNP_6		SNP_7		SNP_8		SNP_9		SNP_10		SNP_11		SNP_12		SNP_13		SNP_14		SNP_15		SNP_16		SNP_17		SNP_18		SNP_19		SNP_20		SNP_21		SNP_22		SNP_23		SNP_24
M001	NVIC	0	0	0	0	0	0	0	0	0	0	0	0	0	0	0	0	0	0	100	100	0	0	0	0	0	0	0	0	0	0	0	0	0	0	0	0	0	0	0	0	0	0	0	0	120	120	130	120
M002	ADL	110	130	100	100	130	130	120	100	0	0	130	130	120	120	120	120	0	0	100	120	0	0	0	0	0	0	0	0	120	120	110	130	0	0	0	0	0	0	0	0	0	0	0	0	0	0	0	0
M003	ADL	110	130	100	120	130	130	0	0	0	0	130	130	120	120	120	120	0	0	0	0	0	0	0	0	0	0	0	0	0	0	0	0	0	0	0	0	0	0	0	0	0	0	0	0	120	120	130	120
M004	NVIC	110	110	100	120	130	110	0	0	0	0	130	130	120	120	120	120	0	0	0	0	0	0	0	0	0	0	0	0	0	0	0	0	0	0	0	0	0	0	0	0	0	0	0	0	120	120	0	0
M006	BMTN	110	110	100	100	130	130	0	0	0	0	130	110	120	120	120	120	0	0	100	120	0	0	0	0	0	0	0	0	0	0	0	0	0	0	0	0	0	0	0	0	0	0	0	0	120	120	120	120
M007	BMTN	0	0	100	100	130	130	0	0	0	0	130	130	120	100	120	120	0	0	0	0	0	0	0	0	0	0	0	0	0	0	0	0	0	0	0	0	0	0	0	0	0	0	0	0	120	120	120	120
M008	BMTN	0	0	100	100	130	130	0	0	0	0	130	110	120	120	120	120	0	0	0	0	0	0	0	0	0	0	0	0	0	0	0	0	0	0	0	0	0	0	0	0	0	0	0	0	0	0	0	0
M009	BMTN	0	0	100	100	130	130	0	0	0	0	130	130	120	120	120	120	0	0	0	0	0	0	0	0	0	0	0	0	0	0	0	0	0	0	0	0	0	0	0	0	0	0	0	0	120	100	120	120
M010	BMTN	110	130	100	100	130	110	0	0	100	100	130	130	120	120	120	120	0	0	100	120	100	100	130	130	130	120	130	110	120	120	110	110	0	0	0	0	0	0	0	0	0	0	0	0	0	0	130	120
M011	NVIC	110	130	100	100	130	110	0	0	0	0	130	130	120	120	120	120	110	110	100	120	100	100	0	0	0	0	0	0	0	0	0	0	0	0	0	0	0	0	0	0	0	0	0	0	0	0	130	120
M012	BMTN	0	0	100	100	130	130	0	0	0	0	0	0	120	120	120	100	0	0	0	0	0	0	0	0	0	0	0	0	0	0	0	0	0	0	0	0	0	0	0	0	0	0	0	0	120	120	120	120
M013	SVIC	110	130	100	100	130	130	0	0	100	110	130	130	120	120	120	120	110	120	100	120	100	120	130	130	130	120	130	130	120	120	110	110	0	0	120	120	110	110	0	0	0	0	0	0	0	0	130	120
M014	SVIC	110	130	100	100	130	130	120	100	0	0	130	130	120	120	120	120	110	110	100	120	100	100	130	130	130	120	130	130	120	120	0	0	130	110	0	0	0	0	0	0	0	0	0	0	0	0	130	120
M015	BMTN	110	110	100	100	130	130	0	0	0	0	130	130	120	120	120	120	0	0	0	0	0	0	0	0	0	0	0	0	0	0	0	0	0	0	0	0	0	0	0	0	0	0	0	0	120	120	120	120
M016	BMTN	110	130	0	0	130	130	120	100	0	0	130	130	120	120	120	120	110	120	100	120	100	100	130	130	130	120	130	130	120	120	110	130	130	130	0	0	0	0	0	0	0	0	0	0	120	120	120	120
M017	BMTN	110	130	0	0	0	0	120	100	100	110	130	130	120	120	120	120	110	110	100	120	100	100	130	130	130	120	130	130	120	120	110	130	0	0	120	120	110	130	0	0	0	0	0	0	0	0	120	120
M018	BMTN	110	110	100	100	130	130	120	100	100	110	130	130	120	120	120	120	110	110	100	120	100	120	130	130	130	120	0	0	0	0	0	0	0	0	0	0	0	0	0	0	0	0	0	0	0	0	120	120
M019	BMTN	0	0	100	100	130	130	0	0	0	0	130	130	120	120	120	120	0	0	100	120	100	120	0	0	130	120	0	0	0	0	0	0	0	0	0	0	0	0	0	0	0	0	0	0	120	120	130	120
M020	NNSW	0	0	0	0	0	0	0	0	0	0	0	0	0	0	0	0	0	0	0	0	0	0	0	0	0	0	0	0	0	0	0	0	0	0	0	0	0	0	0	0	0	0	0	0	120	100	0	0
M021	NVIC	0	0	100	120	130	130	0	0	0	0	130	110	120	120	120	120	0	0	100	120	0	0	0	0	0	0	0	0	0	0	110	130	0	0	0	0	0	0	0	0	0	0	0	0	0	0	120	120
M022	ADL	110	110	100	100	130	130	0	0	100	110	130	130	120	120	120	120	110	110	100	120	100	100	130	130	130	120	130	130	120	120	110	110	130	130	120	120	110	110	0	0	0	0	0	0	0	0	130	120
M024	SVIC	110	110	100	100	130	130	0	0	0	0	130	130	120	100	120	120	0	0	100	120	0	0	0	0	0	0	130	130	120	120	110	130	0	0	0	0	110	130	0	0	0	0	0	0	0	0	0	0
M025	SVIC	110	130	100	100	130	130	120	100	100	110	130	110	120	120	120	120	110	120	100	120	100	120	130	130	130	120	130	130	120	120	110	110	130	130	120	100	110	130	0	0	0	0	130	130	0	0	120	120
M026	SVIC	110	110	100	100	130	130	0	0	100	110	130	130	120	120	120	120	110	110	100	120	100	120	130	130	130	120	130	130	120	120	110	110	130	130	120	120	0	0	110	110	0	0	0	0	120	120	130	120
M028	SVIC	0	0	0	0	0	0	0	0	0	0	0	0	0	0	0	0	0	0	100	120	100	100	130	130	130	120	0	0	0	0	0	0	0	0	0	0	0	0	0	0	0	0	0	0	120	120	130	120
M029	SVIC	0	0	0	0	0	0	0	0	0	0	0	0	0	0	0	0	0	0	100	100	0	0	0	0	0	0	130	130	120	100	110	130	130	130	0	0	0	0	0	0	0	0	0	0	120	100	0	0
M030	SVIC	110	110	100	100	130	110	0	0	0	0	0	0	0	0	0	0	0	0	100	120	100	120	130	110	130	120	0	0	0	0	0	0	0	0	0	0	0	0	0	0	0	0	0	0	120	100	120	120
M031	SVIC	110	110	100	120	130	130	0	0	0	0	130	130	120	120	120	120	0	0	100	120	100	120	130	130	130	120	130	130	120	120	110	110	130	110	0	0	0	0	0	0	0	0	0	0	120	120	120	120
M032	SVIC	0	0	100	120	0	0	0	0	100	100	130	130	120	120	120	120	110	110	100	120	100	120	130	130	130	120	130	130	120	120	110	110	130	110	0	0	0	0	0	0	0	0	0	0	120	120	0	0
M033	SVIC	0	0	100	100	0	0	0	0	0	0	0	0	0	0	0	0	110	110	100	120	0	0	0	0	0	0	0	0	0	0	0	0	0	0	0	0	0	0	0	0	0	0	0	0	120	120	130	120
M034	SVIC	110	110	0	0	0	0	0	0	100	110	130	130	120	120	120	120	110	110	100	120	100	120	130	110	130	120	130	130	120	100	110	110	130	130	120	100	0	0	110	110	0	0	0	0	120	120	130	120
M035	SVIC	0	0	100	100	0	0	0	0	0	0	130	130	120	120	120	120	110	110	100	120	100	100	130	130	130	120	130	130	120	120	110	130	130	130	0	0	0	0	110	110	0	0	0	0	120	120	120	120
M036	SVIC	110	130	0	0	130	130	0	0	0	0	130	130	120	120	120	120	110	120	100	120	100	120	130	130	130	120	130	130	120	120	110	130	130	110	120	100	110	130	0	0	0	0	130	110	0	0	130	120
M037	SVIC	110	110	0	0	0	0	120	100	100	110	130	130	120	120	120	120	110	120	100	120	100	100	130	130	130	120	130	130	120	120	110	130	130	110	0	0	0	0	110	110	0	0	0	0	0	0	120	120
M038	SVIC	110	110	100	120	130	110	0	0	0	0	130	110	120	120	120	120	0	0	100	120	100	120	130	130	130	120	130	130	120	120	110	110	130	130	0	0	0	0	110	110	0	0	0	0	120	100	130	120
M039	SVIC	110	110	100	100	130	130	0	0	0	0	130	130	120	120	120	120	110	120	100	120	100	120	130	130	130	120	130	130	120	120	110	110	0	0	0	0	0	0	0	0	0	0	0	0	120	120	0	0
M040	SVIC	110	130	100	100	130	130	0	0	0	0	130	110	120	120	120	120	0	0	100	120	0	0	0	0	0	0	130	130	120	100	110	110	0	0	0	0	0	0	0	0	0	0	0	0	120	120	130	120
M041	NVIC	110	110	0	0	130	110	120	100	100	110	130	130	120	120	120	120	110	110	100	120	100	120	130	130	130	120	130	130	120	100	110	130	130	130	0	0	0	0	0	0	0	0	0	0	0	0	130	120
M042	NNSW	0	0	100	100	130	130	120	100	100	100	130	110	120	120	120	120	110	110	100	120	100	100	130	130	130	120	130	130	120	120	110	110	130	130	0	0	0	0	0	0	0	0	0	0	120	120	130	120
M045	NNSW	110	110	100	120	130	130	0	0	0	0	0	0	0	0	0	0	0	0	0	0	0	0	0	0	0	0	0	0	0	0	0	0	0	0	0	0	0	0	0	0	0	0	0	0	120	120	0	0
M047	ADL	0	0	100	100	130	130	0	0	0	0	130	130	120	100	120	120	0	0	100	120	100	100	130	130	130	120	130	130	120	120	110	130	130	130	0	0	0	0	0	0	0	0	0	0	0	0	130	120
M048	ADL	110	110	100	100	130	130	0	0	0	0	0	0	0	0	0	0	0	0	0	0	0	0	0	0	0	0	0	0	0	0	0	0	0	0	0	0	0	0	0	0	0	0	0	0	120	120	130	120
M049	ADL	110	110	100	100	130	130	0	0	0	0	130	130	120	100	120	120	110	110	100	120	100	120	130	130	130	120	130	130	120	120	0	0	0	0	0	0	0	0	0	0	0	0	0	0	120	120	130	120
M050	ADL	110	110	100	100	130	130	120	100	100	110	130	130	120	120	120	120	0	0	100	120	0	0	0	0	130	120	130	130	120	120	110	110	130	130	0	0	0	0	0	0	0	0	0	0	120	100	0	0
M051	ADL	110	110	100	100	130	110	0	0	100	110	130	130	120	120	120	120	110	120	100	120	100	120	130	130	130	120	0	0	0	0	0	0	0	0	0	0	0	0	0	0	0	0	0	0	120	100	130	120
M052	ADL	110	110	100	100	130	110	0	0	0	0	130	110	120	120	120	120	0	0	100	100	0	0	0	0	0	0	130	130	120	100	110	110	130	130	0	0	0	0	0	0	0	0	0	0	120	120	0	0
M053	ADL	110	110	100	100	130	130	0	0	100	100	130	130	120	120	120	120	110	110	100	120	100	120	130	130	130	120	130	130	120	120	110	110	130	130	0	0	0	0	0	0	0	0	0	0	120	100	130	120
M054	ADL	0	0	100	100	130	130	0	0	0	0	130	130	120	120	120	120	0	0	100	120	0	0	0	0	0	0	0	0	0	0	0	0	0	0	0	0	0	0	0	0	0	0	0	0	120	100	130	120
M055	NVIC	110	110	100	100	130	110	0	0	100	110	130	130	120	120	120	120	110	120	100	120	100	120	130	110	130	120	130	110	120	100	110	130	0	0	0	0	0	0	0	0	0	0	0	0	120	120	130	120
M056	ADL	110	130	100	100	130	130	0	0	0	0	130	130	120	120	120	120	110	120	100	120	100	120	130	130	130	120	0	0	0	0	0	0	0	0	0	0	0	0	110	110	0	0	0	0	120	100	130	120
M057	ADL	0	0	100	100	130	130	0	0	100	110	130	130	120	100	120	100	110	110	100	120	100	120	130	130	130	120	130	130	120	120	110	130	130	130	0	0	0	0	110	110	0	0	0	0	120	120	130	120
M058	BMTN	0	0	100	120	0	0	120	100	0	0	130	130	120	100	120	120	110	120	100	120	100	100	130	110	130	120	130	110	120	120	110	110	130	130	0	0	0	0	0	0	0	0	0	0	120	120	130	120
M059	BMTN	110	130	100	100	130	110	120	100	0	0	130	130	120	120	120	120	110	110	100	120	100	100	130	110	130	120	130	110	120	120	110	110	0	0	0	0	0	0	0	0	0	0	0	0	120	100	130	120
M060	BMTN	110	130	100	100	130	110	0	0	0	0	130	130	120	100	120	120	0	0	100	120	100	120	0	0	0	0	0	0	0	0	0	0	0	0	0	0	0	0	0	0	0	0	0	0	120	100	130	120
M061	SVIC	110	130	0	0	130	130	120	100	0	0	130	110	120	120	120	120	110	110	100	120	100	100	130	110	130	120	130	110	120	120	110	110	130	110	0	0	110	130	0	0	0	0	0	0	120	100	130	120
M062	SVIC	110	110	0	0	0	0	0	0	0	0	130	130	120	120	120	100	0	0	100	120	100	120	130	130	130	120	130	130	120	120	110	130	130	130	120	120	0	0	0	0	0	0	0	0	0	0	130	120
M063	SVIC	110	110	100	100	130	130	120	100	100	110	130	130	120	120	120	120	110	120	100	120	100	100	130	130	130	120	130	130	120	120	110	130	130	130	120	120	0	0	0	0	0	0	0	0	120	120	130	120
M064	SVIC	110	130	100	100	130	130	120	100	100	110	130	130	120	120	120	120	110	110	100	120	100	120	130	130	130	120	130	130	120	120	110	110	130	110	120	120	110	110	0	0	0	0	0	0	120	120	130	120
M065	NVIC	110	110	0	0	130	130	120	100	100	110	130	130	120	120	120	120	110	120	100	120	100	100	130	130	130	120	130	130	120	120	110	130	130	130	0	0	110	130	0	0	0	0	0	0	120	120	130	120
M067	BMTN	110	130	100	100	130	110	0	0	0	0	0	0	0	0	0	0	0	0	0	0	0	0	0	0	0	0	0	0	0	0	0	0	0	0	0	0	0	0	0	0	0	0	0	0	120	120	0	0
M072	BMTN	0	0	100	100	130	110	0	0	0	0	0	0	0	0	0	0	0	0	0	0	0	0	0	0	0	0	0	0	0	0	0	0	0	0	0	0	0	0	0	0	0	0	0	0	120	120	0	0
[truncated: 1,062 more columns]
