# Supplementary material for: Genomic impact of severe population decline in a nomadic songbird
Source: PLoS One. 2019 Oct 24;14(10):e0223953. doi: 10.1371/journal.pone.0223953 (PMC6812763; doi:10.1371/journal.pone.0223953)
Supplement: S2 File — See Methods and S1 File for further information. (ZIP) [file pone.0223953.s019.zip › S2 File/GENALEX_NOWRECENT_DP10_100_50.csv]

1097	151	5	36	12	56	22	24
REGENTS		Import of hyRAD_GenePop	nowBMTN	nowNNSW	recentBMTN	recentNNSW	recentNVIC
Sample	Pop	SNP_1		SNP_2		SNP_3		SNP_4		SNP_5		SNP_6		SNP_7		SNP_8		SNP_9		SNP_10		SNP_11		SNP_12		SNP_13		SNP_14		SNP_15		SNP_16		SNP_17		SNP_18		SNP_19		SNP_20		SNP_21		SNP_22		SNP_23		SNP_24
N001	nowBMTN	120	120	110	110	100	120	130	130	100	120	120	100	0	0	100	100	120	120	100	110	130	110	120	120	120	120	120	120	110	120	100	120	100	120	130	110	130	120	130	130	120	120	110	110	130	130	110	110
N002	nowBMTN	120	120	110	110	100	120	130	110	100	120	120	100	0	0	100	120	120	120	100	110	130	130	120	120	120	120	120	120	110	110	0	0	100	100	130	130	130	120	130	130	120	100	110	130	130	130	110	120
N003	nowNNSW	120	120	110	110	100	100	130	110	100	100	120	100	120	100	100	120	120	120	100	110	130	110	120	120	120	100	120	100	110	110	0	0	0	0	130	130	0	0	130	130	120	120	110	110	130	110	110	110
N004	nowBMTN	120	120	110	110	100	120	130	130	100	120	120	100	0	0	100	120	120	120	100	110	130	110	120	120	120	120	120	120	110	110	0	0	100	120	130	130	0	0	130	130	120	120	110	110	130	110	110	120
N005	nowBMTN	120	120	110	130	0	0	130	110	100	100	120	100	120	100	100	120	120	120	100	110	130	130	120	100	120	120	120	100	110	110	0	0	100	120	130	110	130	120	130	130	120	120	110	110	130	130	110	120
N006	nowBMTN	120	120	110	110	100	100	130	110	100	120	120	100	120	100	100	120	120	120	100	110	130	130	120	120	120	100	0	0	110	110	100	120	100	120	130	130	130	120	130	110	120	120	110	110	130	130	110	120
N007	nowBMTN	120	120	110	130	100	100	130	110	100	120	120	100	0	0	100	120	120	100	100	110	130	110	120	100	120	100	120	120	110	110	0	0	0	0	130	130	0	0	130	130	120	100	110	110	130	110	110	110
N008	nowBMTN	120	120	110	130	100	100	130	130	100	100	100	100	120	100	100	120	120	100	100	110	130	130	120	120	120	100	120	100	110	110	0	0	100	120	130	130	130	120	130	110	120	120	110	110	130	110	110	120
N009	nowBMTN	120	120	110	110	100	100	130	130	100	120	120	100	120	100	100	120	120	120	100	110	130	130	120	120	120	120	120	120	110	110	0	0	100	120	130	130	130	120	130	130	120	120	110	110	130	110	110	120
N010	nowBMTN	120	120	110	110	100	100	130	110	100	100	100	100	120	100	100	100	120	100	100	100	130	110	120	100	120	100	120	120	110	110	100	120	100	120	130	130	130	120	130	130	120	120	110	110	130	110	110	120
N011	nowBMTN	120	120	110	130	0	0	130	130	100	100	100	100	0	0	100	120	120	100	0	0	130	130	120	120	120	120	120	100	110	110	0	0	0	0	0	0	0	0	130	130	120	120	110	110	130	130	110	120
N012	nowBMTN	120	120	110	110	0	0	130	130	100	120	120	100	0	0	100	120	120	120	100	100	130	110	120	120	120	120	120	120	110	110	0	0	0	0	0	0	0	0	130	130	120	100	110	110	130	130	110	120
N013	nowBMTN	120	120	110	130	0	0	130	110	100	100	120	100	0	0	100	120	120	120	100	110	130	130	120	120	120	120	120	100	110	110	0	0	100	120	130	130	130	120	130	130	120	100	110	110	130	130	110	120
N014	nowBMTN	120	120	110	110	100	120	130	130	100	120	120	100	120	100	100	120	120	120	100	100	130	130	120	120	120	120	120	120	110	110	100	120	100	120	130	130	130	120	130	110	120	120	110	110	130	130	110	110
N015	nowNNSW	120	120	110	130	100	120	130	110	100	120	120	100	120	100	100	120	120	120	100	100	130	110	120	100	120	120	120	100	110	110	100	120	100	120	130	130	130	120	130	130	120	120	110	110	130	130	110	110
N016	nowBMTN	120	120	110	110	100	120	130	110	100	120	120	100	120	100	100	120	120	120	100	110	130	130	120	100	120	100	120	100	110	120	0	0	100	120	130	130	130	120	130	130	120	120	110	110	130	130	110	120
N017	nowBMTN	120	120	110	130	100	120	130	110	100	100	100	100	120	100	100	120	120	100	100	110	130	130	120	100	120	120	120	100	110	120	100	120	100	120	130	130	130	120	130	130	120	120	110	110	130	130	110	110
N018	nowBMTN	0	0	110	130	100	100	130	130	0	0	0	0	120	100	0	0	0	0	0	0	0	0	0	0	0	0	0	0	0	0	100	100	100	120	130	130	130	120	130	130	120	120	110	110	130	130	110	120
N019	nowBMTN	0	0	110	110	100	100	130	110	100	100	120	100	120	100	100	120	120	120	100	110	130	110	120	100	120	120	120	100	110	120	100	120	100	120	130	130	130	120	130	130	120	120	110	130	130	130	0	0
N020	nowBMTN	0	0	110	130	100	100	130	110	100	120	120	100	120	100	100	120	120	120	100	110	130	130	120	100	120	120	0	0	110	120	100	120	100	120	130	130	130	120	130	130	120	120	110	130	130	130	0	0
N021	nowBMTN	120	110	110	130	100	120	130	110	0	0	0	0	120	100	100	120	120	100	100	110	130	130	120	120	120	120	120	120	110	120	100	120	100	120	130	110	130	120	130	130	120	120	110	110	0	0	0	0
N022	nowBMTN	0	0	110	130	100	100	130	110	100	100	100	100	120	100	100	120	120	120	100	110	130	130	120	120	120	120	120	100	110	110	100	120	100	120	130	130	130	120	130	130	120	120	110	110	0	0	0	0
N023	nowBMTN	120	120	110	130	0	0	130	110	100	120	120	100	120	100	100	120	120	120	100	110	130	130	120	120	120	120	120	100	110	120	0	0	100	120	130	130	130	120	130	130	120	120	110	110	130	130	110	120
N024	nowBMTN	120	120	110	110	100	100	130	130	100	120	120	100	120	100	100	100	120	120	100	110	130	130	120	120	120	120	120	100	110	110	100	120	100	120	130	130	130	120	130	130	120	120	110	110	130	110	0	0
N025	nowBMTN	120	120	110	110	100	120	130	110	0	0	0	0	120	100	0	0	0	0	100	110	130	110	120	120	120	120	0	0	110	110	100	120	100	120	130	130	130	120	130	130	120	120	110	110	130	110	110	110
N026	nowBMTN	120	120	110	110	100	120	130	110	100	120	120	100	120	100	0	0	0	0	100	110	130	130	120	120	120	120	0	0	110	110	100	120	100	120	130	130	130	120	130	130	120	100	0	0	0	0	0	0
N027	nowBMTN	120	110	110	130	100	120	130	110	0	0	0	0	100	100	0	0	0	0	0	0	130	130	120	120	120	120	0	0	110	120	100	120	100	120	130	130	130	120	130	130	120	120	110	110	130	110	0	0
N028	nowBMTN	120	120	110	110	100	120	130	110	100	100	120	100	120	100	100	120	120	100	100	110	130	130	120	120	120	120	0	0	110	110	100	120	100	120	130	130	130	120	130	130	120	100	110	130	130	130	110	110
N030	nowBMTN	120	120	110	130	100	100	130	110	100	100	120	100	120	100	0	0	120	120	100	110	130	110	120	100	120	120	0	0	110	110	100	120	100	100	130	130	130	120	130	130	120	120	110	110	130	110	0	0
N033	nowBMTN	120	120	110	110	100	120	130	110	100	100	120	100	120	100	100	120	120	120	100	100	130	130	120	100	120	120	120	120	110	110	100	120	100	120	130	130	130	120	130	130	120	100	110	110	130	130	110	120
N034	nowBMTN	120	120	110	130	100	120	130	110	100	100	100	100	120	100	0	0	0	0	100	110	130	110	120	120	120	120	120	100	110	110	100	120	100	120	130	130	130	120	130	130	120	120	110	110	130	110	0	0
N035	nowBMTN	120	120	110	110	100	120	130	130	100	120	120	100	120	100	0	0	120	100	100	110	130	130	120	120	120	120	0	0	110	110	100	120	100	100	130	130	130	120	130	130	120	100	110	130	130	110	0	0
N036	nowBMTN	120	120	110	110	100	100	130	110	100	100	100	100	120	100	0	0	120	120	100	110	130	110	120	120	120	120	0	0	110	120	100	120	100	100	130	130	130	120	130	130	120	120	110	110	130	130	0	0
N037	nowBMTN	0	0	110	130	100	100	130	110	100	100	120	100	120	100	0	0	0	0	100	110	130	110	120	120	120	120	120	100	110	120	100	120	100	120	130	130	130	120	130	130	120	100	110	110	130	110	0	0
N038	nowNNSW	120	120	110	130	100	120	130	130	100	120	120	100	120	100	100	120	120	120	100	110	130	130	120	120	120	120	120	100	110	110	100	120	100	120	130	130	130	120	130	130	120	120	110	110	130	110	0	0
N039	nowNNSW	120	120	110	130	100	100	130	130	100	120	120	100	120	100	100	120	120	120	100	110	130	130	120	120	120	120	120	100	110	110	100	120	100	120	130	130	130	120	130	130	120	120	110	110	130	130	110	110
N040	nowNNSW	120	120	110	110	100	120	130	130	100	100	120	100	120	100	100	120	120	100	100	110	130	130	120	120	120	120	120	100	110	120	100	120	100	100	130	130	130	120	130	130	120	120	110	110	130	130	110	110
N041	nowNNSW	0	0	110	130	100	100	130	110	0	0	0	0	100	100	0	0	0	0	0	0	130	110	120	120	120	120	0	0	0	0	100	120	100	100	130	130	130	120	130	110	120	120	110	110	130	130	0	0
N042	nowNNSW	0	0	110	110	100	100	130	110	100	100	100	100	100	100	0	0	0	0	0	0	130	110	120	120	120	120	0	0	110	110	100	120	100	120	130	130	130	120	130	130	120	120	110	110	130	110	110	110
N043	nowBMTN	120	120	110	110	100	120	130	110	100	100	100	100	120	100	100	100	120	120	100	110	130	130	120	120	120	120	120	120	110	120	100	120	100	120	130	130	130	120	130	110	120	120	110	110	130	130	110	120
N044	nowNNSW	120	120	110	130	100	120	130	110	100	100	100	100	120	100	100	120	120	120	100	110	130	130	120	120	120	120	120	120	110	110	100	120	100	120	130	130	130	120	130	110	120	120	110	110	130	110	0	0
N045	nowNNSW	0	0	110	110	100	100	130	110	0	0	0	0	100	100	0	0	0	0	0	0	130	110	120	100	120	120	0	0	110	110	100	120	0	0	130	110	130	120	0	0	0	0	0	0	0	0	0	0
N046	nowBMTN	0	0	110	110	100	120	130	110	100	120	120	100	120	100	100	120	120	100	100	110	130	110	120	120	120	120	120	100	110	110	100	120	100	120	130	110	130	120	130	110	120	120	110	110	130	110	110	110
N047	nowBMTN	120	120	110	130	100	120	130	110	100	100	120	100	100	100	100	120	120	120	100	110	130	130	120	120	120	120	0	0	110	120	100	120	100	120	130	130	130	120	130	130	120	100	110	110	130	130	110	120
N048	nowNNSW	0	0	110	110	100	100	130	110	0	0	0	0	120	100	0	0	120	120	100	110	130	130	120	100	120	100	0	0	110	120	100	120	100	100	130	130	130	120	130	130	120	120	110	110	130	110	0	0
N049	nowNNSW	120	120	110	110	100	100	130	110	100	120	120	100	120	100	100	120	120	100	100	110	130	130	120	120	120	120	120	120	110	110	0	0	100	120	130	110	130	120	130	130	120	100	110	110	130	130	110	110
N050	nowNNSW	0	0	110	130	100	100	130	110	0	0	0	0	120	100	0	0	0	0	100	110	130	130	120	120	120	120	0	0	110	120	100	120	100	120	130	130	130	120	130	130	120	120	110	110	130	130	110	120
N051	nowBMTN	0	0	110	130	100	100	130	110	0	0	0	0	120	100	0	0	0	0	0	0	0	0	0	0	0	0	0	0	0	0	100	120	100	120	130	130	130	120	130	110	120	120	110	130	0	0	0	0
N052	nowBMTN	0	0	110	130	100	100	130	110	100	100	120	100	120	100	0	0	0	0	100	110	130	130	120	120	120	120	120	120	110	110	100	120	100	120	130	130	130	120	130	110	120	120	110	110	130	130	0	0
R001	recentNNSW	0	0	110	110	100	120	130	110	100	100	100	100	120	100	100	120	120	100	100	110	130	130	120	120	120	120	120	120	110	120	100	120	100	100	130	130	130	120	130	130	120	120	110	110	130	130	110	110
R002	recentNNSW	120	110	110	110	100	100	130	110	0	0	0	0	120	100	0	0	0	0	100	110	130	130	120	120	120	120	0	0	110	120	100	120	100	100	130	130	130	120	130	130	120	120	110	130	130	130	110	110
R003	recentNNSW	120	120	110	130	100	120	130	110	100	120	120	100	100	100	0	0	0	0	100	110	130	130	120	120	120	120	0	0	110	120	100	120	100	120	130	130	130	120	130	130	120	120	110	110	130	130	110	120
R004	recentNNSW	120	120	110	110	100	100	130	130	0	0	0	0	120	100	100	120	120	120	100	110	130	130	120	120	120	120	120	120	110	120	100	120	100	100	130	130	130	120	130	110	120	120	110	110	130	130	0	0
R005	recentNNSW	120	120	110	110	100	100	130	130	100	120	120	100	120	100	100	120	120	100	100	110	130	130	120	120	120	100	120	100	110	110	0	0	100	120	130	130	130	120	130	110	120	100	110	110	130	130	110	120
R006	recentNNSW	0	0	110	110	100	100	130	130	100	120	120	100	100	100	100	120	120	100	100	110	130	110	120	120	120	120	120	120	110	110	100	120	100	120	130	130	130	120	130	130	120	120	110	110	130	130	0	0
R007	recentNNSW	0	0	110	110	100	100	130	110	100	100	100	100	100	100	0	0	0	0	0	0	0	0	0	0	0	0	0	0	110	110	100	120	100	120	130	130	130	120	130	130	120	100	110	130	130	130	0	0
R008	recentNNSW	0	0	110	130	100	100	130	110	0	0	0	0	120	100	0	0	0	0	0	0	130	110	120	120	120	120	0	0	110	120	100	120	100	120	0	0	130	120	0	0	0	0	0	0	0	0	0	0
R009	recentBMTN	0	0	110	130	100	100	130	110	0	0	0	0	120	100	0	0	0	0	0	0	130	130	120	100	120	120	0	0	110	110	100	120	100	100	130	130	130	120	0	0	0	0	110	130	130	130	0	0
R010	recentBMTN	0	0	110	110	100	100	130	130	100	100	100	100	120	100	0	0	120	120	100	110	130	130	120	100	120	100	0	0	110	110	100	120	100	120	130	130	130	120	130	110	120	100	110	110	130	130	110	120
R011	recentBMTN	0	0	110	130	100	100	130	110	100	120	120	100	100	100	0	0	0	0	100	110	130	130	120	120	120	120	120	100	110	120	100	120	100	120	130	130	130	120	130	130	120	100	110	110	130	110	110	110
R012	recentBMTN	120	120	110	130	100	100	130	110	100	120	120	100	120	100	100	120	120	120	100	100	130	130	120	120	120	120	120	100	110	120	0	0	100	120	130	130	0	0	130	110	120	120	110	110	130	130	110	120
R013	recentBMTN	120	120	110	110	100	100	130	130	100	120	120	100	120	100	100	100	120	100	100	110	130	110	120	120	120	120	120	120	110	110	100	120	100	120	130	130	130	120	130	130	120	120	110	110	130	130	0	0
R014	recentBMTN	120	120	110	110	100	100	130	110	100	100	120	100	120	100	100	120	120	100	100	110	130	130	120	120	120	120	120	120	110	110	100	120	100	120	130	130	130	120	130	130	120	120	110	110	130	110	110	120
R015	recentBMTN	120	120	110	110	100	120	130	110	100	100	120	100	120	100	100	120	120	100	100	110	130	130	120	100	120	120	120	120	110	120	0	0	100	120	130	130	0	0	130	130	120	120	110	110	130	130	110	120
R016	recentBMTN	0	0	110	130	100	100	130	110	100	120	100	100	100	100	0	0	120	120	100	110	130	110	120	120	120	120	120	100	110	120	100	120	100	120	130	130	130	120	130	130	120	120	110	130	130	130	110	110
R018	recentBMTN	0	0	110	110	100	120	130	110	100	100	120	100	120	100	100	120	120	100	100	100	130	130	120	120	120	120	120	120	110	120	100	120	100	120	130	130	130	120	130	130	120	120	110	110	130	130	0	0
R019	recentBMTN	0	0	110	110	100	100	130	110	100	100	100	100	120	100	100	100	120	120	100	100	130	130	120	120	120	120	120	100	110	120	100	120	100	100	130	130	130	120	130	130	120	120	110	110	130	110	110	110
R020	recentBMTN	120	110	110	130	100	100	130	110	100	100	120	100	120	100	100	120	120	100	100	100	130	130	120	120	120	120	120	120	110	110	100	120	100	120	130	130	130	120	130	130	120	100	110	130	130	130	110	120
R021	recentBMTN	0	0	110	110	100	100	130	110	100	100	100	100	120	100	100	120	120	100	100	100	130	130	120	100	120	100	120	100	110	110	100	120	100	120	130	130	130	120	130	110	120	100	110	110	130	130	0	0
R022	recentBMTN	0	0	110	130	100	100	130	110	0	0	0	0	120	100	0	0	0	0	0	0	130	130	120	120	120	120	0	0	0	0	100	120	100	100	130	130	130	120	0	0	0	0	0	0	130	130	0	0
R023	recentBMTN	0	0	110	110	100	100	130	110	0	0	0	0	120	100	0	0	0	0	100	110	130	110	120	120	120	120	120	100	110	110	100	120	100	120	130	130	130	120	130	130	120	120	110	110	130	110	0	0
R024	recentBMTN	120	120	110	110	100	100	130	110	100	100	100	100	120	100	100	120	120	120	100	110	130	130	120	120	120	120	0	0	110	120	100	120	100	120	130	110	130	120	130	110	120	120	110	130	130	130	110	110
R025	recentBMTN	120	120	110	110	100	100	130	110	100	100	120	100	120	100	0	0	120	100	100	110	130	130	120	120	120	120	120	100	110	110	100	120	100	120	130	130	130	120	130	130	120	120	110	110	130	130	110	110
R026	recentBMTN	120	120	110	110	100	100	130	110	100	100	120	100	120	100	100	120	120	100	100	110	130	130	120	120	120	120	120	100	110	120	100	120	100	120	130	130	130	120	130	130	120	120	110	110	130	130	110	110
R027	recentBMTN	120	120	110	130	100	120	130	130	0	0	0	0	120	100	100	120	120	100	100	110	130	130	120	120	120	120	120	120	110	110	100	120	100	120	130	130	130	120	130	110	120	120	110	110	130	110	110	120
R028	recentNVIC	0	0	110	130	100	100	130	110	0	0	0	0	120	100	0	0	0	0	0	0	130	130	120	120	120	120	0	0	110	110	100	120	100	120	130	130	130	120	130	130	120	120	110	110	130	130	0	0
R029	recentNVIC	0	0	110	110	100	100	130	110	0	0	0	0	100	100	0	0	0	0	100	100	130	130	120	120	120	120	120	100	110	110	100	120	100	100	130	110	130	120	130	110	120	100	110	110	130	110	0	0
R030	recentNVIC	0	0	0	0	0	0	0	0	0	0	0	0	0	0	0	0	0	0	0	0	130	130	120	120	120	120	0	0	0	0	100	120	0	0	0	0	0	0	0	0	0	0	0	0	0	0	0	0
R031	recentNVIC	120	120	110	110	100	100	130	110	0	0	0	0	100	100	0	0	120	120	100	110	130	130	120	100	120	120	0	0	110	110	100	120	100	120	130	130	130	120	130	110	120	120	110	110	130	130	110	120
R032	recentNVIC	0	0	110	110	100	100	130	110	100	100	100	100	120	100	100	120	120	100	100	110	130	130	120	120	120	100	120	100	110	120	100	120	100	120	130	130	130	120	130	130	120	120	110	110	130	130	110	110
R033	recentNVIC	0	0	110	110	100	100	130	130	0	0	0	0	120	100	0	0	0	0	0	0	130	130	120	120	120	120	0	0	110	120	100	120	100	100	130	130	130	120	130	110	120	120	110	110	130	130	0	0
R034	recentNVIC	0	0	110	130	100	100	130	110	100	100	100	100	100	100	100	120	120	120	100	110	130	130	120	100	120	100	120	120	110	120	100	120	100	120	130	130	0	0	130	130	120	120	110	110	130	110	110	110
R035	recentNVIC	120	120	110	110	100	120	130	130	100	100	100	100	100	100	0	0	0	0	100	100	130	110	120	100	120	120	120	100	110	120	100	120	100	120	130	110	130	120	130	110	120	120	110	110	130	130	110	110
R036	recentNVIC	120	120	110	110	100	120	130	130	100	120	120	100	120	100	100	120	120	120	100	110	130	130	120	120	120	120	120	120	110	120	100	120	100	100	130	130	130	120	130	130	120	120	110	110	130	130	110	110
R037	recentNVIC	0	0	110	110	100	100	130	110	0	0	0	0	120	100	0	0	0	0	100	110	130	130	120	120	120	120	120	100	110	110	100	120	100	120	130	130	130	120	130	130	120	120	110	110	130	130	0	0
R038	recentNVIC	120	120	110	130	100	100	130	130	100	120	120	100	120	100	100	120	120	120	100	100	130	110	120	120	120	120	120	120	110	120	100	120	100	120	130	130	130	120	130	130	120	120	110	110	130	110	110	110
R039	recentBMTN	120	120	110	110	0	0	0	0	100	100	100	100	120	100	100	120	120	100	100	110	130	130	120	120	120	120	120	120	110	120	100	120	100	120	130	130	130	120	130	110	120	120	110	130	130	130	110	110
R040	recentBMTN	120	120	110	110	100	100	130	130	100	100	120	100	120	100	100	100	120	100	100	110	130	130	120	100	120	120	120	120	110	120	100	120	100	120	130	130	130	120	130	130	120	120	110	130	130	130	110	110
R041	recentBMTN	120	120	110	110	100	100	130	110	0	0	0	0	120	100	0	0	0	0	0	0	130	130	120	120	120	120	0	0	110	120	100	120	100	120	130	130	130	120	130	110	120	120	110	130	130	130	110	110
R042	recentBMTN	120	120	110	130	100	100	130	110	100	100	100	100	100	100	100	120	120	100	100	110	130	130	120	120	120	120	120	100	110	110	100	120	100	120	130	130	130	120	130	110	120	120	110	110	130	130	110	120
R043	recentBMTN	120	120	110	110	100	100	130	130	100	100	100	100	120	100	0	0	0	0	100	100	130	130	120	120	120	120	120	100	110	120	100	120	100	120	130	130	130	120	130	110	120	120	110	110	130	110	110	110
R044	recentBMTN	120	110	110	110	100	100	130	110	100	120	120	100	120	100	100	120	120	120	100	100	130	130	120	120	120	120	120	100	110	120	0	0	100	120	130	130	130	120	130	130	120	100	110	110	130	130	110	110
R045	recentBMTN	120	110	110	110	0	0	130	130	100	100	100	100	120	100	100	120	120	100	100	110	130	130	120	120	120	120	120	120	110	120	100	120	100	120	130	130	130	120	130	130	120	120	110	130	130	110	110	110
R046	recentBMTN	120	110	110	110	100	100	130	110	100	120	120	100	120	100	100	120	120	120	100	110	130	110	120	120	120	120	120	100	110	110	100	120	100	120	130	130	130	120	130	130	120	120	110	110	130	110	110	110
R047	recentBMTN	0	0	110	110	100	100	130	110	100	100	100	100	120	100	0	0	0	0	100	110	130	130	120	120	120	120	120	100	110	120	100	120	100	120	130	130	130	120	130	130	120	100	110	130	130	130	110	110
R048	recentBMTN	120	120	110	110	100	100	130	110	100	100	120	100	120	100	100	100	120	120	100	100	130	130	120	120	120	120	120	120	110	110	100	120	100	120	130	130	130	120	130	130	120	100	110	110	130	130	110	120
R049	recentBMTN	120	120	110	110	100	120	130	110	0	0	0	0	120	100	100	120	120	120	100	100	130	110	120	100	120	100	120	100	110	120	100	120	100	120	130	110	130	120	130	130	120	120	110	130	130	130	110	120
R050	recentBMTN	120	110	110	130	100	100	130	110	100	100	120	100	120	100	100	120	120	120	100	110	130	130	120	120	120	120	120	120	110	110	100	120	100	120	130	130	130	120	130	130	120	120	110	110	130	110	110	120
R051	recentBMTN	120	120	110	110	100	100	130	110	0	0	0	0	120	100	100	120	120	100	100	100	130	110	120	120	120	120	120	100	110	120	100	120	100	100	130	130	130	120	130	130	120	100	110	110	130	130	110	120
R052	recentBMTN	120	120	110	130	100	100	130	130	100	100	100	100	120	100	100	120	120	120	100	110	130	130	120	120	120	120	120	100	110	120	100	120	100	100	130	130	130	120	130	130	120	120	110	110	130	130	110	120
R053	recentBMTN	120	120	110	130	100	100	130	130	100	100	100	100	120	100	100	100	120	120	100	110	130	130	120	120	120	120	120	100	110	120	100	120	100	120	130	130	130	120	130	130	120	100	110	110	130	130	110	110
R054	recentNNSW	120	120	110	130	100	120	130	110	100	100	100	100	100	100	100	120	120	120	100	100	130	130	120	120	120	120	120	100	110	120	100	120	100	120	130	130	130	120	130	130	120	100	110	130	130	110	0	0
R055	recentBMTN	120	120	110	130	100	100	130	130	0	0	0	0	120	100	0	0	120	100	100	110	130	130	120	100	120	120	0	0	110	110	100	120	100	100	130	130	130	120	130	130	120	100	110	110	130	130	0	0
R056	recentBMTN	0	0	110	110	100	100	130	110	100	100	120	100	120	100	100	120	120	120	100	110	130	130	120	120	120	120	0	0	110	120	100	120	100	120	130	130	130	120	130	130	120	120	0	0	0	0	0	0
R057	recentNVIC	0	0	110	130	100	100	130	110	0	0	0	0	120	100	0	0	0	0	0	0	130	110	120	100	120	120	0	0	0	0	100	120	100	100	130	130	130	120	130	130	120	120	110	110	130	130	0	0
R058	recentNVIC	0	0	110	110	100	120	130	130	100	100	0	0	120	100	0	0	0	0	0	0	130	130	120	120	120	120	0	0	110	120	100	120	100	100	130	130	130	120	130	130	120	100	110	110	130	130	110	120
R059	recentNVIC	120	120	110	110	100	120	130	110	100	100	100	100	120	100	100	100	120	120	100	100	130	110	120	120	120	120	120	100	110	120	100	120	100	120	130	130	130	120	130	130	120	120	110	110	130	130	0	0
R060	recentNVIC	120	120	110	110	100	120	130	130	100	100	100	100	120	100	100	120	120	120	100	110	130	130	120	120	120	120	120	100	110	110	100	120	100	120	130	130	130	120	130	130	120	100	110	110	130	130	110	120
R061	recentNVIC	120	120	110	130	100	120	130	110	100	100	100	100	120	100	0	0	0	0	100	110	130	110	120	120	120	120	120	100	110	120	100	120	100	120	130	130	130	120	130	130	120	100	110	110	130	130	110	120
R062	recentNVIC	0	0	110	110	100	100	130	110	0	0	0	0	120	100	0	0	0	0	0	0	130	110	0	0	0	0	0	0	0	0	100	120	100	120	130	130	130	120	130	130	120	100	110	130	0	0	0	0
R063	recentNVIC	120	120	110	130	100	100	130	110	0	0	0	0	120	100	100	120	120	120	100	110	130	130	120	100	120	100	0	0	110	110	100	120	100	120	130	110	130	120	130	130	120	100	110	130	130	110	110	110
R064	recentNNSW	0	0	110	130	100	100	130	110	0	0	0	0	120	100	100	120	120	120	100	110	130	130	120	100	120	120	0	0	110	120	100	120	100	120	130	110	130	120	0	0	120	100	110	110	130	130	0	0
R065	recentNNSW	120	120	110	130	100	120	130	110	100	120	120	100	120	100	0	0	120	100	100	110	130	130	120	120	120	120	120	120	110	110	100	120	100	120	130	110	130	120	130	130	120	120	110	130	130	130	110	120
R066	recentNNSW	120	110	110	130	100	100	130	130	100	120	120	100	120	100	100	120	120	100	100	110	130	130	120	120	120	120	120	120	110	120	100	120	100	120	130	130	130	120	130	130	120	100	110	110	130	110	0	0
R067	recentNNSW	120	120	110	110	100	100	130	130	100	120	120	100	120	100	100	120	120	120	100	110	130	130	120	120	120	120	120	120	110	110	100	120	100	120	130	110	130	120	130	130	120	120	110	110	130	130	110	120
R068	recentNNSW	120	110	110	110	100	100	130	110	100	120	120	100	120	100	100	100	120	120	100	100	130	130	120	120	120	120	120	120	110	120	100	120	100	120	130	130	130	120	130	110	120	120	110	110	130	110	0	0
R069	recentNVIC	120	120	110	110	100	100	130	110	100	100	100	100	120	100	100	120	120	120	100	110	0	0	0	0	0	0	0	0	110	110	100	120	100	120	130	130	130	120	130	130	120	120	110	110	130	130	0	0
R070	recentNVIC	120	120	110	110	100	100	130	110	0	0	0	0	120	100	100	120	120	120	100	110	130	130	120	120	120	120	120	100	110	110	100	120	100	120	130	130	130	120	130	130	120	120	110	110	130	110	110	110
R071	recentNNSW	120	120	110	110	100	100	130	110	100	100	120	100	120	100	100	100	120	120	100	110	130	130	120	100	120	120	120	100	110	110	100	120	100	120	130	130	130	120	130	130	120	120	110	110	130	130	0	0
R072	recentNNSW	120	120	110	110	100	120	130	110	100	100	120	100	100	100	100	120	120	120	100	110	130	130	120	120	120	120	120	120	110	110	100	120	100	120	130	130	130	120	130	130	120	120	110	110	130	110	0	0
R073	recentNNSW	120	120	110	110	100	120	130	110	100	120	120	100	120	100	100	120	120	100	100	110	130	130	120	120	120	120	120	120	110	110	100	120	100	120	130	130	130	120	130	130	120	120	110	110	130	110	110	110
R074	recentNNSW	120	120	110	110	100	100	130	110	0	0	0	0	120	100	0	0	0	0	100	110	130	130	120	100	120	120	0	0	110	120	100	120	100	120	130	110	130	120	130	110	120	120	110	110	0	0	0	0
R076	recentNNSW	120	120	110	110	100	120	130	110	100	100	100	100	120	100	100	120	120	100	100	110	130	130	120	120	120	120	120	120	110	110	100	120	100	100	130	130	130	120	130	130	120	120	110	110	130	130	110	120
R077	recentNNSW	120	120	110	130	100	120	130	110	100	100	100	100	120	100	100	100	120	100	100	110	130	130	120	120	120	120	120	100	110	120	0	0	100	120	130	130	130	120	130	130	120	120	110	110	130	130	110	120
R078	recentNNSW	120	120	110	110	100	100	130	110	100	100	100	100	120	100	100	100	120	100	100	100	130	130	120	120	120	120	120	100	110	110	100	120	100	120	130	130	130	120	130	130	120	100	110	110	130	110	110	120
R079	recentNNSW	120	120	110	130	100	120	130	130	0	0	0	0	120	100	0	0	120	120	100	100	130	130	120	100	120	100	0	0	110	110	100	120	100	120	130	110	130	120	130	110	120	120	110	110	130	130	0	0
R080	recentNVIC	120	110	110	110	100	100	130	110	100	120	120	100	120	100	100	120	120	100	100	110	130	130	120	120	120	120	120	120	110	110	100	120	100	100	130	130	130	120	130	130	120	120	110	110	130	110	110	110
R081	recentNVIC	120	120	110	110	100	120	130	110	100	100	100	100	100	100	100	120	120	100	100	100	130	130	120	120	120	100	120	100	110	120	100	120	100	100	130	130	130	120	130	130	120	120	110	110	130	110	110	120
R082	recentBMTN	120	120	110	110	100	100	130	110	100	100	120	100	120	100	100	100	120	120	100	110	130	110	120	120	120	120	120	100	110	110	100	120	100	120	130	110	130	120	130	130	120	120	110	130	130	130	110	120
R083	recentBMTN	120	120	110	110	100	120	130	130	100	100	100	100	120	100	100	120	120	100	100	100	130	130	120	100	120	120	120	100	110	120	100	120	100	120	130	130	130	120	130	130	120	120	110	110	130	130	0	0
R084	recentBMTN	120	120	110	130	100	100	130	110	100	100	120	100	120	100	100	120	120	120	100	110	130	130	120	120	120	120	120	100	110	110	0	0	100	120	130	130	130	120	130	130	120	120	110	130	130	130	110	120
R085	recentBMTN	120	120	110	110	100	120	130	110	100	100	100	100	120	100	100	100	120	120	100	110	130	130	120	120	120	120	120	120	110	110	100	120	100	120	130	130	130	120	130	110	120	100	110	110	130	130	110	110
R086	recentBMTN	120	120	110	130	100	120	130	110	100	120	120	100	120	100	100	120	120	120	100	110	130	130	120	120	120	120	120	120	110	120	100	120	100	120	130	130	130	120	130	130	120	120	110	110	130	130	110	120
R087	recentNVIC	120	110	110	110	100	120	130	110	100	100	100	100	120	100	100	120	120	100	100	110	130	130	120	120	120	120	120	100	110	120	100	120	100	100	130	110	130	120	130	110	120	120	110	110	130	130	110	120
R088	recentNVIC	120	120	110	110	100	120	130	130	100	100	120	100	120	100	100	120	120	120	100	110	130	130	120	100	120	120	120	120	110	110	0	0	100	120	130	130	130	120	130	130	120	120	110	110	130	130	110	120
R089	recentBMTN	120	120	110	130	100	120	130	110	100	120	120	100	120	100	0	0	0	0	100	110	130	130	120	100	120	120	0	0	110	120	100	120	100	120	130	130	130	120	130	130	120	120	110	110	130	130	110	110
R090	recentBMTN	120	120	110	110	100	120	130	130	100	100	120	100	120	100	100	120	120	100	100	110	130	130	120	120	120	120	120	120	110	110	100	120	100	120	130	130	130	120	130	130	120	120	110	110	130	110	110	120
R091	recentBMTN	120	120	110	110	100	100	130	130	100	120	120	100	120	100	100	120	120	120	100	110	130	110	120	120	120	120	120	120	110	120	100	120	100	120	130	130	130	120	130	130	120	120	110	110	130	130	110	120
R092	recentBMTN	120	110	110	110	100	120	130	110	100	100	120	100	120	100	100	120	120	120	100	100	130	110	120	120	120	120	120	100	110	110	0	0	100	120	130	130	130	120	130	130	120	100	110	110	130	130	110	110
R093	recentBMTN	120	120	110	130	100	120	130	130	100	120	120	100	100	100	100	100	120	100	100	110	130	130	120	120	120	120	120	120	110	120	100	120	100	120	130	130	130	120	130	130	120	100	110	110	130	130	0	0
R094	recentBMTN	120	120	110	130	100	120	130	110	100	100	120	100	120	100	100	100	120	100	100	110	130	130	120	120	120	120	120	120	110	120	100	120	100	120	130	130	130	120	130	110	120	100	110	110	130	130	110	120
R095	recentBMTN	120	120	110	110	100	100	130	110	100	120	120	100	120	100	100	120	120	120	100	110	130	110	120	120	120	100	120	100	110	120	100	120	100	120	130	130	130	120	130	110	120	120	110	110	130	110	110	110
R096	recentBMTN	120	120	110	130	100	120	130	110	100	100	120	100	120	100	100	100	120	100	100	110	130	130	120	100	120	120	120	120	110	120	100	120	100	120	130	130	130	120	130	110	120	100	110	110	130	130	110	110
R097	recentBMTN	120	120	110	110	100	120	130	110	100	100	100	100	120	100	0	0	120	120	100	100	130	130	120	120	120	120	120	120	110	120	100	120	100	100	130	130	130	120	130	130	120	120	110	110	130	110	0	0
R098	recentBMTN	120	120	110	130	100	100	130	110	100	120	120	100	120	100	100	120	120	120	100	110	130	130	120	100	120	120	120	120	110	120	100	120	100	120	130	130	130	120	130	130	120	120	110	110	130	130	110	110
R099	recentBMTN	120	120	110	130	100	120	130	110	100	120	120	100	120	100	100	120	120	100	100	110	130	130	120	120	120	120	120	120	110	120	100	120	100	100	130	130	130	120	130	130	120	120	110	110	130	110	110	120
R100	recentBMTN	120	120	110	110	100	120	130	130	100	100	100	100	120	100	0	0	120	120	100	110	130	130	120	120	120	120	120	120	110	120	100	120	100	120	130	130	130	120	130	130	120	120	110	110	130	130	110	120
R101	recentBMTN	120	120	110	130	100	120	130	110	100	100	100	100	120	100	100	100	120	120	100	110	130	130	120	120	120	120	120	120	110	110	0	0	100	120	130	130	0	0	130	130	120	120	110	110	130	130	110	120
R102	recentBMTN	120	120	110	130	100	120	130	130	100	120	120	100	120	100	100	120	120	120	100	110	130	110	120	120	120	120	120	100	110	110	100	120	100	120	130	130	130	120	130	130	120	120	110	110	130	130	0	0
R103	recentBMTN	120	120	110	110	100	100	130	130	100	100	120	100	120	100	100	100	120	100	100	100	130	130	120	120	120	100	0	0	110	110	100	120	100	120	130	130	130	120	130	110	120	120	110	110	130	110	0	0
R104	recentBMTN	120	120	110	110	100	100	130	110	100	100	100	100	120	100	100	120	120	120	100	110	130	130	120	100	120	120	120	120	110	110	0	0	100	120	130	130	130	120	130	110	120	120	110	130	130	110	110	110
[truncated: 2,148 more columns]
