# Supplementary material for: Genomic impact of severe population decline in a nomadic songbird
Source: PLoS One. 2019 Oct 24;14(10):e0223953. doi: 10.1371/journal.pone.0223953 (PMC6812763; doi:10.1371/journal.pone.0223953)
Supplement: S2 File — See Methods and S1 File for further information. (ZIP) [file pone.0223953.s019.zip › S2 File/GENALEX_NOWRECENT_DP15_100_50.csv]

555	151	5	37	12	22	56	24	151
			currentBMTN	currentNNSW	recentNNSW	recentBMTN	recentNVIC
Ind	Pop	SNP_1		SNP_2		SNP_3		SNP_4		SNP_5		SNP_6		SNP_7		SNP_8		SNP_9		SNP_10		SNP_11		SNP_12		SNP_13		SNP_14		SNP_15		SNP_16		SNP_17		SNP_18		SNP_19		SNP_20		SNP_21		SNP_22		SNP_23		SNP_24
N001	currentBMTN	110	110	100	120	130	130	0	0	100	110	130	110	120	120	120	120	110	120	100	120	100	120	130	110	130	120	130	130	120	120	110	110	130	130	120	100	110	110	110	110	130	130	130	130	120	100	130	120
N002	currentBMTN	110	110	100	120	130	110	0	0	100	110	130	130	120	120	120	120	110	110	0	0	100	100	130	130	130	120	130	130	120	100	110	130	130	130	120	100	110	110	110	110	130	130	130	110	0	0	130	120
N003	currentNNSW	110	110	100	100	130	110	120	100	100	110	130	110	120	120	120	100	110	110	0	0	0	0	130	130	0	0	130	130	120	120	110	110	130	110	120	120	110	130	110	110	130	110	130	110	0	0	130	120
N004	currentBMTN	110	110	100	120	130	130	0	0	100	110	130	110	120	120	120	120	110	110	0	0	100	120	130	130	0	0	130	130	120	120	110	110	130	110	120	120	110	130	110	120	130	110	130	130	0	0	130	120
N005	currentBMTN	110	130	0	0	130	110	120	100	100	110	130	130	120	100	120	120	110	110	0	0	100	120	130	110	130	120	130	130	120	120	110	110	130	130	120	100	110	130	110	110	130	110	130	130	0	0	130	120
N006	currentBMTN	110	110	100	100	130	110	120	100	100	110	130	130	120	120	120	100	110	110	100	120	100	120	130	130	130	120	130	110	120	120	110	110	130	130	120	100	110	110	110	110	130	130	130	130	120	120	120	120
N007	currentBMTN	110	130	100	100	130	110	0	0	100	110	130	110	120	100	120	100	110	110	0	0	0	0	130	130	0	0	130	130	120	100	110	110	130	110	120	100	110	130	110	110	130	110	130	130	0	0	120	120
N008	currentBMTN	110	130	100	100	130	130	120	100	100	110	130	130	120	120	120	100	110	110	0	0	100	120	130	130	130	120	130	110	120	120	110	110	130	110	120	100	110	130	110	110	130	110	130	110	0	0	130	120
N009	currentBMTN	110	110	100	100	130	130	120	100	100	110	130	130	120	120	120	120	110	110	0	0	100	120	130	130	130	120	130	130	120	120	110	110	130	110	120	120	110	130	110	110	130	110	130	130	0	0	130	120
N010	currentBMTN	110	110	100	100	130	110	120	100	100	100	130	110	120	100	120	100	110	110	100	120	100	120	130	130	130	120	130	130	120	120	110	110	130	110	0	0	110	130	0	0	0	0	130	130	120	120	0	0
N011	currentBMTN	110	130	0	0	130	130	0	0	0	0	130	130	120	120	120	120	110	110	0	0	0	0	0	0	0	0	130	130	120	120	110	110	130	130	120	100	110	110	110	110	130	130	130	130	0	0	130	120
N012	currentBMTN	110	110	0	0	130	130	0	0	100	100	130	110	120	120	120	120	110	110	0	0	0	0	0	0	0	0	130	130	120	100	110	110	130	130	120	100	110	110	110	110	130	110	130	130	0	0	120	120
N013	currentBMTN	110	130	0	0	130	110	0	0	100	110	130	130	120	120	120	120	110	110	0	0	100	120	130	130	130	120	130	130	120	100	110	110	130	130	120	120	110	130	110	110	130	110	130	130	0	0	130	120
N014	currentBMTN	110	110	100	120	130	130	120	100	100	100	130	130	120	120	120	120	110	110	100	120	100	120	130	130	130	120	130	110	120	120	110	110	130	130	120	100	110	110	110	110	130	130	130	110	120	120	130	120
N015	currentNNSW	110	130	100	120	130	110	120	100	100	100	130	110	120	100	120	120	110	110	100	120	100	120	130	130	130	120	130	130	120	120	110	110	130	130	120	100	110	130	110	120	130	110	130	110	120	100	0	0
N016	currentBMTN	110	110	100	120	130	110	120	100	100	110	130	130	120	100	120	100	110	120	0	0	100	120	130	130	130	120	130	130	120	120	110	110	130	130	120	100	110	110	110	110	130	110	130	130	0	0	130	120
N017	currentBMTN	110	130	100	120	130	110	120	100	100	110	130	130	120	100	120	120	110	120	100	120	100	120	130	130	130	120	130	130	120	120	110	110	130	130	120	100	110	130	0	0	0	0	130	110	0	0	130	120
N018	currentBMTN	110	130	100	100	130	130	120	100	0	0	0	0	0	0	0	0	0	0	100	100	100	120	130	130	130	120	130	130	120	120	110	110	0	0	0	0	0	0	0	0	0	0	0	0	120	120	130	120
N019	currentBMTN	110	110	100	100	130	110	120	100	100	110	130	110	120	100	120	120	110	120	100	120	100	120	130	130	130	120	130	130	120	120	110	130	130	130	120	100	110	130	0	0	130	110	130	130	120	100	130	120
N020	currentBMTN	110	130	100	100	0	0	120	100	100	110	130	130	120	100	120	120	110	120	100	120	100	120	130	130	130	120	130	130	120	120	0	0	0	0	0	0	0	0	110	110	0	0	0	0	120	100	130	120
N021	currentBMTN	110	130	100	120	130	110	120	100	100	110	130	130	120	120	120	120	110	120	100	120	100	120	130	110	130	120	0	0	0	0	110	110	0	0	120	120	110	130	0	0	0	0	130	130	120	120	130	120
N022	currentBMTN	110	130	100	100	130	110	120	100	100	110	130	130	120	120	120	120	110	110	100	120	100	120	130	130	130	120	130	130	120	120	0	0	0	0	0	0	0	0	110	120	0	0	0	0	120	120	0	0
N023	currentBMTN	110	130	0	0	130	110	120	100	100	110	130	130	120	120	120	120	110	120	0	0	100	120	130	130	130	120	130	130	120	120	110	110	130	130	120	100	110	130	110	110	110	110	130	130	0	0	130	120
N024	currentBMTN	110	110	100	100	130	130	120	100	100	110	130	130	120	120	120	120	110	110	100	120	100	120	130	130	130	120	130	130	120	120	110	110	130	110	120	100	110	110	110	110	130	110	130	110	0	0	130	120
N025	currentBMTN	110	110	100	120	130	110	0	0	0	0	130	110	120	120	120	120	110	110	100	120	100	120	130	130	130	120	130	130	120	120	110	110	0	0	120	100	0	0	110	110	0	0	130	130	120	120	130	120
N026	currentBMTN	110	110	100	120	130	110	120	100	0	0	130	130	120	120	120	120	110	110	100	120	100	120	130	130	130	120	130	130	0	0	0	0	0	0	0	0	110	110	110	110	130	130	110	110	120	120	0	0
N027	currentBMTN	110	130	100	120	130	110	100	100	0	0	130	130	120	120	120	120	0	0	100	120	100	120	130	130	130	120	130	130	120	120	110	110	0	0	120	120	110	110	110	120	0	0	0	0	120	120	130	120
N028	currentBMTN	110	110	100	120	130	110	120	100	100	110	130	130	120	120	120	120	110	110	100	120	100	120	130	130	130	120	130	130	120	100	110	130	130	130	120	100	110	110	110	110	130	130	130	130	120	120	130	120
N030	currentBMTN	110	130	100	100	130	110	120	100	0	0	130	110	120	100	120	120	110	110	100	120	100	100	130	130	130	120	130	130	120	120	110	110	130	110	120	100	110	130	110	110	110	110	130	130	120	100	120	120
N033	currentBMTN	110	110	100	120	130	110	120	100	100	100	130	130	120	100	120	120	110	110	100	120	100	120	130	130	130	120	130	130	120	100	110	110	130	130	120	120	110	130	110	110	110	110	130	130	120	120	130	120
N034	currentBMTN	110	130	100	120	130	110	120	100	100	110	130	110	120	120	120	120	110	110	100	120	100	120	130	130	130	120	130	130	120	120	110	110	130	110	0	0	0	0	110	110	130	110	130	130	120	120	0	0
N035	currentBMTN	110	110	100	120	130	130	120	100	100	110	130	130	120	120	120	120	110	110	100	120	100	100	130	130	130	120	0	0	0	0	0	0	0	0	120	100	110	110	110	110	130	110	130	130	120	100	0	0
N036	currentBMTN	110	110	100	100	130	110	120	100	100	110	130	110	120	120	120	120	110	120	100	120	100	100	130	130	130	120	130	130	120	120	110	110	130	130	120	100	110	130	110	110	0	0	130	130	120	100	130	120
N037	currentBMTN	110	130	100	100	130	110	120	100	0	0	130	110	120	120	120	120	110	120	100	120	100	120	130	130	130	120	130	130	120	100	110	110	0	0	0	0	0	0	0	0	0	0	0	0	120	100	130	120
N038	currentNNSW	110	130	100	120	130	130	120	100	100	110	130	130	120	120	120	120	110	110	100	120	100	120	130	130	130	120	130	130	120	120	110	110	0	0	0	0	0	0	110	110	130	130	130	110	120	120	0	0
N039	currentNNSW	110	130	100	100	130	130	120	100	100	110	130	130	120	120	120	120	110	110	100	120	100	120	130	130	130	120	130	130	120	120	110	110	130	130	120	100	110	110	110	110	130	110	130	110	120	120	0	0
N040	currentNNSW	110	110	100	120	130	130	120	100	100	110	130	130	120	120	120	120	110	120	100	120	100	100	130	130	130	120	130	130	120	120	110	110	130	130	0	0	110	130	110	110	110	110	130	130	120	100	130	120
N041	currentNNSW	110	130	100	100	130	110	100	100	0	0	0	0	0	0	0	0	0	0	100	120	0	0	0	0	130	120	0	0	0	0	0	0	0	0	0	0	0	0	0	0	0	0	0	0	120	120	130	120
N042	currentNNSW	110	110	100	100	130	110	100	100	0	0	130	110	120	120	120	120	110	110	100	120	100	120	130	130	130	120	130	130	120	120	110	110	0	0	120	100	110	110	0	0	0	0	0	0	120	100	130	120
N043	currentBMTN	110	110	100	120	130	110	120	100	100	110	130	130	120	120	120	120	110	120	100	120	100	120	130	130	130	120	130	110	120	120	110	110	130	130	120	100	110	130	110	110	130	130	110	110	120	100	130	120
N044	currentNNSW	110	130	100	120	130	110	120	100	100	110	130	130	120	120	120	120	110	110	100	120	100	120	130	130	130	120	130	110	120	120	110	110	130	110	0	0	110	110	110	110	130	110	130	130	120	120	130	120
N045	currentNNSW	110	110	100	100	130	110	0	0	0	0	0	0	0	0	0	0	0	0	100	120	0	0	0	0	0	0	0	0	0	0	0	0	0	0	0	0	0	0	0	0	0	0	0	0	120	100	0	0
N046	currentBMTN	110	110	100	120	130	110	120	100	100	110	130	110	120	120	120	120	110	110	100	120	100	120	130	110	130	120	130	110	120	120	110	110	130	110	0	0	0	0	110	110	130	110	130	130	120	100	130	120
N047	currentBMTN	110	130	100	120	130	110	100	100	100	110	130	130	120	120	120	120	110	120	100	120	100	120	130	130	130	120	130	130	120	100	110	110	130	130	120	120	110	110	110	110	130	110	130	130	120	120	130	120
N048	currentNNSW	0	0	100	100	130	110	120	100	0	0	130	130	120	100	120	100	110	120	100	120	100	100	0	0	130	120	130	130	120	120	110	110	130	110	0	0	0	0	110	110	130	110	130	130	120	100	130	120
N049	currentNNSW	110	110	100	100	130	110	120	100	100	110	130	130	120	120	120	120	110	110	0	0	100	120	130	110	130	120	130	130	120	100	110	110	130	130	120	100	110	110	110	110	130	130	130	130	120	120	130	120
N050	currentNNSW	110	130	100	100	130	110	120	100	100	110	130	130	120	120	120	120	110	120	100	120	100	120	130	130	130	120	130	130	120	120	110	110	130	130	0	0	0	0	110	120	130	130	130	110	120	120	130	120
N051	currentBMTN	110	130	100	100	130	110	120	100	0	0	0	0	0	0	0	0	0	0	100	120	100	120	130	130	130	120	130	110	0	0	0	0	0	0	0	0	0	0	0	0	0	0	0	0	120	100	130	120
N052	currentBMTN	110	130	100	100	130	110	120	100	100	110	130	130	120	120	120	120	110	110	100	120	100	120	130	130	130	120	130	110	120	120	110	110	130	130	0	0	0	0	110	120	0	0	130	130	120	100	0	0
R001	recentNNSW	110	110	100	120	130	110	120	100	100	110	130	130	120	120	120	120	110	120	100	120	100	100	130	130	130	120	130	130	120	120	110	110	130	130	120	100	110	130	110	110	130	110	130	130	0	0	0	0
R002	recentNNSW	110	110	100	100	130	110	120	100	0	0	130	130	120	120	120	120	110	120	100	120	100	100	130	130	130	120	0	0	120	120	0	0	0	0	120	100	110	130	110	110	130	130	130	130	120	100	130	120
R003	recentNNSW	110	130	100	120	130	110	100	100	0	0	0	0	0	0	120	120	0	0	100	120	100	120	130	130	130	120	130	130	120	120	110	110	130	130	120	120	110	130	110	110	130	130	130	130	120	100	130	120
R004	recentNNSW	110	110	100	100	130	130	120	100	100	110	130	130	120	120	120	120	110	120	100	120	100	100	130	130	130	120	130	110	120	120	110	110	130	130	0	0	0	0	110	110	0	0	0	0	120	120	130	120
R005	recentNNSW	110	110	100	100	130	130	120	100	100	110	130	130	120	120	120	100	110	110	0	0	100	120	130	130	130	120	130	110	120	100	110	110	130	130	120	100	110	130	110	110	130	110	130	130	120	100	130	120
R006	recentNNSW	110	110	100	100	130	130	100	100	100	110	130	110	120	120	120	120	110	110	100	120	100	120	130	130	130	120	130	130	120	120	110	110	0	0	0	0	0	0	0	0	130	110	130	130	120	120	0	0
R007	recentNNSW	110	110	100	100	130	110	100	100	0	0	0	0	0	0	0	0	110	110	100	120	100	120	130	130	130	120	130	130	120	100	0	0	0	0	0	0	0	0	0	0	0	0	0	0	120	120	0	0
R008	recentNNSW	110	130	100	100	130	110	0	0	0	0	0	0	0	0	0	0	0	0	100	120	0	0	0	0	0	0	0	0	0	0	0	0	0	0	0	0	0	0	0	0	0	0	0	0	0	0	0	0
R009	recentBMTN	110	130	100	100	130	110	120	100	0	0	0	0	0	0	0	0	110	110	100	120	100	100	130	130	130	120	0	0	0	0	0	0	0	0	0	0	0	0	0	0	0	0	0	0	120	120	130	120
R010	recentBMTN	110	110	100	100	130	130	120	100	0	0	130	130	120	100	120	100	110	110	100	120	100	120	130	130	130	120	130	110	120	100	110	110	0	0	0	0	0	0	110	110	130	130	130	130	120	120	130	120
R011	recentBMTN	110	130	100	100	130	110	100	100	0	0	130	130	120	120	120	120	110	120	100	120	100	120	130	130	130	120	130	130	120	100	110	110	130	110	120	100	110	130	110	110	130	130	130	130	120	100	120	120
R012	recentBMTN	110	130	100	100	130	110	120	100	100	100	130	130	120	120	120	120	110	120	0	0	100	120	130	130	0	0	130	110	120	120	110	110	130	130	120	100	110	130	110	110	130	130	130	130	0	0	130	120
R013	recentBMTN	110	110	100	100	130	130	120	100	100	110	130	110	120	120	120	120	110	110	100	120	100	120	130	130	130	120	130	130	120	120	110	110	130	130	0	0	0	0	110	110	0	0	130	130	120	100	130	120
R014	recentBMTN	110	110	100	100	130	110	120	100	100	110	130	130	120	120	120	120	110	110	100	120	100	120	130	130	130	120	130	130	120	120	110	110	130	110	120	100	110	130	120	120	110	110	130	130	120	120	130	120
R015	recentBMTN	110	110	100	120	130	110	120	100	100	110	130	130	120	100	120	120	110	120	0	0	100	120	130	130	0	0	130	130	120	120	110	110	130	130	120	100	110	130	110	110	130	130	130	130	120	100	130	120
R016	recentBMTN	110	130	100	100	130	110	100	100	100	110	130	110	120	120	120	120	110	120	100	120	100	120	130	130	130	120	130	130	120	120	110	130	130	130	120	100	110	130	110	110	110	110	130	130	120	120	130	120
R018	recentBMTN	110	110	100	120	130	110	120	100	100	100	130	130	120	120	120	120	110	120	100	120	100	120	130	130	130	120	130	130	120	120	110	110	130	130	120	100	110	130	110	110	130	110	130	130	120	100	0	0
R019	recentBMTN	110	110	100	100	130	110	120	100	100	100	130	130	120	120	120	120	110	120	100	120	100	100	130	130	130	120	130	130	120	120	110	110	130	110	0	0	0	0	110	110	130	110	130	110	0	0	0	0
R020	recentBMTN	110	130	100	100	130	110	120	100	100	100	130	130	120	120	120	120	110	110	100	120	100	120	130	130	130	120	130	130	120	100	110	130	130	130	120	100	110	130	110	110	130	110	130	130	120	100	130	120
R021	recentBMTN	110	110	100	100	130	110	120	100	100	100	130	130	120	100	120	100	110	110	100	120	100	120	130	130	130	120	130	110	120	100	110	110	130	130	120	100	110	130	0	0	0	0	0	0	120	100	0	0
R022	recentBMTN	110	130	100	100	130	110	120	100	0	0	0	0	0	0	0	0	0	0	100	120	100	100	130	130	130	120	0	0	0	0	0	0	0	0	0	0	0	0	0	0	0	0	0	0	120	100	0	0
R023	recentBMTN	110	110	100	100	130	110	120	100	100	110	130	110	120	120	120	120	110	110	100	120	100	120	130	130	130	120	130	130	120	120	0	0	0	0	0	0	0	0	0	0	0	0	0	0	120	120	0	0
R024	recentBMTN	110	110	100	100	130	110	120	100	100	110	130	130	120	120	120	120	110	120	100	120	100	120	130	110	130	120	130	110	120	120	110	130	0	0	120	100	110	110	110	110	130	130	130	130	120	100	130	120
R025	recentBMTN	110	110	100	100	130	110	120	100	100	110	130	130	120	120	120	120	110	110	100	120	100	120	130	130	130	120	130	130	120	120	110	110	130	130	120	100	110	110	110	110	130	130	130	130	120	100	130	120
R026	recentBMTN	110	110	100	100	130	110	120	100	100	110	130	130	120	120	120	120	110	120	100	120	100	120	130	130	130	120	130	130	120	120	110	110	130	130	0	0	0	0	110	110	130	130	110	110	120	120	130	120
R027	recentBMTN	110	130	100	120	130	130	120	100	100	110	130	130	120	120	120	120	110	110	100	120	100	120	130	130	130	120	130	110	120	120	110	110	130	110	120	100	110	110	110	110	110	110	130	130	120	120	0	0
R028	recentNVIC	110	130	100	100	0	0	120	100	0	0	0	0	120	120	120	120	110	110	100	120	100	120	130	130	130	120	130	130	120	120	110	110	0	0	0	0	0	0	110	110	130	130	130	130	120	120	0	0
R029	recentNVIC	110	110	100	100	130	110	100	100	0	0	130	130	120	120	120	120	110	110	100	120	100	100	130	110	130	120	130	110	120	100	110	110	0	0	0	0	110	110	0	0	0	0	0	0	120	120	0	0
R030	recentNVIC	0	0	0	0	0	0	0	0	0	0	0	0	0	0	0	0	0	0	0	0	0	0	0	0	0	0	0	0	0	0	0	0	0	0	0	0	0	0	0	0	0	0	0	0	0	0	0	0
R031	recentNVIC	110	110	100	100	130	110	100	100	100	110	130	130	120	100	120	120	110	110	100	120	100	120	130	130	130	120	130	110	120	120	110	110	130	130	120	100	110	110	110	110	130	130	130	130	120	120	0	0
R032	recentNVIC	110	110	100	100	130	110	120	100	100	110	130	130	120	120	120	100	110	120	100	120	100	120	130	130	130	120	130	130	120	120	110	110	130	130	0	0	0	0	0	0	0	0	0	0	120	100	0	0
R033	recentNVIC	110	110	100	100	130	130	0	0	0	0	0	0	0	0	0	0	0	0	100	120	100	100	130	130	130	120	130	110	120	120	110	110	0	0	0	0	0	0	0	0	0	0	0	0	120	100	0	0
R034	recentNVIC	110	130	100	100	130	110	100	100	100	110	130	130	120	100	120	100	110	120	100	120	100	120	130	130	0	0	130	130	120	120	110	110	130	110	120	100	110	110	110	110	0	0	0	0	120	120	0	0
R035	recentNVIC	110	110	100	120	130	130	100	100	100	100	130	110	120	100	120	120	110	120	100	120	100	120	130	110	130	120	130	110	120	120	110	110	130	130	120	120	110	110	110	120	130	110	130	130	120	120	130	120
R036	recentNVIC	110	110	100	120	130	130	120	100	100	110	130	130	120	120	120	120	110	120	100	120	100	100	130	130	130	120	130	130	120	120	110	110	130	130	0	0	110	130	110	110	130	110	130	130	120	120	130	120
R037	recentNVIC	110	110	100	100	130	110	120	100	0	0	0	0	0	0	0	0	110	110	100	120	100	120	130	130	130	120	130	130	120	120	110	110	0	0	0	0	0	0	0	0	0	0	0	0	0	0	0	0
R038	recentNVIC	110	130	100	100	130	130	120	100	100	100	130	110	120	120	120	120	110	120	100	120	100	120	130	130	130	120	130	130	120	120	110	110	130	110	120	100	110	110	110	110	110	110	130	130	120	100	130	120
R039	recentBMTN	110	110	0	0	0	0	120	100	100	110	130	130	120	120	120	120	110	120	100	120	100	120	130	130	130	120	130	110	120	120	110	130	130	130	120	120	110	130	110	110	130	110	130	130	120	120	120	120
R040	recentBMTN	110	110	100	100	130	130	120	100	100	110	130	130	120	100	120	120	110	120	100	120	100	120	130	130	130	120	130	130	120	120	110	130	130	130	120	120	110	110	110	110	130	110	130	130	120	100	130	120
R041	recentBMTN	110	110	100	100	130	110	0	0	0	0	130	130	120	120	120	120	110	120	100	120	100	120	130	130	130	120	130	110	120	120	110	130	130	130	0	0	0	0	0	0	130	110	130	130	120	120	0	0
R042	recentBMTN	110	130	100	100	130	110	100	100	100	110	130	130	120	120	120	120	110	110	100	120	100	120	130	130	130	120	130	110	120	120	110	110	130	130	120	120	110	130	110	110	130	130	130	130	120	100	0	0
R043	recentBMTN	110	110	100	100	130	130	120	100	100	100	130	130	120	120	120	120	110	120	100	120	100	120	130	130	130	120	130	110	120	120	110	110	130	110	120	100	110	130	0	0	130	110	130	130	120	120	0	0
R044	recentBMTN	110	110	100	100	130	110	120	100	100	100	130	130	120	120	120	120	110	120	0	0	100	120	130	130	130	120	130	130	120	100	110	110	130	130	120	120	110	130	110	110	130	110	130	130	120	120	130	120
R045	recentBMTN	110	110	0	0	130	130	120	100	100	110	130	130	120	120	120	120	110	120	100	120	100	120	130	130	130	120	130	130	120	120	110	130	130	110	120	100	110	130	0	0	130	130	130	110	120	120	120	120
R046	recentBMTN	110	110	100	100	130	110	120	100	100	110	130	110	120	120	120	120	110	110	100	120	100	120	130	130	130	120	130	130	120	120	110	110	130	110	120	120	110	130	110	110	130	130	130	130	0	0	130	120
R047	recentBMTN	110	110	100	100	130	110	120	100	0	0	130	130	120	120	120	120	110	120	100	120	100	120	130	130	130	120	0	0	0	0	0	0	0	0	120	120	110	110	0	0	130	130	130	110	120	120	130	120
R048	recentBMTN	110	110	100	100	130	110	120	100	100	100	130	130	120	120	120	120	110	110	100	120	100	120	130	130	130	120	130	130	120	100	110	110	130	130	120	120	110	130	110	110	0	0	130	110	0	0	130	120
R049	recentBMTN	110	110	100	120	130	110	120	100	100	100	130	110	120	100	120	100	110	120	100	120	100	120	130	110	130	120	130	130	120	120	110	130	130	130	120	100	110	130	110	110	130	110	130	110	120	120	130	120
R050	recentBMTN	110	130	100	100	130	110	120	100	100	110	130	130	120	120	120	120	110	110	100	120	100	120	130	130	130	120	130	130	120	120	110	110	130	110	120	120	110	130	110	110	130	130	130	130	0	0	130	120
R051	recentBMTN	110	110	100	100	130	110	120	100	100	100	130	110	120	120	120	120	110	120	100	120	100	100	130	130	130	120	130	130	120	100	110	110	130	130	120	100	110	110	110	110	130	130	130	110	120	120	0	0
R052	recentBMTN	110	130	100	100	130	130	120	100	100	110	130	130	120	120	120	120	110	120	100	120	100	100	130	130	130	120	130	130	120	120	110	110	130	130	120	120	110	130	110	110	0	0	130	130	120	120	130	120
R053	recentBMTN	110	130	100	100	130	130	120	100	100	110	130	130	120	120	120	120	110	120	100	120	100	120	130	130	130	120	130	130	120	100	110	110	130	130	120	120	110	130	110	120	130	130	130	110	120	100	130	120
R054	recentNNSW	110	130	100	120	130	110	100	100	100	100	130	130	120	120	120	120	110	120	100	120	100	120	130	130	130	120	130	130	120	100	110	130	130	110	120	100	110	130	110	110	130	130	130	130	120	120	130	120
R055	recentBMTN	110	130	100	100	130	130	120	100	100	110	130	130	120	100	120	120	110	110	100	120	100	100	130	130	130	120	130	130	120	100	110	110	130	130	0	0	0	0	110	110	130	130	130	130	120	120	0	0
R056	recentBMTN	110	110	100	100	130	110	0	0	100	110	130	130	120	120	120	120	110	120	100	120	100	120	130	130	130	120	130	130	0	0	0	0	0	0	0	0	0	0	110	110	130	110	130	130	0	0	130	120
R057	recentNVIC	110	130	100	100	130	110	120	100	0	0	0	0	0	0	0	0	0	0	100	120	0	0	130	130	130	120	130	130	120	120	110	110	0	0	0	0	0	0	110	110	0	0	0	0	120	100	120	120
R058	recentNVIC	110	110	100	120	0	0	120	100	0	0	0	0	0	0	0	0	110	120	100	120	100	100	130	130	130	120	130	130	120	100	110	110	130	130	0	0	0	0	110	110	130	130	130	130	120	100	130	120
R059	recentNVIC	110	110	100	120	130	110	120	100	100	100	130	110	120	120	120	120	110	120	100	120	100	120	130	130	130	120	130	130	120	120	110	110	130	130	0	0	0	0	110	110	0	0	0	0	120	100	0	0
R060	recentNVIC	110	110	100	120	130	130	120	100	100	110	130	130	120	120	120	120	110	110	100	120	100	120	130	130	130	120	130	130	120	100	110	110	130	130	120	100	110	110	110	110	130	130	130	130	120	120	0	0
R061	recentNVIC	110	130	100	120	130	110	120	100	0	0	130	110	120	120	120	120	110	120	100	120	100	120	130	130	130	120	130	130	120	100	110	110	130	130	120	100	110	110	110	120	110	110	130	130	120	100	0	0
R062	recentNVIC	110	110	100	100	130	110	120	100	0	0	0	0	0	0	0	0	0	0	100	120	100	120	130	130	130	120	0	0	0	0	0	0	0	0	0	0	0	0	110	110	130	130	130	130	120	120	0	0
R063	recentNVIC	110	130	100	100	0	0	120	100	100	110	130	130	120	100	120	100	110	110	100	120	100	120	130	110	130	120	130	130	120	100	110	130	130	110	120	120	110	110	110	110	130	130	130	110	120	100	0	0
R064	recentNNSW	110	130	100	100	130	110	120	100	100	110	130	130	120	100	120	120	110	120	100	120	100	120	0	0	0	0	0	0	0	0	0	0	0	0	0	0	0	0	110	110	130	110	130	130	120	100	0	0
R065	recentNNSW	110	130	100	120	130	110	120	100	0	0	130	130	120	120	120	120	110	110	100	120	100	120	130	110	130	120	130	130	120	120	110	130	130	130	120	100	0	0	110	110	130	130	130	110	120	120	0	0
R066	recentNNSW	0	0	100	100	130	130	120	100	100	110	130	130	120	120	120	120	110	120	100	120	100	120	130	130	130	120	130	130	120	100	110	110	130	110	120	100	110	130	110	120	130	110	130	110	120	100	0	0
R067	recentNNSW	110	110	100	100	130	130	120	100	100	110	130	130	120	120	120	120	110	110	100	120	100	120	130	110	130	120	130	130	120	120	110	110	130	130	120	120	110	130	110	110	130	130	130	130	120	100	130	120
R068	recentNNSW	110	110	100	100	130	110	120	100	100	100	130	130	120	120	120	120	110	120	100	120	100	120	130	130	130	120	130	110	120	120	110	110	130	110	0	0	110	130	110	110	130	130	130	130	120	100	130	120
R069	recentNVIC	110	110	100	100	130	110	120	100	100	110	0	0	0	0	0	0	0	0	100	120	100	120	130	130	130	120	130	130	120	120	0	0	0	0	0	0	0	0	110	110	130	110	130	130	120	100	130	120
R070	recentNVIC	110	110	100	100	130	110	120	100	100	110	130	130	120	120	120	120	110	110	100	120	100	120	130	130	130	120	130	130	120	120	110	110	130	110	120	120	0	0	110	120	130	130	130	110	120	120	130	120
R071	recentNNSW	110	110	100	100	130	110	120	100	100	110	130	130	120	100	120	120	110	110	100	120	100	120	130	130	130	120	130	130	120	120	110	110	130	130	0	0	0	0	0	0	130	110	130	130	120	100	0	0
R072	recentNNSW	110	110	100	120	130	110	100	100	100	110	130	130	120	120	120	120	110	110	100	120	100	120	130	130	130	120	130	130	120	120	110	110	130	110	0	0	0	0	110	110	130	130	130	130	120	100	0	0
R073	recentNNSW	110	110	100	120	130	110	120	100	100	110	130	130	120	120	120	120	110	110	100	120	100	120	130	130	130	120	130	130	120	120	110	110	130	110	120	100	0	0	110	120	130	110	130	130	120	120	0	0
R074	recentNNSW	110	110	100	100	130	110	120	100	0	0	130	130	120	100	120	120	0	0	100	120	0	0	130	110	130	120	0	0	120	120	0	0	0	0	0	0	0	0	110	110	0	0	130	130	120	100	0	0
R076	recentNNSW	110	110	100	120	130	110	120	100	100	110	130	130	120	120	120	120	110	110	100	120	100	100	130	130	130	120	130	130	120	120	110	110	130	130	120	100	110	130	110	110	130	110	130	130	120	100	130	120
R077	recentNNSW	110	130	100	120	130	110	120	100	100	110	130	130	120	120	120	120	110	120	0	0	100	120	130	130	130	120	130	130	120	120	110	110	130	130	120	100	110	130	110	110	130	130	110	110	120	100	130	120
R078	recentNNSW	110	110	100	100	130	110	120	100	100	100	130	130	120	120	120	120	110	110	100	120	100	120	130	130	130	120	130	130	120	100	110	110	130	110	120	120	0	0	110	110	130	110	130	130	120	100	0	0
R079	recentNNSW	110	130	100	120	130	130	120	100	100	100	0	0	0	0	0	0	110	110	100	120	100	120	130	110	130	120	130	110	120	120	110	110	130	130	0	0	0	0	110	110	110	110	130	130	120	100	0	0
R080	recentNVIC	110	110	100	100	130	110	120	100	100	110	130	130	120	120	120	120	110	110	100	120	100	100	130	130	130	120	130	130	120	120	110	110	130	110	120	100	110	130	110	110	130	130	130	130	0	0	130	120
R081	recentNVIC	110	110	100	120	130	110	100	100	100	100	130	130	120	120	120	100	110	120	100	120	100	100	130	130	130	120	130	130	120	120	110	110	130	110	120	100	110	110	110	110	130	110	130	130	120	100	130	120
R082	recentBMTN	110	110	100	100	130	110	120	100	100	110	130	110	120	120	120	120	110	110	100	120	100	120	130	110	130	120	130	130	120	120	110	130	130	130	120	100	110	110	110	110	130	110	130	110	120	120	130	120
R083	recentBMTN	110	110	100	120	130	130	120	100	100	100	130	130	120	100	120	120	110	120	100	120	100	120	130	130	130	120	130	130	120	120	110	110	130	130	120	100	110	130	110	110	130	110	130	110	120	120	120	120
R084	recentBMTN	110	130	100	100	130	110	120	100	100	110	130	130	120	120	120	120	110	110	0	0	100	120	130	130	130	120	130	130	120	120	110	130	130	130	120	100	110	130	110	120	130	110	130	130	0	0	120	120
R085	recentBMTN	110	110	100	120	130	110	120	100	100	110	130	130	120	120	120	120	110	110	100	120	100	120	130	130	130	120	130	110	120	100	110	110	130	130	120	100	110	130	110	110	130	130	130	130	120	120	0	0
R086	recentBMTN	110	130	100	120	130	110	120	100	100	110	130	130	120	120	120	120	110	120	100	120	100	120	130	130	130	120	130	130	120	120	110	110	130	130	120	100	110	130	110	110	130	130	130	110	120	100	130	120
R087	recentNVIC	110	110	100	120	130	110	120	100	100	110	130	130	120	120	120	120	110	120	100	120	100	100	130	110	130	120	130	110	120	120	110	110	130	130	120	100	110	110	110	120	130	110	130	110	120	100	130	120
R088	recentNVIC	110	110	100	120	130	130	120	100	100	110	130	130	120	100	120	120	110	110	0	0	100	120	130	130	130	120	130	130	120	120	110	110	130	130	120	100	110	130	110	120	110	110	130	130	120	100	130	120
R089	recentBMTN	110	130	100	120	130	110	120	100	0	0	130	130	120	100	120	120	110	120	100	120	100	120	130	130	130	120	130	130	120	120	110	110	130	130	120	100	110	130	110	110	130	110	130	110	120	100	120	120
R090	recentBMTN	110	110	100	120	130	130	120	100	100	110	130	130	120	120	120	120	110	110	100	120	100	120	130	130	130	120	130	130	120	120	110	110	130	110	120	100	110	110	110	110	0	0	130	130	120	100	130	120
R091	recentBMTN	110	110	100	100	130	130	120	100	100	110	130	110	120	120	120	120	110	120	100	120	100	120	130	130	130	120	130	130	120	120	110	110	130	130	120	120	110	130	110	110	130	130	130	130	120	100	130	120
R092	recentBMTN	110	110	100	120	130	110	120	100	100	100	130	110	120	120	120	120	110	110	0	0	100	120	130	130	130	120	130	130	120	100	110	110	130	130	120	100	110	130	110	120	130	130	130	130	120	100	130	120
R093	recentBMTN	110	130	100	120	130	130	100	100	100	110	130	130	120	120	120	120	110	120	100	120	100	120	130	130	130	120	130	130	120	100	110	110	130	130	120	100	110	110	110	110	130	110	130	130	120	100	130	120
R094	recentBMTN	110	130	100	120	130	110	120	100	100	110	130	130	120	120	120	120	110	120	100	120	100	120	130	130	130	120	130	110	120	100	110	110	130	130	120	100	110	110	110	110	130	110	130	130	120	120	130	120
R095	recentBMTN	110	110	100	100	130	110	120	100	100	110	130	110	120	120	120	100	110	120	100	120	100	120	130	130	130	120	130	110	120	120	110	110	130	110	120	100	110	110	110	110	130	110	130	130	120	100	130	120
R096	recentBMTN	110	130	100	120	130	110	120	100	100	110	130	130	120	100	120	120	110	120	100	120	100	120	130	130	130	120	130	110	120	100	110	110	130	130	120	100	110	130	110	110	130	110	130	130	120	120	130	120
R097	recentBMTN	110	110	100	120	130	110	120	100	100	100	130	130	120	120	120	120	110	120	100	120	100	100	130	130	130	120	130	130	120	120	110	110	130	110	0	0	0	0	110	120	110	110	130	130	120	100	0	0
R098	recentBMTN	110	130	100	100	130	110	120	100	100	110	130	130	120	100	120	120	110	120	100	120	100	120	130	130	130	120	130	130	120	120	110	110	130	130	120	100	110	130	110	110	130	110	130	130	120	120	130	120
R099	recentBMTN	110	130	100	120	130	110	120	100	100	110	130	130	120	120	120	120	110	120	100	120	100	100	130	130	130	120	130	130	120	120	110	110	130	110	120	100	110	110	110	110	130	110	130	130	120	120	130	120
R100	recentBMTN	110	110	100	120	130	130	120	100	100	110	130	130	120	120	120	120	110	120	100	120	100	120	130	130	130	120	130	130	120	120	110	110	130	130	120	100	110	110	110	110	130	110	130	130	120	120	130	120
R101	recentBMTN	110	130	100	120	130	110	120	100	100	110	130	130	120	120	120	120	110	110	0	0	100	120	130	130	0	0	130	130	120	120	110	110	130	130	120	100	110	110	110	110	130	110	130	130	120	100	0	0
R102	recentBMTN	110	130	100	120	130	130	120	100	100	110	130	110	120	120	120	120	110	110	100	120	100	120	130	130	130	120	130	130	120	120	110	110	130	130	120	100	110	130	110	120	130	110	130	110	120	120	130	120
R103	recentBMTN	110	110	100	100	130	130	120	100	100	100	130	130	120	120	120	100	110	110	100	120	100	120	130	130	130	120	130	110	120	120	110	110	0	0	0	0	0	0	110	110	130	110	130	130	120	100	0	0
R104	recentBMTN	110	110	100	100	130	110	120	100	100	110	130	130	120	100	120	120	110	110	0	0	100	120	130	130	130	120	130	110	120	120	110	130	130	110	120	100	110	130	110	120	130	130	130	130	120	120	130	120
[truncated: 1,062 more columns]
