# Supplementary material for: Genomic impact of severe population decline in a nomadic songbird
Source: PLoS One. 2019 Oct 24;14(10):e0223953. doi: 10.1371/journal.pone.0223953 (PMC6812763; doi:10.1371/journal.pone.0223953)
Supplement: S2 File — See Methods and S1 File for further information. (ZIP) [file pone.0223953.s019.zip › S2 File/het_15_100_50.csv]

Ind	SNP_1	SNP_10	SNP_100	SNP_101	SNP_102	SNP_103	SNP_104	SNP_105	SNP_106	SNP_107	SNP_108	SNP_109	SNP_11	SNP_110	SNP_111	SNP_112	SNP_113	SNP_114	SNP_115	SNP_116	SNP_117	SNP_118	SNP_119	SNP_12	SNP_120	SNP_121	SNP_122	SNP_123	SNP_124	SNP_125	SNP_126	SNP_127	SNP_128	SNP_129	SNP_13	SNP_130	SNP_131	SNP_132	SNP_133	SNP_134	SNP_135	SNP_136	SNP_137	SNP_138	SNP_139	SNP_14	SNP_140	SNP_141	SNP_142
M054	0	1	NA	NA	NA	1	1	0	0	NA	1	NA	1	0	1	1	0	1	1	NA	1	0	1	NA	0	0	0	NA	0	NA	1	1	1	NA	NA	NA	NA	0	0	1	NA	0	NA	NA	0	NA	NA	1	1
M002	1	1	NA	0	1	1	1	0	1	1	1	1	NA	1	0	0	0	0	0	NA	1	0	0	NA	1	1	0	NA	0	NA	NA	0	NA	NA	NA	0	0	0	0	0	NA	NA	NA	NA	0	0	NA	NA	NA
R045	0	1	0	0	1	1	1	0	0	1	1	1	1	0	0	0	0	1	0	0	0	0	1	0	0	0	0	0	1	0	NA	0	0	0	1	0	0	0	0	0	1	1	NA	1	0	0	1	0	1
R010	0	1	0	NA	1	1	1	0	0	1	1	1	1	1	0	0	0	1	0	0	1	0	1	0	0	0	0	0	1	NA	1	1	1	0	1	1	0	0	0	0	1	1	1	0	0	1	1	0	NA
R085	0	1	0	1	0	1	1	0	0	1	1	1	1	1	0	0	1	1	0	0	1	0	0	0	1	0	1	1	0	0	0	1	0	0	1	0	0	0	1	1	0	1	1	0	0	1	0	NA	NA
N052	1	1	1	NA	1	1	1	0	0	NA	NA	1	1	1	0	0	0	1	0	0	1	1	0	0	0	0	0	0	1	0	0	0	0	0	1	0	0	0	0	0	0	0	1	0	0	1	0	0	1
N037	1	1	1	NA	1	1	1	0	0	1	1	1	1	1	0	0	0	1	1	NA	1	0	0	0	1	0	0	NA	1	0	0	0	0	0	1	1	0	0	0	0	1	0	1	0	0	0	NA	0	1
R051	0	1	0	1	0	1	1	0	0	1	1	1	0	1	0	0	1	1	0	1	1	1	0	0	1	0	1	0	1	0	0	0	0	0	1	0	0	0	1	1	0	0	1	0	0	0	0	0	1
M061	1	1	1	1	1	0	1	0	0	1	1	1	0	1	0	0	0	0	0	NA	1	0	1	1	1	0	0	NA	1	0	0	1	0	0	1	0	1	0	0	0	NA	0	1	NA	0	1	1	0	1
N028	0	1	1	1	1	1	1	0	0	1	1	1	1	1	1	0	0	1	0	0	1	1	0	0	1	0	0	0	1	0	0	0	0	1	1	0	1	0	1	0	1	0	1	1	0	0	1	1	1
N040	0	1	1	1	1	1	1	0	0	1	1	1	0	1	1	0	0	1	0	0	1	0	0	0	1	0	0	0	0	0	0	0	0	1	1	0	0	0	1	0	1	1	1	0	0	0	0	1	1
M003	1	1	NA	NA	1	1	1	0	1	1	1	NA	NA	0	0	1	1	0	1	NA	1	0	1	NA	NA	NA	NA	NA	0	NA	1	1	NA	NA	NA	NA	NA	0	0	0	NA	NA	NA	NA	0	0	NA	0	0
N004	0	1	0	1	1	1	1	0	0	1	1	1	1	1	1	0	0	1	0	0	1	0	0	0	1	0	0	0	1	0	0	0	0	0	1	0	0	0	1	0	1	1	1	1	0	0	0	1	1
M024	0	1	NA	0	1	1	1	0	1	1	1	0	NA	1	1	0	0	0	0	NA	1	0	0	0	0	NA	NA	NA	0	0	NA	0	NA	NA	1	0	0	1	1	0	NA	1	1	NA	0	0	NA	0	1
M004	0	1	NA	0	NA	1	1	1	1	NA	NA	NA	NA	NA	0	1	0	1	0	NA	1	0	0	NA	NA	NA	NA	NA	0	NA	NA	NA	NA	1	NA	NA	NA	0	0	0	NA	NA	NA	NA	0	0	NA	0	1
R050	1	1	0	1	1	1	1	0	0	1	1	1	1	1	0	0	0	0	0	0	1	0	0	0	1	0	0	0	1	0	0	0	0	0	1	1	0	0	0	0	1	0	1	1	0	0	0	0	1
M022	0	1	NA	0	1	1	1	0	1	1	1	0	0	1	0	0	0	1	0	NA	1	0	0	0	NA	NA	NA	0	0	NA	0	0	NA	0	1	0	0	0	0	0	NA	0	1	1	0	0	1	0	0
R073	0	1	0	1	0	1	1	0	0	1	1	0	1	0	1	0	0	1	0	0	1	1	0	0	1	0	0	0	1	0	0	NA	0	0	1	0	0	0	0	0	1	1	1	1	0	0	0	0	NA
R094	1	1	0	1	1	1	1	0	0	1	1	1	1	1	0	0	0	0	0	1	0	0	0	0	1	1	0	0	1	0	0	0	0	0	1	1	0	0	0	0	0	1	1	0	0	1	1	0	1
N018	1	0	NA	NA	NA	NA	NA	0	1	1	1	0	1	1	1	NA	NA	0	1	NA	1	0	1	0	NA	NA	NA	NA	1	0	NA	0	NA	0	1	NA	0	1	0	0	NA	NA	1	1	0	0	0	NA	1
R057	1	1	NA	1	1	1	1	NA	NA	1	1	1	0	0	1	0	0	0	0	0	1	0	0	0	NA	NA	NA	NA	1	1	1	1	1	NA	1	1	1	0	1	1	1	NA	1	0	NA	0	0	NA	NA
N010	0	1	0	NA	1	1	1	0	0	1	1	1	1	1	1	0	0	0	0	NA	NA	1	0	0	NA	1	NA	0	0	0	NA	0	NA	0	1	0	0	0	0	0	0	1	1	0	NA	0	NA	1	NA
R001	0	1	0	NA	1	1	1	1	0	1	1	1	0	0	0	0	0	1	0	0	1	1	0	0	1	0	1	0	0	0	0	0	0	1	1	0	0	0	1	1	1	1	1	1	0	0	0	0	1
R035	0	1	0	1	1	1	1	0	0	1	1	1	1	0	0	1	0	0	0	1	1	0	0	1	1	0	0	1	1	1	1	1	1	0	1	0	0	0	0	0	1	1	1	0	0	1	0	1	0
R003	1	1	1	NA	1	1	1	0	0	1	1	1	1	1	0	0	0	1	0	0	1	1	0	0	1	0	0	NA	1	0	0	0	0	NA	1	0	0	0	1	1	NA	NA	1	0	0	0	NA	0	NA
M032	NA	1	NA	0	NA	1	1	0	1	1	1	0	1	0	1	0	0	1	0	NA	1	0	0	0	1	0	1	NA	0	NA	NA	NA	NA	NA	1	0	0	0	0	0	0	0	NA	NA	0	0	NA	1	1
R036	0	1	0	NA	1	1	1	0	0	1	1	1	0	1	1	1	1	0	1	0	1	0	0	0	1	0	0	0	0	0	0	1	0	0	1	0	1	0	0	0	1	1	1	0	0	0	1	NA	NA
M065	0	1	1	1	1	1	1	0	0	1	1	NA	0	0	0	0	0	0	0	NA	1	0	0	0	0	1	0	0	1	0	0	0	0	0	1	0	0	0	0	1	0	0	1	0	0	0	0	0	1
N026	0	1	0	1	1	1	1	0	0	1	1	1	1	1	1	1	1	0	0	0	1	0	0	0	0	0	0	NA	1	1	1	1	1	0	1	1	0	1	1	1	1	0	1	1	0	0	1	1	1
R086	1	1	0	1	1	1	1	0	0	1	1	1	1	0	0	0	0	1	0	1	1	1	0	0	1	0	0	0	1	0	0	0	0	0	1	0	0	0	0	0	1	1	1	1	0	0	1	0	1
R015	0	1	1	1	1	1	1	0	0	1	1	1	1	0	0	0	0	1	0	0	0	1	1	0	1	0	0	0	0	0	0	0	0	0	1	0	0	0	1	1	0	0	1	0	0	0	0	1	1
R030	NA	1	NA	0	1	1	NA	1	0	1	1	NA	NA	1	0	0	1	1	NA	NA	NA	NA	0	NA	NA	NA	NA	0	NA	NA	NA	NA	NA	NA	NA	NA	NA	1	1	NA	NA	NA	NA	NA	0	NA	NA	0	1
M015	0	1	NA	0	1	0	1	NA	NA	NA	NA	NA	NA	NA	0	1	0	0	NA	NA	1	1	0	NA	NA	NA	NA	0	NA	NA	NA	0	NA	NA	NA	NA	NA	0	0	1	NA	0	NA	NA	0	NA	NA	0	1
N019	0	1	1	NA	0	1	1	0	0	1	1	1	1	1	0	0	0	0	1	0	1	0	1	0	0	0	1	0	0	0	0	0	0	1	1	0	0	0	0	0	0	1	1	0	0	0	NA	0	0
R087	0	1	0	1	1	1	1	0	0	1	1	1	0	1	0	0	0	1	1	0	1	0	1	1	1	0	0	1	1	0	0	0	0	0	1	0	0	0	0	0	1	1	1	0	0	1	1	1	1
M025	1	1	0	0	0	1	1	1	1	1	1	0	1	1	0	0	0	0	0	NA	1	0	0	0	1	0	1	NA	0	0	0	0	0	0	1	0	0	1	0	0	0	0	1	0	0	0	0	0	1
R080	0	1	1	1	1	1	1	0	0	1	1	1	0	1	0	0	0	1	0	1	1	0	0	0	1	1	0	0	1	0	0	0	0	1	1	0	0	0	0	0	1	1	1	0	1	0	0	0	0
R020	1	1	0	1	1	1	1	0	0	1	1	1	1	0	0	0	0	1	0	1	1	0	0	0	0	0	0	0	1	0	0	0	0	0	1	1	0	0	0	0	1	1	1	0	1	0	0	0	1
R070	0	1	0	1	1	1	1	0	0	1	1	1	1	1	0	0	0	1	0	1	0	0	1	0	1	0	0	1	1	0	0	0	0	1	1	1	0	1	0	0	1	1	1	1	0	0	1	1	1
R005	0	1	1	NA	1	1	1	1	0	0	0	1	1	1	0	0	0	0	0	1	0	0	0	0	1	0	0	0	0	0	0	0	0	0	1	1	1	0	0	1	1	0	1	0	0	1	0	1	1
M063	0	1	0	1	1	1	1	0	0	1	1	1	0	1	0	0	0	1	1	NA	1	1	1	0	0	0	0	0	1	0	0	0	0	0	1	NA	NA	0	0	0	1	0	1	1	1	0	1	0	1
N042	0	1	NA	1	1	1	1	1	0	1	1	1	1	0	0	0	0	1	0	NA	1	1	0	0	NA	NA	NA	NA	1	0	0	0	0	0	1	NA	0	0	0	0	1	0	1	NA	0	0	0	0	1
R066	1	1	0	1	1	1	1	0	0	1	1	1	1	0	0	1	1	0	0	0	0	0	0	0	1	0	0	0	1	1	1	1	1	0	1	0	1	0	1	0	1	1	1	1	0	0	NA	NA	NA
R072	0	1	0	NA	1	1	1	0	0	1	1	1	1	1	1	0	0	0	0	0	1	0	0	0	1	0	0	0	0	1	1	0	1	1	1	0	0	0	1	1	1	1	1	1	NA	0	0	NA	NA
N015	1	1	0	1	1	1	1	0	0	1	1	1	1	1	0	0	1	1	0	NA	NA	0	0	0	0	0	1	0	1	0	0	0	0	0	1	0	0	0	1	1	1	1	1	0	0	0	0	1	1
N020	1	1	0	NA	1	1	1	0	0	1	1	1	1	1	0	0	0	1	1	NA	0	0	0	0	0	0	0	0	0	NA	0	0	0	0	1	0	1	0	0	0	1	1	1	1	NA	0	0	1	NA
R065	1	1	1	1	1	1	1	0	0	1	1	1	1	1	0	0	0	0	0	1	0	0	1	1	0	0	1	0	NA	0	0	0	0	0	1	1	0	1	0	1	1	1	1	0	NA	0	1	0	NA
R053	1	1	0	1	1	1	1	1	0	1	1	1	1	1	1	0	0	1	0	0	0	1	0	0	0	0	1	0	1	0	0	0	0	0	1	0	0	0	1	1	0	1	1	1	1	0	0	1	1
M037	0	1	1	0	1	1	1	0	0	1	1	NA	0	1	1	0	0	0	0	NA	1	0	1	0	1	0	0	0	0	0	0	0	0	0	1	0	0	0	0	0	1	0	1	0	0	0	0	0	1
R044	0	1	0	1	1	1	1	0	0	1	1	1	1	1	0	0	0	0	0	1	1	0	0	0	NA	0	1	0	1	0	0	0	0	0	1	0	0	0	0	1	0	0	1	1	1	0	0	1	1
M029	NA	0	NA	0	0	1	1	0	1	1	1	NA	0	1	1	NA	0	1	0	NA	1	0	0	NA	NA	NA	NA	NA	0	NA	NA	NA	NA	NA	1	NA	NA	0	0	1	NA	NA	1	NA	0	0	NA	NA	0
R063	1	1	0	1	1	1	1	0	0	1	1	1	1	1	1	1	1	1	0	0	1	0	0	1	1	0	1	NA	1	1	1	1	1	1	1	1	0	0	1	1	1	1	1	1	0	0	1	0	NA
R034	1	1	1	NA	1	1	1	0	0	NA	NA	1	1	1	0	0	0	1	0	1	0	1	0	0	1	NA	1	0	1	0	0	0	0	0	1	1	0	0	0	0	1	0	1	0	0	0	0	0	1
M040	1	1	NA	0	1	1	1	NA	NA	NA	NA	NA	0	NA	0	0	0	1	0	NA	1	0	1	0	NA	NA	NA	NA	1	NA	NA	NA	NA	NA	1	NA	NA	0	0	0	NA	0	NA	NA	0	0	NA	0	1
M053	0	1	NA	0	1	1	1	0	0	1	1	NA	1	1	0	0	0	1	0	NA	1	0	0	0	1	0	1	0	0	NA	NA	0	NA	NA	1	1	0	1	1	0	0	0	1	NA	0	0	0	0	1
M006	0	1	NA	NA	1	1	1	NA	NA	NA	NA	NA	NA	NA	0	0	0	1	0	NA	1	0	0	NA	NA	NA	NA	NA	NA	NA	NA	1	NA	NA	NA	1	0	0	0	0	0	NA	NA	NA	0	NA	NA	NA	NA
R013	0	1	0	1	0	1	1	1	0	1	1	1	1	1	0	0	0	0	0	1	1	1	0	0	NA	0	0	0	1	0	0	0	NA	NA	1	0	0	0	0	0	1	1	1	1	1	0	1	NA	NA
R055	1	1	1	1	1	1	1	1	0	1	1	1	0	1	0	1	1	1	0	0	0	1	0	0	0	0	1	0	1	1	1	0	1	NA	1	0	0	0	1	0	0	1	1	0	NA	0	1	1	NA
R091	0	1	0	1	1	1	1	0	0	1	1	1	1	1	0	0	0	1	0	0	1	0	0	0	0	0	0	0	1	0	0	0	0	0	1	0	0	0	0	0	0	1	1	0	1	0	0	1	1
N002	0	1	0	1	1	1	1	0	0	1	1	1	0	1	0	0	0	1	0	0	1	0	0	0	1	0	0	0	1	0	0	0	0	0	1	0	0	0	1	1	1	1	1	0	0	0	0	1	1
M067	1	1	NA	0	NA	NA	NA	0	1	NA	NA	NA	0	NA	0	0	0	0	0	NA	1	0	0	NA	NA	NA	NA	NA	NA	NA	NA	NA	NA	NA	NA	NA	NA	NA	0	0	NA	NA	NA	NA	1	NA	NA	0	1
R074	0	1	0	NA	0	1	1	1	0	1	1	1	1	1	0	0	0	1	0	0	0	0	0	1	NA	0	0	0	1	0	NA	1	NA	NA	1	0	0	1	0	0	NA	1	1	0	NA	1	1	NA	NA
M013	1	1	NA	0	1	1	1	1	0	1	1	NA	1	1	1	1	0	0	1	NA	1	0	0	0	1	0	0	NA	0	NA	1	1	NA	NA	1	1	0	0	0	0	NA	0	NA	NA	1	0	0	0	0
N003	0	1	0	1	1	1	1	1	0	1	1	1	1	1	0	0	0	1	0	0	1	0	0	0	1	0	1	0	0	0	0	0	0	1	1	0	0	0	1	1	1	1	1	0	1	0	1	1	1
N025	0	1	0	NA	1	1	1	1	0	1	1	1	1	1	1	0	0	0	1	0	0	0	0	0	0	1	0	0	0	0	0	0	0	0	1	0	0	1	0	0	NA	NA	1	0	1	0	NA	1	1
N033	0	1	0	1	1	1	1	0	0	1	1	1	1	1	0	0	0	1	0	1	1	0	1	0	0	0	0	0	1	0	0	0	0	0	1	0	0	0	0	0	1	1	1	0	1	0	0	0	1
R033	0	1	NA	NA	1	1	1	1	0	NA	NA	0	0	1	0	0	0	1	0	NA	1	1	0	0	NA	NA	NA	NA	NA	0	NA	NA	NA	0	1	0	0	0	0	1	1	0	1	NA	1	1	1	0	1
R038	1	1	1	1	1	1	1	0	0	1	1	1	1	1	0	0	0	1	0	0	0	1	1	0	1	0	1	1	0	0	0	0	0	0	1	1	0	0	1	1	1	1	1	0	0	0	1	1	1
R026	0	1	0	1	0	1	1	0	0	1	1	1	1	1	0	0	0	1	0	0	1	0	0	0	1	1	1	0	0	0	0	0	NA	0	1	1	0	0	1	1	0	1	1	0	0	0	0	1	1
R042	1	1	1	1	1	1	1	0	0	1	1	1	1	1	0	0	0	1	1	1	1	1	0	0	1	1	0	0	0	0	0	NA	0	0	1	0	0	0	0	0	0	1	0	0	0	1	1	0	NA
R084	1	1	0	1	1	1	1	0	0	1	1	1	1	1	0	0	0	0	0	1	0	1	0	0	1	0	0	0	0	0	0	0	0	0	1	0	0	0	0	0	1	1	1	0	0	0	0	0	1
N051	1	1	NA	1	1	1	1	0	0	NA	NA	1	1	0	1	0	0	0	1	NA	1	0	1	0	NA	NA	0	NA	1	0	0	0	NA	NA	1	NA	0	0	0	0	0	NA	1	0	1	1	1	0	0
R100	0	1	0	1	1	1	1	0	0	1	1	1	1	1	0	0	0	1	0	0	1	0	0	0	1	0	1	0	1	1	1	1	1	0	1	0	0	0	1	1	0	1	1	0	0	0	1	1	0
N012	0	1	0	1	1	1	1	0	0	1	1	1	1	1	0	1	1	0	0	0	1	0	0	0	1	0	1	0	1	1	1	1	1	0	1	0	0	0	1	1	1	1	1	1	0	0	0	1	1
M047	NA	1	NA	NA	1	1	1	0	0	1	1	0	0	1	0	0	0	1	1	NA	1	0	1	0	1	1	0	NA	1	NA	NA	NA	NA	NA	1	0	0	1	0	0	NA	NA	NA	NA	0	0	NA	1	1
R056	0	1	NA	NA	1	1	1	0	0	1	1	0	1	0	1	0	0	0	0	1	1	0	0	0	NA	NA	NA	NA	NA	NA	0	0	0	0	1	0	1	1	0	0	NA	1	1	0	0	0	0	NA	1
N016	0	1	0	NA	1	1	1	0	0	1	1	1	1	1	0	0	0	0	1	1	1	0	0	0	1	0	1	0	0	0	0	0	0	0	1	1	0	0	0	0	0	1	1	0	0	0	0	1	1
R032	0	1	0	NA	1	1	1	0	0	1	1	1	1	1	1	0	0	1	1	0	1	0	0	0	NA	NA	NA	0	0	0	0	0	0	0	1	0	0	0	0	0	0	1	1	1	1	0	0	0	1
M050	0	1	0	1	0	1	1	1	0	1	1	NA	NA	1	0	1	0	0	0	1	0	0	1	0	0	0	0	NA	NA	1	1	1	1	1	1	1	0	0	0	0	NA	NA	NA	0	0	0	NA	0	1
R014	0	1	0	1	1	1	1	0	0	1	1	1	1	0	0	0	0	1	0	0	0	0	0	0	1	0	0	0	1	0	0	0	0	1	1	1	0	1	1	1	0	0	1	0	0	0	1	NA	1
R067	0	1	0	1	0	1	1	0	0	1	1	1	1	1	0	0	1	1	0	0	1	0	0	1	1	0	0	0	1	0	0	0	0	0	1	0	0	0	0	0	1	1	1	0	0	0	1	NA	NA
M031	0	1	NA	0	1	0	1	0	0	1	1	NA	1	1	0	0	0	0	0	NA	1	0	0	0	NA	0	0	0	0	NA	NA	0	NA	NA	1	0	0	0	1	1	0	0	1	NA	0	0	NA	1	1
R008	1	1	NA	NA	0	1	1	1	0	NA	NA	1	1	1	0	1	1	0	0	NA	NA	0	0	NA	NA	NA	NA	1	NA	1	1	1	1	1	1	NA	0	0	0	NA	1	NA	1	NA	0	NA	1	NA	NA
R082	0	1	0	1	1	1	1	0	0	1	1	0	1	1	0	0	0	1	1	0	1	1	0	1	1	0	0	1	1	0	0	0	0	0	1	0	1	1	0	0	1	1	1	1	1	0	0	1	NA
R039	0	1	0	1	1	1	1	1	0	1	1	0	1	1	0	0	0	0	0	0	1	0	0	0	1	0	0	0	1	0	0	0	0	0	1	1	0	0	0	0	1	0	1	0	0	1	0	0	1
M012	NA	NA	NA	0	NA	0	1	NA	NA	NA	NA	NA	NA	NA	0	1	0	0	NA	NA	1	0	0	NA	NA	NA	NA	NA	0	NA	1	0	NA	NA	NA	NA	0	0	0	0	NA	NA	NA	NA	0	NA	NA	NA	1
R041	0	1	0	1	1	1	1	1	0	1	1	0	1	1	0	0	0	0	0	NA	1	0	0	0	NA	NA	NA	0	NA	0	NA	1	1	0	1	0	0	0	0	0	1	NA	NA	0	0	1	1	0	1
M016	1	1	NA	0	1	1	1	0	0	0	1	0	0	0	0	1	0	0	0	NA	1	0	1	0	1	1	0	NA	1	1	1	1	NA	0	1	1	0	0	0	0	1	0	1	NA	0	0	1	0	1
R097	0	1	1	1	1	1	1	0	0	1	1	1	0	0	1	1	1	1	0	1	0	0	1	0	1	0	0	0	0	1	1	1	1	1	1	1	0	0	0	0	1	1	1	0	1	0	0	1	1
R069	0	1	0	1	1	1	1	0	0	NA	NA	1	1	1	1	0	0	0	0	0	0	1	1	0	0	0	0	NA	0	0	0	0	0	0	1	0	0	0	0	0	0	NA	1	0	0	0	1	1	0
N043	0	1	0	1	1	1	1	0	0	1	1	1	1	0	0	0	0	1	0	0	1	0	0	0	0	0	1	0	1	0	0	0	0	0	1	1	0	1	1	0	1	1	1	1	1	1	1	1	1
R049	0	1	1	1	1	1	1	0	0	1	1	1	1	1	1	0	0	1	0	1	1	0	0	1	1	1	0	1	0	0	0	0	0	0	1	0	1	1	0	0	1	1	1	1	1	0	1	0	1
M035	0	1	0	0	1	1	1	0	1	1	1	0	0	1	0	0	0	0	0	NA	1	0	0	0	1	0	0	NA	0	NA	0	NA	NA	NA	1	1	0	0	1	1	1	1	1	NA	0	0	NA	0	1
R027	1	1	0	1	1	1	1	0	0	1	1	1	1	1	1	0	0	1	0	1	1	0	0	0	1	0	0	0	0	0	NA	0	NA	0	1	0	0	0	0	1	1	0	1	1	0	1	1	1	1
R023	0	1	0	NA	1	1	1	0	0	NA	NA	0	1	1	0	0	0	1	0	NA	NA	1	0	0	NA	NA	NA	NA	NA	1	1	1	1	0	1	0	0	0	0	0	1	1	1	NA	0	0	0	NA	NA
N006	0	1	0	1	0	1	1	1	0	1	1	1	1	1	0	0	0	1	0	1	0	0	0	0	0	0	0	0	0	0	0	0	0	0	1	0	0	0	0	1	1	1	1	0	NA	1	1	1	NA
N021	1	1	0	NA	1	1	1	0	0	1	1	1	1	1	1	0	0	1	0	0	1	0	0	1	NA	NA	NA	0	1	0	NA	0	0	NA	1	0	1	0	1	0	1	1	1	NA	0	0	NA	1	NA
R081	0	1	0	NA	0	1	1	0	0	1	1	1	0	0	0	0	0	0	0	1	0	0	0	0	1	0	1	0	1	0	0	0	0	0	1	0	0	0	1	1	0	0	1	0	0	0	0	0	NA
R103	0	1	0	1	1	1	1	0	0	1	1	1	1	1	0	0	0	0	0	1	1	1	0	0	0	0	1	0	0	0	0	0	0	0	1	0	0	0	1	1	0	1	1	1	NA	1	0	0	1
R043	0	1	0	1	1	1	1	0	0	1	1	0	1	0	0	0	0	1	0	0	1	0	0	0	1	1	0	0	0	1	NA	1	1	0	1	0	0	0	0	0	1	1	1	0	1	1	0	1	1
R028	1	1	1	1	0	1	1	0	0	0	1	1	1	1	0	1	0	0	0	1	0	0	0	0	0	1	0	1	0	1	1	1	1	0	1	1	0	0	1	1	0	NA	1	1	NA	0	0	0	1
N048	0	1	0	1	1	1	1	0	0	1	1	1	0	0	1	0	0	1	0	1	1	0	1	0	1	1	1	1	0	0	0	0	0	1	1	0	0	0	1	1	1	1	1	0	1	0	NA	1	1
M064	1	1	0	1	1	1	1	0	1	1	1	0	1	1	0	0	0	1	0	NA	1	0	0	0	0	1	0	1	1	NA	0	0	NA	1	1	0	0	0	0	0	NA	0	NA	1	0	0	NA	1	1
M056	1	1	NA	NA	1	1	1	1	0	1	1	NA	1	0	1	0	0	1	0	NA	1	0	1	0	1	0	0	NA	0	1	1	1	1	1	1	0	0	1	1	1	1	0	1	1	0	0	NA	1	0
M049	0	1	NA	NA	0	1	1	1	0	1	1	NA	1	NA	0	0	0	1	0	NA	1	0	1	0	1	0	0	NA	0	NA	NA	NA	NA	1	1	0	0	0	0	0	NA	NA	NA	NA	0	0	0	0	1
M019	1	1	NA	0	1	1	1	0	0	1	1	NA	1	NA	1	0	0	1	0	NA	1	0	0	1	NA	NA	NA	NA	1	NA	NA	NA	NA	NA	1	0	0	1	0	1	NA	0	NA	NA	1	1	0	0	1
N014	0	1	0	NA	1	1	1	1	1	1	1	1	1	1	0	0	0	0	0	0	0	0	0	0	1	0	0	0	0	0	0	0	0	NA	1	1	0	0	1	1	0	1	1	0	NA	1	0	1	NA
R040	0	1	0	1	1	1	1	0	0	1	1	1	1	1	0	0	0	0	0	1	1	0	0	0	1	0	1	0	1	0	0	0	0	0	1	0	1	1	0	0	1	0	1	0	0	0	0	0	1
N047	1	1	1	1	1	1	1	0	0	1	1	1	1	1	0	0	0	1	0	0	1	0	0	0	1	0	0	0	1	0	0	0	0	0	1	0	0	0	0	1	0	1	1	0	0	0	1	1	1
R096	1	1	1	1	1	1	1	0	0	1	1	1	1	1	0	0	0	1	0	0	1	0	0	0	1	0	0	0	0	0	0	0	0	0	1	0	0	0	0	1	0	0	1	0	0	1	0	0	1
R092	0	1	1	1	1	1	1	0	0	1	1	1	1	1	0	0	0	1	0	1	1	0	0	0	1	0	1	0	0	0	0	0	0	0	1	0	0	0	1	0	1	1	1	0	1	0	0	1	1
N050	1	1	0	1	1	1	1	0	0	1	1	1	1	1	0	0	0	0	0	1	1	0	0	0	1	0	0	0	1	0	0	0	0	0	1	0	1	0	0	0	1	1	1	1	0	0	1	1	1
N008	1	1	0	1	0	1	1	0	0	1	1	1	1	1	0	0	0	1	0	0	1	1	0	0	1	0	0	0	0	0	0	0	0	0	1	0	0	0	0	0	0	1	1	0	1	1	0	1	1
R099	1	1	0	1	1	1	1	0	0	1	1	1	0	0	0	0	0	1	0	0	0	1	0	0	1	0	0	0	0	0	0	0	0	0	1	0	1	0	0	0	1	1	1	0	0	0	1	0	1
N005	1	1	0	1	1	1	1	0	0	1	1	1	1	1	0	0	0	1	0	0	1	0	1	1	1	0	0	0	1	1	1	1	1	0	1	0	0	1	0	0	1	1	1	0	0	0	0	1	1
M017	1	1	0	0	1	1	1	0	0	1	1	0	0	0	0	0	0	0	0	NA	1	0	1	0	NA	0	NA	NA	0	NA	0	0	NA	1	1	0	0	0	0	0	0	0	1	1	0	0	1	0	1
N039	1	1	0	1	1	1	1	1	0	1	1	1	1	1	0	0	0	1	1	0	1	0	0	0	1	1	1	0	0	0	0	0	0	0	1	0	0	0	1	0	0	NA	1	0	NA	0	1	NA	NA
N007	1	1	0	1	1	1	1	1	0	1	1	1	1	1	1	0	0	0	0	1	1	0	0	0	1	1	0	0	1	0	0	0	0	0	1	0	0	1	0	0	1	1	1	1	0	0	0	1	1
M038	0	1	NA	0	1	1	1	0	1	1	1	0	1	1	0	0	0	0	0	NA	1	0	0	0	1	0	1	NA	0	NA	NA	NA	NA	NA	1	1	0	0	0	1	NA	0	1	NA	0	0	NA	0	1
M018	0	1	NA	0	1	0	1	1	0	0	1	0	1	1	0	0	0	0	0	NA	1	0	1	0	1	0	0	0	0	1	1	1	1	0	1	0	0	1	0	0	0	0	1	NA	0	0	0	0	1
M062	0	1	NA	0	1	1	1	0	0	1	1	0	1	1	0	0	0	0	1	NA	1	0	0	0	1	0	1	0	1	1	1	1	1	0	1	0	0	0	0	0	NA	0	NA	NA	0	0	0	0	0
R022	1	1	NA	NA	1	1	1	1	0	0	0	1	0	1	0	0	0	1	0	NA	0	0	0	0	NA	NA	NA	0	NA	0	0	0	0	1	1	NA	0	0	0	1	1	1	1	1	1	NA	0	0	1
N041	1	1	NA	NA	NA	1	1	0	0	NA	1	1	0	1	0	0	0	0	0	NA	1	0	1	0	NA	NA	NA	NA	1	0	NA	0	0	1	1	NA	0	1	0	0	0	NA	1	NA	1	1	NA	0	1
R009	1	1	NA	NA	1	1	1	1	0	NA	NA	1	0	1	0	0	0	0	0	NA	1	1	0	0	NA	0	NA	0	NA	0	0	0	0	0	1	0	1	0	0	0	0	NA	1	0	1	NA	0	0	0
M026	0	1	NA	0	1	1	1	0	0	1	1	NA	1	1	0	0	0	0	0	NA	1	0	0	0	1	1	0	NA	0	0	NA	0	0	1	1	0	0	0	0	0	1	0	1	NA	0	0	1	0	1
R068	0	1	0	1	1	1	1	0	0	1	1	1	1	1	0	0	0	1	0	1	0	1	0	0	0	0	0	1	0	1	1	1	1	1	1	0	0	0	1	1	1	0	1	0	0	1	0	1	1
R060	0	1	1	NA	1	1	1	1	0	1	1	1	1	0	0	0	1	0	0	0	1	0	0	0	0	1	0	0	1	0	0	0	0	0	1	0	0	0	0	1	0	1	1	0	1	0	NA	NA	NA
R019	0	1	0	NA	0	1	1	0	0	NA	NA	1	0	1	0	1	1	1	1	NA	0	1	0	0	NA	0	0	0	1	1	1	1	1	0	1	0	0	0	1	0	1	0	1	0	0	0	0	0	1
R071	0	1	0	NA	1	1	1	0	0	1	1	1	1	1	0	0	0	1	0	0	1	0	0	0	0	0	0	1	1	0	0	0	0	0	1	0	0	0	1	0	1	1	1	0	0	0	NA	0	1
M007	NA	NA	NA	0	1	1	NA	0	0	1	1	NA	NA	NA	1	0	0	1	0	NA	1	0	0	NA	NA	NA	NA	NA	1	NA	NA	NA	NA	NA	NA	NA	NA	0	0	0	NA	NA	NA	NA	0	NA	NA	NA	NA
N011	1	1	1	1	1	1	1	0	0	1	1	1	1	1	0	0	0	1	0	0	1	1	0	0	1	0	1	0	1	1	1	1	1	0	1	0	0	0	1	1	1	1	1	0	0	0	0	1	1
M036	1	1	0	0	1	1	1	0	0	1	1	NA	1	1	0	0	0	1	0	NA	1	0	0	0	1	0	1	0	0	0	0	0	0	0	1	1	0	0	0	0	1	0	1	NA	0	0	0	0	1
R037	0	1	0	NA	1	1	1	0	0	NA	NA	1	1	1	0	0	0	0	0	NA	NA	0	0	0	NA	NA	NA	1	NA	0	0	0	NA	0	1	0	0	0	0	0	1	0	1	0	0	0	1	1	1
N049	0	1	0	1	1	1	1	1	0	1	1	1	1	1	0	0	0	1	0	0	1	0	0	1	1	0	0	0	0	1	1	1	1	0	1	0	0	0	1	1	1	1	1	0	0	0	0	0	1
R054	1	1	0	1	1	1	1	1	0	1	1	1	1	1	0	0	0	1	0	0	0	1	0	0	1	1	0	0	1	0	0	0	0	NA	1	1	1	1	1	1	0	1	1	1	1	0	1	NA	NA
R061	1	1	0	1	0	1	1	0	0	1	1	1	1	1	0	0	0	1	0	1	1	1	0	0	0	1	0	NA	0	0	0	0	0	0	1	1	0	0	1	0	1	NA	1	0	0	0	0	NA	1
M042	0	1	1	1	1	1	1	0	1	1	1	0	0	1	0	0	0	0	0	NA	1	1	0	0	1	0	1	0	0	NA	NA	NA	NA	NA	1	0	0	0	0	0	1	1	1	1	NA	0	NA	1	1
M011	1	1	0	NA	NA	0	1	0	0	1	1	0	0	1	0	0	0	1	0	NA	0	0	0	0	0	1	0	NA	1	0	1	0	0	1	1	NA	0	0	0	0	NA	1	NA	NA	0	0	NA	0	1
R079	1	1	1	NA	1	1	1	1	0	1	1	1	1	1	0	0	1	1	0	1	1	1	0	1	1	0	1	0	0	1	1	1	1	0	1	1	0	0	1	1	1	1	1	0	NA	1	1	1	NA
R101	1	1	0	0	1	1	1	0	0	1	1	1	1	1	0	1	1	0	0	1	1	1	0	0	1	0	1	0	0	0	0	1	0	0	1	0	0	0	1	1	1	1	1	1	0	0	0	1	1
M058	NA	1	0	NA	NA	1	1	0	1	1	1	0	0	0	0	0	0	1	1	NA	1	1	0	1	0	0	0	0	0	0	NA	NA	NA	NA	1	0	0	0	0	0	1	0	1	NA	0	1	1	0	1
R011	1	1	1	NA	0	1	1	0	0	1	1	1	1	0	0	0	0	1	0	1	1	0	0	0	0	0	1	0	1	0	0	0	0	0	1	0	0	0	0	0	1	0	1	1	0	0	1	0	1
N024	0	1	1	1	1	1	1	0	0	1	1	1	1	1	0	0	1	1	0	0	0	0	0	0	1	0	0	0	1	0	0	0	0	1	1	0	0	0	1	1	0	1	1	1	1	0	0	0	1
R024	0	1	0	1	0	1	1	0	0	1	1	1	1	1	0	0	0	1	0	0	1	0	0	1	1	0	0	0	1	0	0	0	0	0	1	0	0	1	0	0	0	1	1	1	0	1	1	0	0
M057	NA	1	NA	0	1	1	1	1	1	1	1	0	1	1	0	0	0	1	0	NA	1	0	0	0	1	0	0	0	0	0	NA	0	NA	NA	1	0	0	1	1	1	1	0	1	NA	0	0	0	1	1
R029	0	1	0	NA	1	1	1	0	0	NA	NA	1	0	1	0	0	0	0	1	NA	0	1	0	1	NA	1	1	0	0	0	0	0	0	0	1	0	1	0	0	0	1	0	1	1	NA	1	0	0	1
N001	0	1	1	1	1	1	1	0	0	1	1	1	1	1	0	0	0	1	0	1	1	1	0	1	0	1	0	0	1	0	0	0	0	0	1	0	0	0	0	0	0	1	1	1	0	0	0	1	1
N045	0	1	NA	NA	1	1	1	0	0	NA	NA	0	NA	1	0	0	0	0	1	NA	1	0	0	1	NA	NA	NA	0	NA	NA	NA	0	NA	0	1	1	1	0	0	1	1	0	1	NA	0	NA	1	NA	1
R093	1	1	1	1	1	1	1	0	0	1	1	1	1	1	0	0	0	1	0	1	1	0	0	0	1	1	0	1	1	0	0	0	0	NA	1	0	0	1	0	1	0	1	1	0	0	0	1	0	1
R078	0	1	0	1	0	1	1	0	0	1	1	1	1	1	0	0	0	1	0	0	1	1	0	0	1	0	0	0	0	0	0	0	0	1	1	0	0	0	1	1	1	1	1	0	NA	0	0	1	NA
M008	0	1	NA	0	1	1	1	0	0	1	1	0	NA	1	0	0	0	1	1	NA	1	0	1	NA	0	0	0	NA	1	NA	NA	NA	NA	NA	NA	NA	NA	0	1	0	NA	NA	NA	NA	0	NA	0	0	1
N030	1	1	1	1	1	1	1	0	0	1	1	1	0	0	0	0	0	1	0	1	NA	0	1	0	0	0	1	0	0	1	1	1	1	0	1	1	0	1	0	1	1	0	1	0	1	0	0	1	1
M059	1	1	NA	1	1	0	1	1	0	1	1	0	0	1	0	0	0	1	1	NA	1	0	0	1	1	0	0	NA	0	1	1	1	0	1	1	NA	0	0	0	0	NA	0	NA	NA	0	1	0	0	1
R104	0	1	1	1	1	1	1	0	0	1	1	1	1	1	0	0	0	1	1	0	1	0	0	0	1	1	1	0	1	0	0	0	0	1	1	0	0	0	0	0	0	0	1	0	1	1	0	1	1
M010	1	1	NA	0	0	1	1	1	0	1	1	NA	0	1	0	0	0	0	1	NA	1	0	0	0	0	0	1	NA	1	1	1	1	1	NA	1	0	0	0	0	0	NA	0	NA	0	0	1	NA	0	1
R058	0	1	NA	NA	0	1	1	0	0	1	1	1	0	0	0	0	0	1	0	1	0	1	0	0	0	0	0	0	1	NA	0	0	0	NA	1	1	0	0	0	0	1	1	1	NA	NA	0	NA	0	NA
R046	0	1	0	1	1	1	1	1	0	1	1	1	1	1	0	0	0	1	0	1	1	0	1	0	NA	0	NA	0	1	1	1	1	1	0	1	1	0	0	0	1	1	1	1	1	0	0	0	0	1
R025	0	1	1	1	0	1	1	1	0	1	1	1	1	1	0	0	0	0	0	0	1	0	0	0	1	0	1	0	NA	0	0	0	0	0	1	0	0	0	0	1	0	1	1	0	0	0	0	1	0
R102	1	1	0	NA	1	1	1	0	0	1	1	1	1	1	0	1	1	1	0	0	1	1	0	0	1	0	1	0	1	1	1	1	1	0	1	1	0	0	0	0	1	1	1	0	0	0	0	1	1
M072	1	NA	NA	0	NA	0	NA	NA	0	NA	NA	NA	NA	1	0	0	0	0	1	NA	1	0	0	NA	0	0	0	NA	0	NA	NA	NA	NA	NA	NA	NA	1	0	0	0	NA	NA	NA	NA	0	NA	NA	0	0
N038	1	1	0	1	1	1	1	0	0	1	1	1	1	1	0	0	0	1	1	1	1	0	1	0	1	0	0	0	0	0	0	0	0	NA	1	0	0	0	1	1	1	1	1	1	1	0	0	1	1
M014	1	1	NA	0	1	1	1	0	0	1	1	1	0	1	1	0	0	1	0	NA	1	0	1	0	0	0	1	NA	1	NA	1	0	NA	1	1	0	0	0	0	0	1	0	NA	NA	0	0	0	0	1
M060	1	1	NA	0	1	1	1	0	0	NA	NA	NA	1	NA	1	0	0	0	1	NA	1	0	0	0	NA	NA	NA	NA	1	NA	1	1	NA	0	1	0	0	0	0	1	NA	NA	1	NA	0	0	1	0	1
R083	0	1	1	1	1	1	1	1	0	1	1	1	1	1	0	1	1	0	0	0	1	0	0	0	1	0	0	0	NA	0	0	1	0	0	1	1	0	0	1	1	1	1	1	1	0	0	1	1	NA
M033	0	1	NA	1	1	1	1	0	1	1	1	0	NA	0	0	0	0	0	0	NA	1	0	0	0	NA	1	0	NA	0	NA	NA	NA	NA	NA	1	NA	0	0	1	1	NA	1	1	NA	1	NA	NA	0	1
R006	0	1	0	NA	1	1	1	1	0	NA	NA	1	1	1	1	0	0	1	0	NA	1	0	0	0	NA	0	0	0	0	0	0	NA	0	0	1	0	1	0	0	0	1	0	1	1	1	0	1	NA	NA
R007	0	1	1	NA	1	1	1	1	0	1	1	1	1	1	0	0	0	0	0	NA	1	0	0	0	1	0	1	0	0	0	0	0	0	0	1	0	0	0	0	0	0	0	1	1	0	0	0	1	1
R031	0	1	0	1	1	1	1	1	0	1	1	1	1	0	0	0	0	1	0	1	1	0	1	0	1	0	0	0	0	0	0	0	0	NA	1	1	0	0	0	1	0	0	1	0	0	1	0	1	1
R021	0	1	1	NA	1	1	1	1	0	NA	NA	1	1	1	0	0	0	1	1	NA	0	0	0	0	1	1	0	0	NA	0	0	0	0	0	1	0	1	1	0	1	NA	NA	1	0	0	1	0	0	1
N017	1	1	1	NA	1	1	1	0	0	1	1	1	1	1	0	0	0	1	0	NA	1	0	0	0	1	0	1	0	0	0	0	0	0	1	1	0	0	0	1	0	0	1	1	1	NA	0	0	1	NA
R098	1	1	1	1	0	1	1	0	0	1	1	1	1	0	1	0	0	0	0	0	0	1	0	0	1	0	0	1	0	0	0	0	0	0	1	0	0	0	1	1	1	1	1	0	0	0	0	0	1
R095	0	1	0	1	1	1	1	0	0	1	1	1	1	1	0	0	0	1	1	1	1	0	1	0	0	0	1	0	0	0	0	0	0	0	1	0	0	0	1	1	0	1	1	0	0	1	0	1	1
N044	1	1	0	1	1	1	1	0	0	1	1	1	1	1	0	0	0	1	0	1	1	0	0	0	1	0	0	0	1	0	0	0	0	0	1	0	0	0	0	0	1	1	1	0	0	1	0	0	0
M045	0	NA	NA	NA	NA	NA	NA	NA	NA	NA	NA	NA	NA	NA	0	NA	NA	0	NA	NA	1	0	0	NA	NA	NA	NA	NA	NA	NA	NA	NA	NA	NA	NA	NA	NA	0	1	NA	NA	NA	NA	NA	1	NA	NA	NA	1
M041	0	1	0	0	1	1	1	1	0	0	0	NA	1	NA	0	0	0	1	0	NA	1	0	1	0	1	0	0	NA	1	0	0	0	0	0	1	1	0	0	0	0	1	NA	1	NA	0	0	0	0	1
N034	1	1	0	1	1	1	1	0	0	1	1	1	1	1	1	0	0	1	0	0	0	0	0	0	1	0	0	0	0	0	0	0	0	NA	1	NA	0	0	0	0	0	1	1	0	NA	0	NA	1	NA
M048	0	1	NA	0	NA	0	1	NA	NA	1	1	NA	NA	NA	1	1	0	0	0	NA	1	0	0	NA	NA	NA	NA	NA	NA	1	NA	1	NA	0	NA	NA	0	0	0	0	NA	NA	NA	NA	0	NA	NA	NA	1
N022	1	1	0	NA	1	1	1	0	0	1	1	0	1	1	0	0	0	0	0	NA	1	0	0	0	1	0	0	0	0	0	0	0	NA	NA	1	0	0	0	0	1	1	1	1	0	NA	0	NA	NA	NA
N036	0	1	0	1	1	1	1	1	0	1	1	1	0	1	1	0	0	1	0	0	0	0	1	0	1	1	1	1	0	0	0	0	0	0	1	1	0	0	0	0	1	1	1	NA	0	0	NA	1	NA
R059	0	1	0	1	0	0	1	1	0	1	1	1	1	0	1	0	0	0	0	0	1	0	0	0	1	0	1	0	0	0	0	0	0	1	1	1	1	0	1	1	1	1	1	0	0	0	0	NA	NA
R016	1	1	NA	1	1	1	1	0	0	NA	NA	1	1	0	1	0	0	1	0	1	0	0	0	0	1	0	1	0	1	0	0	0	0	0	1	0	0	0	1	1	1	0	1	0	0	0	0	0	1
R012	1	1	0	NA	1	1	1	0	0	1	1	1	1	1	0	0	0	1	0	0	0	0	0	0	1	0	0	0	0	0	0	0	0	0	1	1	0	0	1	0	0	0	1	0	0	1	0	0	1
R089	1	1	1	NA	1	1	1	1	0	1	1	1	1	1	0	0	0	0	0	0	1	0	0	0	0	0	0	1	1	0	0	0	0	0	1	0	0	0	1	1	1	1	1	1	0	0	0	0	NA
M052	0	0	NA	0	NA	1	1	0	0	1	1	NA	0	1	0	0	0	1	0	NA	1	0	0	NA	1	1	1	NA	1	NA	NA	NA	NA	0	1	0	0	0	1	1	NA	NA	1	NA	NA	0	NA	0	1
N013	1	1	0	1	1	1	1	0	0	1	1	1	1	1	1	0	0	0	0	0	1	0	0	0	1	0	0	0	1	0	0	0	0	0	1	0	0	0	1	1	1	1	1	0	1	0	1	1	1
M009	NA	NA	NA	NA	NA	1	NA	NA	NA	1	NA	NA	NA	NA	0	0	0	0	0	NA	1	0	0	NA	NA	NA	NA	NA	NA	NA	NA	NA	NA	NA	NA	NA	NA	0	0	0	NA	NA	NA	NA	0	NA	NA	NA	1
M051	0	1	NA	0	1	1	1	NA	1	NA	NA	NA	1	1	1	0	1	1	0	NA	1	0	0	0	0	0	1	1	0	NA	NA	NA	NA	NA	1	0	0	0	0	0	NA	NA	1	NA	0	0	NA	0	1
M020	NA	0	NA	1	NA	1	NA	NA	NA	NA	NA	NA	NA	NA	0	0	1	1	0	NA	1	NA	0	NA	NA	NA	NA	NA	NA	NA	NA	NA	NA	NA	NA	NA	NA	0	0	NA	NA	NA	NA	NA	NA	NA	NA	NA	1
M021	1	1	NA	NA	NA	1	0	0	1	1	1	0	NA	1	0	0	0	0	0	NA	1	0	0	NA	0	0	NA	NA	1	NA	NA	NA	NA	NA	NA	NA	NA	0	0	0	NA	NA	NA	NA	0	NA	NA	NA	1
M001	NA	0	NA	NA	NA	0	NA	0	0	1	1	0	NA	0	0	0	0	0	NA	NA	1	0	0	NA	NA	NA	NA	NA	NA	NA	NA	NA	NA	NA	NA	NA	NA	NA	0	NA	NA	NA	NA	NA	0	NA	NA	NA	NA
M055	0	1	0	0	1	1	1	0	0	1	1	NA	1	1	0	0	0	1	0	NA	0	0	1	1	NA	NA	NA	NA	0	NA	0	0	NA	0	1	0	1	0	1	1	1	1	1	NA	0	1	1	0	1
R077	1	1	0	1	1	1	1	0	0	1	1	1	1	0	1	0	0	1	0	0	1	0	1	0	1	0	1	0	0	0	0	0	0	0	1	0	0	0	0	0	1	1	1	0	NA	0	0	0	NA
M028	NA	1	NA	0	NA	1	1	0	1	1	1	1	0	1	0	1	NA	1	1	NA	1	0	0	0	1	NA	NA	NA	0	NA	NA	NA	NA	NA	1	NA	NA	0	0	0	0	1	0	NA	NA	1	NA	0	1
R076	0	1	1	1	1	1	1	0	0	1	1	1	0	1	1	0	0	1	0	0	0	1	0	0	0	0	1	0	1	0	0	0	0	0	1	1	0	0	0	0	0	0	1	0	1	0	0	1	1
R052	1	1	1	1	0	1	1	0	0	1	1	0	0	1	0	0	0	1	1	0	1	0	0	0	0	0	0	0	NA	0	0	0	0	0	1	0	0	0	1	1	0	1	1	0	1	0	1	0	1
R062	0	1	NA	NA	1	1	1	0	0	0	1	1	1	1	0	0	0	NA	0	0	1	1	0	0	1	0	0	0	1	NA	NA	0	NA	NA	1	0	0	1	0	1	NA	NA	1	NA	NA	0	NA	NA	NA
N046	0	1	0	1	1	1	1	1	0	1	1	1	1	1	0	0	0	1	1	0	NA	0	1	1	1	1	1	1	0	0	0	0	0	0	1	0	0	0	0	0	1	1	1	0	0	1	NA	1	1
R090	0	1	1	1	1	1	1	0	0	1	1	1	1	1	0	0	0	1	0	1	1	1	0	0	1	1	0	0	1	1	1	1	1	0	1	0	0	1	0	0	0	1	1	1	0	0	0	0	1
R047	0	1	1	1	1	1	1	0	0	1	1	1	1	1	0	0	0	1	1	0	0	0	0	0	NA	NA	NA	0	1	1	1	1	1	0	1	1	0	0	0	0	NA	0	1	0	1	0	0	0	1
N035	0	1	0	1	1	1	1	0	0	1	1	1	0	0	0	0	0	1	1	0	1	1	0	0	1	0	NA	0	0	0	0	0	0	1	1	NA	0	0	0	0	0	1	1	1	0	0	0	0	1
M034	0	1	0	1	1	1	1	0	0	1	1	0	1	0	0	0	0	0	0	NA	1	0	1	1	0	0	0	0	1	NA	0	0	0	0	1	1	0	0	0	0	1	1	1	NA	0	0	0	0	1
R048	0	1	0	1	0	1	1	1	0	1	1	1	1	1	0	0	0	0	0	1	1	0	0	0	1	0	0	0	0	1	1	1	1	0	1	1	1	0	0	1	0	1	1	0	0	0	0	0	1
R018	0	1	1	NA	1	1	1	1	0	1	1	1	1	1	0	0	0	1	0	0	1	1	0	0	1	1	1	0	0	0	0	0	0	0	1	0	0	0	0	0	0	0	1	0	0	0	0	0	1
M030	0	1	NA	0	1	1	1	NA	NA	NA	NA	NA	1	NA	1	1	0	1	0	NA	1	0	1	1	NA	NA	NA	NA	NA	NA	NA	NA	NA	NA	1	NA	1	1	0	0	NA	NA	NA	NA	0	0	NA	0	1
R088	0	1	1	1	1	1	1	1	0	1	1	0	1	0	1	0	0	1	0	0	1	0	0	0	1	0	0	0	0	0	0	0	0	0	1	0	0	0	1	0	1	1	1	0	0	0	0	1	1
M039	0	1	NA	1	1	0	1	0	1	1	1	NA	1	1	0	1	1	1	0	NA	1	1	0	0	NA	NA	NA	0	0	1	1	1	1	0	1	0	0	0	0	0	1	0	1	NA	0	0	0	0	1
N009	0	1	0	1	0	1	1	0	0	1	1	1	1	1	0	0	0	1	0	0	1	0	0	0	1	1	1	0	0	0	0	0	0	0	1	1	0	0	0	0	1	1	1	0	0	0	1	1	1
R002	0	1	0	NA	1	0	1	0	0	1	1	1	0	0	0	0	0	0	0	0	1	0	0	0	1	0	0	0	0	0	0	0	0	0	1	0	0	0	0	0	1	1	1	0	1	0	0	NA	NA
N023	1	1	0	1	1	1	1	1	0	1	1	1	1	1	0	1	1	0	0	0	1	0	0	0	0	0	0	0	1	1	0	1	0	0	1	0	0	0	1	1	1	1	1	0	1	0	1	1	1
N027	1	1	NA	NA	1	1	1	1	0	1	1	1	1	1	0	0	0	1	1	0	1	0	0	0	0	0	0	NA	0	NA	NA	0	NA	NA	1	NA	NA	0	0	0	1	NA	NA	0	0	0	NA	1	NA
R064	1	1	1	1	0	1	1	0	0	1	1	1	1	0	0	1	1	NA	1	0	0	1	0	1	1	0	0	0	0	0	0	1	0	0	1	NA	0	0	0	0	NA	1	1	NA	NA	NA	NA	NA	NA
R004	0	1	NA	NA	1	1	1	0	0	1	1	1	0	0	0	0	0	1	0	0	1	1	1	0	1	0	1	0	1	0	0	0	0	NA	1	1	1	1	0	0	1	NA	1	1	NA	1	NA	NA	NA
[truncated: 501 more columns]
