# Supplementary material for: Genomic impact of severe population decline in a nomadic songbird
Source: PLoS One. 2019 Oct 24;14(10):e0223953. doi: 10.1371/journal.pone.0223953 (PMC6812763; doi:10.1371/journal.pone.0223953)
Supplement: S2 File — See Methods and S1 File for further information. (ZIP) [file pone.0223953.s019.zip › S2 File/hyRAD_MUS_DP10.f2.recode.vcf]

##fileformat=VCFv4.2
##fileDate=20171217
##source=freeBayes v1.1.0
##reference=/home/george/bwa-mem/WGS_K23/WGS_K23.fa
##contig=<ID=sc0174119,length=1456>
##contig=<ID=sc0119578,length=2248>
##contig=<ID=sc0207828,length=1127>
##contig=<ID=sc0111032,length=4029>
##contig=<ID=sc0107987,length=2485>
##contig=<ID=sc0217451,length=1053>
##contig=<ID=sc0199350,length=1199>
##contig=<ID=sc0249187,length=783>
##contig=<ID=sc0047271,length=4674>
##contig=<ID=sc0182371,length=1335>
##contig=<ID=sc0184070,length=1348>
##contig=<ID=sc0051852,length=4425>
##contig=<ID=sc0129081,length=2075>
##contig=<ID=sc0135950,length=1962>
##contig=<ID=sc0264130,length=580>
##contig=<ID=sc0142780,length=1858>
##contig=<ID=sc0048456,length=4603>
##contig=<ID=sc0101951,length=2625>
##contig=<ID=sc0136109,length=1960>
##contig=<ID=sc0077615,length=3310>
##contig=<ID=sc0162675,length=1589>
##contig=<ID=sc0052023,length=4400>
##contig=<ID=sc0222422,length=1013>
##contig=<ID=sc0127512,length=2103>
##contig=<ID=sc0056497,length=4171>
##contig=<ID=sc0187933,length=1308>
##contig=<ID=sc0164674,length=1565>
##contig=<ID=sc0253913,length=740>
##contig=<ID=sc0122223,length=2197>
##contig=<ID=sc0140441,length=1893>
##contig=<ID=sc0145313,length=1820>
##contig=<ID=sc0126621,length=2118>
##contig=<ID=sc0087058,length=3015>
##contig=<ID=sc0034127,length=5483>
##contig=<ID=sc0231643,length=936>
##contig=<ID=sc0163345,length=1581>
##contig=<ID=sc0231141,length=940>
##contig=<ID=sc0233670,length=918>
##contig=<ID=sc0162053,length=1597>
##contig=<ID=sc0157317,length=1656>
##contig=<ID=sc0190461,length=1283>
##contig=<ID=sc0147761,length=1785>
##contig=<ID=sc0013935,length=8370>
##contig=<ID=sc0043212,length=4926>
##contig=<ID=sc0243916,length=829>
##contig=<ID=sc0044704,length=4775>
##contig=<ID=sc0000509,length=20143>
##contig=<ID=sc0229674,length=953>
##contig=<ID=sc0028475,length=6159>
##contig=<ID=sc0026416,length=8749>
##contig=<ID=sc0226417,length=980>
##contig=<ID=sc0014153,length=8290>
##contig=<ID=sc0022423,length=6876>
##contig=<ID=sc0138106,length=1927>
##contig=<ID=sc0067091,length=3592>
##contig=<ID=sc0119377,length=2252>
##contig=<ID=sc0166044,length=1549>
##contig=<ID=sc0007515,length=10273>
##contig=<ID=sc0035371,length=5515>
##contig=<ID=sc0114677,length=2344>
##contig=<ID=sc0204832,length=1152>
##contig=<ID=sc0114508,length=2348>
##contig=<ID=sc0092413,length=5621>
##contig=<ID=sc0214079,length=1079>
##contig=<ID=sc0087476,length=3003>
##contig=<ID=sc0226245,length=982>
##contig=<ID=sc0093860,length=2829>
##contig=<ID=sc0041200,length=5066>
##contig=<ID=sc0124239,length=2160>
##contig=<ID=sc0204462,length=1155>
##contig=<ID=sc0137358,length=1939>
##contig=<ID=sc0193438,length=1254>
##contig=<ID=sc0131260,length=2038>
##contig=<ID=sc0184900,length=1340>
##contig=<ID=sc0068783,length=3629>
##contig=<ID=sc0050773,length=4469>
##contig=<ID=sc0018655,length=7437>
##contig=<ID=sc0243869,length=829>
##contig=<ID=sc0228363,length=817>
##contig=<ID=sc0156266,length=1669>
##contig=<ID=sc0207375,length=1131>
##contig=<ID=sc0057830,length=3866>
##contig=<ID=sc0150224,length=1750>
##contig=<ID=sc0032038,length=5801>
##contig=<ID=sc0251207,length=765>
##contig=<ID=sc0223431,length=1005>
##contig=<ID=sc0229117,length=958>
##contig=<ID=sc0027815,length=6232>
##contig=<ID=sc0129571,length=2067>
##contig=<ID=sc0260665,length=661>
##contig=<ID=sc0234029,length=915>
##contig=<ID=sc0181479,length=1375>
##contig=<ID=sc0018362,length=7488>
##contig=<ID=sc0016336,length=7679>
##contig=<ID=sc0088377,length=2978>
##contig=<ID=sc0256560,length=714>
##contig=<ID=sc0238971,length=872>
##contig=<ID=sc0200557,length=1188>
##contig=<ID=sc0133134,length=1852>
##contig=<ID=sc0043988,length=4874>
##contig=<ID=sc0056378,length=4178>
##contig=<ID=sc0014634,length=8217>
##contig=<ID=sc0093335,length=2843>
##contig=<ID=sc0043141,length=4931>
##contig=<ID=sc0138265,length=1925>
##contig=<ID=sc0202808,length=1169>
##contig=<ID=sc0171710,length=1484>
##contig=<ID=sc0170273,length=1500>
##contig=<ID=sc0009942,length=9475>
##contig=<ID=sc0236335,length=895>
##contig=<ID=sc0214262,length=1077>
##contig=<ID=sc0130853,length=2045>
##contig=<ID=sc0066583,length=3656>
##contig=<ID=sc0155058,length=1685>
##contig=<ID=sc0175287,length=1443>
##contig=<ID=sc0233862,length=917>
##contig=<ID=sc0101411,length=3256>
##contig=<ID=sc0050754,length=4446>
##contig=<ID=sc0239753,length=865>
##contig=<ID=sc0053056,length=4346>
##contig=<ID=sc0153974,length=1700>
##contig=<ID=sc0093223,length=2859>
##contig=<ID=sc0098263,length=2716>
##contig=<ID=sc0143753,length=1842>
##contig=<ID=sc0082035,length=3166>
##contig=<ID=sc0146808,length=1798>
##contig=<ID=sc0205045,length=1150>
##contig=<ID=sc0010426,length=8969>
##contig=<ID=sc0010120,length=18648>
##contig=<ID=sc0195741,length=1233>
##contig=<ID=sc0133456,length=3671>
##contig=<ID=sc0166471,length=1544>
##contig=<ID=sc0073463,length=3452>
##contig=<ID=sc0224119,length=999>
##contig=<ID=sc0081306,length=5098>
##contig=<ID=sc0066904,length=3704>
##contig=<ID=sc0015820,length=7964>
##contig=<ID=sc0228828,length=961>
##contig=<ID=sc0172406,length=1476>
##contig=<ID=sc0047599,length=4655>
##contig=<ID=sc0152697,length=1716>
##contig=<ID=sc0197631,length=1216>
##contig=<ID=sc0199851,length=1195>
##contig=<ID=sc0029442,length=5912>
##contig=<ID=sc0147841,length=1784>
##contig=<ID=sc0080929,length=3201>
##contig=<ID=sc0117524,length=2287>
##contig=<ID=sc0242274,length=843>
##contig=<ID=sc0054573,length=4317>
##contig=<ID=sc0193981,length=1249>
##contig=<ID=sc0186367,length=1325>
##contig=<ID=sc0148969,length=1767>
##contig=<ID=sc0204099,length=1157>
##contig=<ID=sc0037281,length=5360>
##contig=<ID=sc0192823,length=1260>
##contig=<ID=sc0231104,length=940>
##contig=<ID=sc0055156,length=4238>
##contig=<ID=sc0077715,length=3306>
##contig=<ID=sc0149675,length=1635>
##contig=<ID=sc0103835,length=2450>
##contig=<ID=sc0160440,length=1617>
##contig=<ID=sc0236688,length=893>
##contig=<ID=sc0128441,length=2086>
##contig=<ID=sc0063742,length=3839>
##contig=<ID=sc0011922,length=8929>
##contig=<ID=sc0155583,length=1678>
##contig=<ID=sc0037495,length=5205>
##contig=<ID=sc0132051,length=2026>
##contig=<ID=sc0078926,length=3266>
##contig=<ID=sc0223912,length=1001>
##contig=<ID=sc0045729,length=6410>
##contig=<ID=sc0146028,length=1810>
##contig=<ID=sc0153999,length=1675>
##contig=<ID=sc0022469,length=6985>
##contig=<ID=sc0136898,length=1947>
##contig=<ID=sc0015013,length=8141>
##contig=<ID=sc0059130,length=4045>
##contig=<ID=sc0172169,length=1478>
##contig=<ID=sc0241605,length=849>
##contig=<ID=sc0133594,length=2001>
##contig=<ID=sc0259743,length=674>
##contig=<ID=sc0043471,length=4909>
##contig=<ID=sc0004675,length=17798>
##contig=<ID=sc0101471,length=2636>
##contig=<ID=sc0001748,length=15678>
##contig=<ID=sc0014351,length=8279>
##contig=<ID=sc0071116,length=3539>
##contig=<ID=sc0119332,length=2253>
##contig=<ID=sc0096173,length=2769>
##contig=<ID=sc0264089,length=582>
##contig=<ID=sc0210311,length=1108>
##contig=<ID=sc0109966,length=2442>
##contig=<ID=sc0162472,length=1591>
##contig=<ID=sc0028474,length=6160>
##contig=<ID=sc0245485,length=815>
##contig=<ID=sc0056072,length=4191>
##contig=<ID=sc0092671,length=2860>
##contig=<ID=sc0239193,length=870>
##contig=<ID=sc0151364,length=1734>
##contig=<ID=sc0164882,length=1563>
##contig=<ID=sc0119426,length=2251>
##contig=<ID=sc0207996,length=1126>
##contig=<ID=sc0026196,length=9161>
##contig=<ID=sc0149636,length=1758>
##contig=<ID=sc0189701,length=1290>
##contig=<ID=sc0186641,length=1322>
##contig=<ID=sc0053745,length=4309>
##contig=<ID=sc0241592,length=849>
##contig=<ID=sc0070311,length=3570>
##contig=<ID=sc0070140,length=3577>
##contig=<ID=sc0012702,length=8522>
##contig=<ID=sc0040844,length=4964>
##contig=<ID=sc0189885,length=1288>
##contig=<ID=sc0007723,length=10308>
##contig=<ID=sc0164267,length=1570>
##contig=<ID=sc0010757,length=9270>
##contig=<ID=sc0038629,length=5130>
##contig=<ID=sc0040045,length=5147>
##contig=<ID=sc0115631,length=2325>
##contig=<ID=sc0020674,length=6997>
##contig=<ID=sc0059565,length=4025>
##contig=<ID=sc0251575,length=762>
##contig=<ID=sc0085274,length=3067>
##contig=<ID=sc0122287,length=2196>
##contig=<ID=sc0182933,length=1360>
##contig=<ID=sc0058475,length=4076>
##contig=<ID=sc0121982,length=2202>
##contig=<ID=sc0009684,length=9537>
##contig=<ID=sc0151015,length=1739>
##contig=<ID=sc0164510,length=1567>
##contig=<ID=sc0135022,length=1977>
##contig=<ID=sc0053996,length=4296>
##contig=<ID=sc0185716,length=1332>
##contig=<ID=sc0241901,length=847>
##contig=<ID=sc0234215,length=914>
##contig=<ID=sc0094388,length=2814>
##contig=<ID=sc0218912,length=1041>
##contig=<ID=sc0087180,length=3012>
##contig=<ID=sc0119432,length=2250>
##contig=<ID=sc0029435,length=8922>
##contig=<ID=sc0039081,length=7017>
##contig=<ID=sc0137814,length=1764>
##contig=<ID=sc0234197,length=914>
##contig=<ID=sc0150651,length=1744>
##contig=<ID=sc0234833,length=908>
##contig=<ID=sc0019201,length=7263>
##contig=<ID=sc0194190,length=1247>
##contig=<ID=sc0253976,length=739>
##contig=<ID=sc0048539,length=4391>
##contig=<ID=sc0097986,length=2724>
##contig=<ID=sc0237055,length=889>
##contig=<ID=sc0197486,length=1171>
##contig=<ID=sc0163298,length=1578>
##contig=<ID=sc0052233,length=4389>
##contig=<ID=sc0243144,length=836>
##contig=<ID=sc0020421,length=7163>
##contig=<ID=sc0079592,length=3245>
##contig=<ID=sc0157051,length=1659>
##contig=<ID=sc0106005,length=2529>
##contig=<ID=sc0096826,length=2752>
##contig=<ID=sc0247684,length=796>
##contig=<ID=sc0091932,length=2881>
##contig=<ID=sc0049124,length=4564>
##contig=<ID=sc0046556,length=4717>
##contig=<ID=sc0065513,length=6819>
##contig=<ID=sc0020492,length=7153>
##contig=<ID=sc0019109,length=7375>
##contig=<ID=sc0249353,length=781>
##contig=<ID=sc0085325,length=4008>
##contig=<ID=sc0020874,length=7097>
##contig=<ID=sc0041430,length=5036>
##contig=<ID=sc0183341,length=1356>
##contig=<ID=sc0201796,length=1178>
##contig=<ID=sc0184033,length=1349>
##contig=<ID=sc0114921,length=2339>
##contig=<ID=sc0257436,length=704>
##contig=<ID=sc0023435,length=6745>
##contig=<ID=sc0253954,length=739>
##contig=<ID=sc0215884,length=1064>
##contig=<ID=sc0049214,length=4558>
##contig=<ID=sc0013597,length=8446>
##contig=<ID=sc0249183,length=783>
##contig=<ID=sc0020654,length=7128>
##contig=<ID=sc0250592,length=771>
##contig=<ID=sc0168855,length=1516>
##contig=<ID=sc0230540,length=946>
##contig=<ID=sc0204415,length=1155>
##contig=<ID=sc0226809,length=977>
##contig=<ID=sc0224357,length=998>
##contig=<ID=sc0215261,length=1069>
##contig=<ID=sc0102317,length=2616>
##contig=<ID=sc0105576,length=2539>
##contig=<ID=sc0243272,length=834>
##contig=<ID=sc0152232,length=1723>
##contig=<ID=sc0020508,length=7150>
##contig=<ID=sc0053967,length=4304>
##contig=<ID=sc0190531,length=1282>
##contig=<ID=sc0122236,length=2197>
##contig=<ID=sc0203078,length=1166>
##contig=<ID=sc0010622,length=9242>
##contig=<ID=sc0166531,length=1534>
##contig=<ID=sc0031626,length=5842>
##contig=<ID=sc0202230,length=1174>
##contig=<ID=sc0054740,length=4258>
##contig=<ID=sc0018630,length=7442>
##contig=<ID=sc0171798,length=1483>
##contig=<ID=sc0098868,length=2700>
##contig=<ID=sc0106709,length=2513>
##contig=<ID=sc0121993,length=2202>
##contig=<ID=sc0213373,length=1084>
##contig=<ID=sc0135719,length=1831>
##contig=<ID=sc0021481,length=6861>
##contig=<ID=sc0155236,length=1682>
##contig=<ID=sc0011369,length=9032>
##contig=<ID=sc0117329,length=2291>
##contig=<ID=sc0157343,length=1655>
##contig=<ID=sc0026835,length=6347>
##contig=<ID=sc0099588,length=2682>
##contig=<ID=sc0052943,length=4352>
##contig=<ID=sc0224156,length=999>
##contig=<ID=sc0059807,length=3885>
##contig=<ID=sc0250534,length=771>
##contig=<ID=sc0094294,length=2816>
##contig=<ID=sc0256202,length=717>
##contig=<ID=sc0011431,length=9014>
##contig=<ID=sc0163481,length=1579>
##contig=<ID=sc0137719,length=1934>
##contig=<ID=sc0178782,length=1404>
##contig=<ID=sc0258482,length=691>
##contig=<ID=sc0136275,length=1957>
##contig=<ID=sc0219417,length=1037>
##contig=<ID=sc0180967,length=1381>
##contig=<ID=sc0197129,length=1220>
##contig=<ID=sc0097971,length=2724>
##contig=<ID=sc0170672,length=1496>
##contig=<ID=sc0120357,length=2232>
##contig=<ID=sc0055773,length=4206>
##contig=<ID=sc0188322,length=1304>
##contig=<ID=sc0073799,length=3440>
##contig=<ID=sc0018792,length=7415>
##contig=<ID=sc0096807,length=2753>
##contig=<ID=sc0092893,length=2854>
##contig=<ID=sc0171333,length=1488>
##contig=<ID=sc0122924,length=2184>
##contig=<ID=sc0212349,length=1039>
##contig=<ID=sc0095161,length=2795>
##contig=<ID=sc0121920,length=2203>
##contig=<ID=sc0180110,length=1390>
##contig=<ID=sc0158314,length=1644>
##contig=<ID=sc0139024,length=1913>
##contig=<ID=sc0050972,length=4421>
##contig=<ID=sc0241236,length=853>
##contig=<ID=sc0047433,length=4666>
##contig=<ID=sc0109141,length=2459>
##contig=<ID=sc0239731,length=865>
##contig=<ID=sc0218301,length=1046>
##contig=<ID=sc0263791,length=593>
##contig=<ID=sc0107924,length=2486>
##contig=<ID=sc0243764,length=830>
##contig=<ID=sc0222319,length=1014>
##contig=<ID=sc0170064,length=1502>
##contig=<ID=sc0152717,length=1716>
##contig=<ID=sc0017331,length=7624>
##contig=<ID=sc0145875,length=1812>
##contig=<ID=sc0048235,length=4618>
##contig=<ID=sc0193793,length=1250>
##contig=<ID=sc0238745,length=874>
##contig=<ID=sc0162070,length=1597>
##contig=<ID=sc0139587,length=1905>
##contig=<ID=sc0260751,length=659>
##contig=<ID=sc0222168,length=1015>
##contig=<ID=sc0203162,length=1166>
##contig=<ID=sc0144626,length=1830>
##contig=<ID=sc0150849,length=1741>
##contig=<ID=sc0233273,length=922>
##contig=<ID=sc0149563,length=1759>
##contig=<ID=sc0103723,length=2583>
##contig=<ID=sc0088657,length=2970>
##contig=<ID=sc0174886,length=1386>
##contig=<ID=sc0102318,length=2616>
##contig=<ID=sc0076543,length=3345>
##contig=<ID=sc0138908,length=1915>
##contig=<ID=sc0019994,length=7229>
##contig=<ID=sc0010197,length=9384>
##contig=<ID=sc0254897,length=730>
##contig=<ID=sc0164098,length=1571>
##contig=<ID=sc0183640,length=1353>
##contig=<ID=sc0019777,length=7245>
##contig=<ID=sc0177322,length=1413>
##contig=<ID=sc0075098,length=3396>
##contig=<ID=sc0060749,length=3970>
##contig=<ID=sc0237108,length=889>
##contig=<ID=sc0073991,length=3433>
##contig=<ID=sc0106731,length=2512>
##contig=<ID=sc0095082,length=2797>
##contig=<ID=sc0202854,length=1168>
##contig=<ID=sc0176393,length=1431>
##contig=<ID=sc0065780,length=3752>
##contig=<ID=sc0112375,length=2391>
##contig=<ID=sc0022124,length=6916>
##contig=<ID=sc0198403,length=1208>
##contig=<ID=sc0219150,length=1039>
##contig=<ID=sc0189953,length=1288>
##contig=<ID=sc0233434,length=920>
##contig=<ID=sc0147215,length=1792>
##contig=<ID=sc0050573,length=4480>
##contig=<ID=sc0142280,length=1786>
##contig=<ID=sc0016640,length=7807>
##contig=<ID=sc0215285,length=1069>
##contig=<ID=sc0158150,length=1593>
##contig=<ID=sc0260957,length=656>
##contig=<ID=sc0152797,length=1692>
##contig=<ID=sc0239668,length=866>
##contig=<ID=sc0066262,length=3730>
##contig=<ID=sc0056191,length=4186>
##contig=<ID=sc0113952,length=2359>
##contig=<ID=sc0066179,length=3734>
##contig=<ID=sc0139929,length=1762>
##contig=<ID=sc0258339,length=693>
##contig=<ID=sc0153648,length=1704>
##contig=<ID=sc0191471,length=1273>
##contig=<ID=sc0057105,length=4141>
##contig=<ID=sc0010765,length=9023>
##contig=<ID=sc0251121,length=766>
##contig=<ID=sc0050417,length=4466>
##contig=<ID=sc0005622,length=15764>
##contig=<ID=sc0187593,length=1312>
##contig=<ID=sc0229508,length=955>
##contig=<ID=sc0031216,length=5716>
##contig=<ID=sc0120738,length=2225>
##contig=<ID=sc0239635,length=866>
##contig=<ID=sc0134030,length=1993>
##contig=<ID=sc0174099,length=1456>
##contig=<ID=sc0106231,length=2525>
##contig=<ID=sc0107725,length=2491>
##contig=<ID=sc0091396,length=2895>
##contig=<ID=sc0049095,length=4566>
##contig=<ID=sc0027812,length=6232>
##contig=<ID=sc0129977,length=2060>
##contig=<ID=sc0090856,length=2911>
##contig=<ID=sc0133860,length=1996>
##contig=<ID=sc0161213,length=1607>
##contig=<ID=sc0247779,length=796>
##contig=<ID=sc0174392,length=1453>
##contig=<ID=sc0249311,length=782>
##contig=<ID=sc0116390,length=2155>
##contig=<ID=sc0123964,length=2165>
##contig=<ID=sc0130944,length=2044>
##contig=<ID=sc0241248,length=853>
##contig=<ID=sc0072351,length=3493>
##contig=<ID=sc0137424,length=1938>
##contig=<ID=sc0237064,length=889>
##contig=<ID=sc0120585,length=2228>
##contig=<ID=sc0258100,length=696>
##contig=<ID=sc0054774,length=4256>
##contig=<ID=sc0143794,length=1842>
##contig=<ID=sc0051583,length=4428>
##contig=<ID=sc0011449,length=9009>
##contig=<ID=sc0197910,length=1213>
##contig=<ID=sc0155405,length=2791>
##contig=<ID=sc0087656,length=2930>
##contig=<ID=sc0242409,length=842>
##contig=<ID=sc0002203,length=14862>
##contig=<ID=sc0180181,length=1389>
##contig=<ID=sc0141946,length=1870>
##contig=<ID=sc0028363,length=6206>
##contig=<ID=sc0174311,length=1454>
##contig=<ID=sc0121350,length=2213>
##contig=<ID=sc0049628,length=4532>
##contig=<ID=sc0044053,length=4870>
##contig=<ID=sc0251947,length=758>
##contig=<ID=sc0255230,length=727>
##contig=<ID=sc0115513,length=2327>
##contig=<ID=sc0242411,length=842>
##contig=<ID=sc0216532,length=1060>
##contig=<ID=sc0109916,length=2443>
##contig=<ID=sc0182666,length=1363>
##contig=<ID=sc0167557,length=1532>
##contig=<ID=sc0121025,length=2220>
##contig=<ID=sc0143295,length=1850>
##contig=<ID=sc0197800,length=1214>
##contig=<ID=sc0095724,length=3706>
##contig=<ID=sc0184183,length=1347>
##contig=<ID=sc0072224,length=4270>
##contig=<ID=sc0219788,length=1034>
##contig=<ID=sc0212820,length=1089>
##contig=<ID=sc0123461,length=2174>
##contig=<ID=sc0005563,length=11459>
##contig=<ID=sc0141796,length=1872>
##contig=<ID=sc0010773,length=9200>
##contig=<ID=sc0147063,length=1794>
##contig=<ID=sc0153929,length=1701>
##contig=<ID=sc0019016,length=7379>
##contig=<ID=sc0202721,length=1170>
##contig=<ID=sc0119518,length=2249>
##contig=<ID=sc0011799,length=8909>
##contig=<ID=sc0255264,length=727>
##contig=<ID=sc0155637,length=1677>
##contig=<ID=sc0091382,length=2896>
##contig=<ID=sc0165626,length=1554>
##contig=<ID=sc0146744,length=3442>
##contig=<ID=sc0257564,length=702>
##contig=<ID=sc0158713,length=1638>
##contig=<ID=sc0213823,length=1081>
##contig=<ID=sc0092168,length=2825>
##contig=<ID=sc0054994,length=5855>
##contig=<ID=sc0025363,length=6517>
##contig=<ID=sc0050144,length=4503>
##contig=<ID=sc0146819,length=2897>
##contig=<ID=sc0073768,length=3441>
##contig=<ID=sc0035826,length=5476>
##contig=<ID=sc0142882,length=1856>
##contig=<ID=sc0061483,length=3651>
##contig=<ID=sc0208107,length=1125>
##contig=<ID=sc0177917,length=1414>
##contig=<ID=sc0228628,length=962>
##contig=<ID=sc0212869,length=1088>
##contig=<ID=sc0003584,length=13018>
##contig=<ID=sc0068724,length=3631>
##contig=<ID=sc0243185,length=835>
##contig=<ID=sc0101127,length=2644>
##contig=<ID=sc0085505,length=3060>
##contig=<ID=sc0148776,length=1770>
##contig=<ID=sc0051536,length=5077>
##contig=<ID=sc0052854,length=4358>
##contig=<ID=sc0095126,length=2796>
##contig=<ID=sc0073749,length=3319>
##contig=<ID=sc0140427,length=1893>
##contig=<ID=sc0075107,length=3396>
##contig=<ID=sc0034828,length=5539>
##contig=<ID=sc0223679,length=1003>
##contig=<ID=sc0086293,length=3037>
##contig=<ID=sc0142482,length=1852>
##contig=<ID=sc0013679,length=8424>
##contig=<ID=sc0065896,length=3747>
##contig=<ID=sc0154475,length=1693>
##contig=<ID=sc0254203,length=737>
##contig=<ID=sc0232756,length=926>
##contig=<ID=sc0120159,length=2236>
##contig=<ID=sc0000384,length=21276>
##contig=<ID=sc0169588,length=1508>
##contig=<ID=sc0082549,length=2981>
##contig=<ID=sc0158493,length=1641>
##contig=<ID=sc0100210,length=2667>
##contig=<ID=sc0064844,length=3791>
##contig=<ID=sc0151654,length=1731>
##contig=<ID=sc0193938,length=1249>
##contig=<ID=sc0071575,length=3536>
##contig=<ID=sc0234896,length=908>
##contig=<ID=sc0137783,length=1933>
##contig=<ID=sc0138930,length=1915>
##contig=<ID=sc0233850,length=917>
##contig=<ID=sc0198003,length=1212>
##contig=<ID=sc0132108,length=2025>
##contig=<ID=sc0105225,length=2548>
##contig=<ID=sc0121143,length=2218>
##contig=<ID=sc0042265,length=4991>
##contig=<ID=sc0141768,length=1872>
##contig=<ID=sc0034064,length=5620>
##contig=<ID=sc0204057,length=1158>
##contig=<ID=sc0196378,length=1243>
##contig=<ID=sc0103001,length=2600>
##contig=<ID=sc0097843,length=2727>
##contig=<ID=sc0232970,length=924>
##contig=<ID=sc0119527,length=2249>
##contig=<ID=sc0091575,length=2891>
##contig=<ID=sc0062097,length=3910>
##contig=<ID=sc0038134,length=5292>
##contig=<ID=sc0226321,length=981>
##contig=<ID=sc0146746,length=1799>
##contig=<ID=sc0144793,length=1828>
##contig=<ID=sc0185817,length=1331>
##contig=<ID=sc0074816,length=3405>
##contig=<ID=sc0001128,length=17184>
##contig=<ID=sc0242903,length=838>
##contig=<ID=sc0028144,length=6198>
##contig=<ID=sc0153505,length=1706>
##contig=<ID=sc0161319,length=1606>
##contig=<ID=sc0166840,length=1540>
##contig=<ID=sc0094770,length=2804>
##contig=<ID=sc0128718,length=2047>
##contig=<ID=sc0247466,length=798>
##contig=<ID=sc0003075,length=13437>
##contig=<ID=sc0257087,length=708>
##contig=<ID=sc0032712,length=5742>
##contig=<ID=sc0245839,length=812>
##contig=<ID=sc0102993,length=2600>
##contig=<ID=sc0176727,length=1427>
##contig=<ID=sc0216938,length=1057>
##contig=<ID=sc0216356,length=1800>
##contig=<ID=sc0021148,length=6981>
##contig=<ID=sc0139852,length=1901>
##contig=<ID=sc0242175,length=844>
##contig=<ID=sc0068563,length=3637>
##contig=<ID=sc0019682,length=7276>
##contig=<ID=sc0066678,length=4912>
##contig=<ID=sc0194530,length=1244>
##contig=<ID=sc0155812,length=1675>
##contig=<ID=sc0006065,length=11165>
##contig=<ID=sc0082845,length=3141>
##contig=<ID=sc0079483,length=3248>
##contig=<ID=sc0041268,length=4926>
##contig=<ID=sc0002150,length=14747>
##contig=<ID=sc0188310,length=1304>
##contig=<ID=sc0029460,length=6038>
##contig=<ID=sc0135131,length=1975>
##contig=<ID=sc0196261,length=1228>
##contig=<ID=sc0207055,length=1134>
##contig=<ID=sc0033476,length=5676>
##contig=<ID=sc0241682,length=849>
##contig=<ID=sc0092241,length=2872>
##contig=<ID=sc0236319,length=896>
##contig=<ID=sc0255739,length=722>
##contig=<ID=sc0120976,length=2221>
##contig=<ID=sc0052876,length=4356>
##contig=<ID=sc0229490,length=955>
##contig=<ID=sc0064731,length=3795>
##contig=<ID=sc0086938,length=5447>
##contig=<ID=sc0058764,length=4062>
##contig=<ID=sc0244940,length=820>
##contig=<ID=sc0043807,length=6634>
##contig=<ID=sc0113836,length=2361>
##contig=<ID=sc0040044,length=5217>
##contig=<ID=sc0085797,length=3051>
##contig=<ID=sc0025036,length=6574>
##contig=<ID=sc0086278,length=3037>
##contig=<ID=sc0015816,length=7964>
##contig=<ID=sc0076747,length=3353>
##contig=<ID=sc0157395,length=1655>
##contig=<ID=sc0032068,length=5779>
##contig=<ID=sc0099536,length=2683>
##contig=<ID=sc0074646,length=3411>
##contig=<ID=sc0216998,length=1056>
##contig=<ID=sc0179135,length=1400>
##contig=<ID=sc0013316,length=8514>
##contig=<ID=sc0208092,length=1125>
##contig=<ID=sc0253536,length=743>
##contig=<ID=sc0242469,length=842>
##contig=<ID=sc0254711,length=732>
##contig=<ID=sc0001621,length=15816>
##contig=<ID=sc0170443,length=1498>
##contig=<ID=sc0076577,length=3344>
##contig=<ID=sc0096858,length=2751>
##contig=<ID=sc0016604,length=7813>
##contig=<ID=sc0146558,length=1802>
##contig=<ID=sc0257052,length=708>
##contig=<ID=sc0063585,length=3846>
##contig=<ID=sc0236786,length=892>
##contig=<ID=sc0253203,length=746>
##contig=<ID=sc0185243,length=1337>
##contig=<ID=sc0133094,length=1919>
##contig=<ID=sc0262559,length=625>
##contig=<ID=sc0195109,length=1238>
##contig=<ID=sc0093634,length=2834>
##contig=<ID=sc0103454,length=2589>
##contig=<ID=sc0149294,length=1763>
##contig=<ID=sc0154883,length=1688>
##contig=<ID=sc0213249,length=1085>
##contig=<ID=sc0239082,length=871>
##contig=<ID=sc0075385,length=3362>
##contig=<ID=sc0149064,length=2657>
##contig=<ID=sc0257271,length=706>
##contig=<ID=sc0192844,length=1259>
##contig=<ID=sc0065968,length=3744>
##contig=<ID=sc0027074,length=6319>
##contig=<ID=sc0247802,length=796>
##contig=<ID=sc0203798,length=1160>
##contig=<ID=sc0159354,length=1630>
##contig=<ID=sc0154824,length=1532>
##contig=<ID=sc0105102,length=2551>
##contig=<ID=sc0102190,length=2619>
##contig=<ID=sc0062189,length=3906>
##contig=<ID=sc0263881,length=589>
##contig=<ID=sc0260619,length=662>
##contig=<ID=sc0244454,length=824>
##contig=<ID=sc0196210,length=1228>
##contig=<ID=sc0215598,length=1067>
##contig=<ID=sc0109819,length=2445>
##contig=<ID=sc0261135,length=653>
##contig=<ID=sc0055729,length=4296>
##contig=<ID=sc0243694,length=831>
##contig=<ID=sc0012186,length=8801>
##contig=<ID=sc0013042,length=8579>
##contig=<ID=sc0187724,length=1310>
##contig=<ID=sc0220567,length=1028>
##contig=<ID=sc0248772,length=787>
##contig=<ID=sc0200123,length=1193>
##contig=<ID=sc0089175,length=2931>
##contig=<ID=sc0233930,length=916>
##contig=<ID=sc0050236,length=4440>
##contig=<ID=sc0026304,length=6407>
##contig=<ID=sc0154459,length=1616>
##contig=<ID=sc0169205,length=1512>
##contig=<ID=sc0248937,length=785>
##contig=<ID=sc0062573,length=3889>
##contig=<ID=sc0017977,length=7558>
##contig=<ID=sc0214673,length=1074>
##contig=<ID=sc0128446,length=2086>
##contig=<ID=sc0040883,length=5087>
##contig=<ID=sc0195448,length=1235>
##contig=<ID=sc0069648,length=3579>
##contig=<ID=sc0001422,length=16405>
##contig=<ID=sc0043955,length=4877>
##contig=<ID=sc0243392,length=833>
##contig=<ID=sc0108769,length=2467>
##contig=<ID=sc0039742,length=5169>
##contig=<ID=sc0249593,length=779>
##contig=<ID=sc0087273,length=3009>
##contig=<ID=sc0106843,length=2510>
##contig=<ID=sc0158473,length=1642>
##contig=<ID=sc0118446,length=2268>
##contig=<ID=sc0005848,length=11284>
##contig=<ID=sc0231706,length=935>
##contig=<ID=sc0113923,length=2359>
##contig=<ID=sc0258718,length=689>
##contig=<ID=sc0065121,length=5705>
##contig=<ID=sc0179471,length=1397>
##contig=<ID=sc0197459,length=1217>
##contig=<ID=sc0050116,length=4505>
##contig=<ID=sc0017750,length=7601>
##contig=<ID=sc0027006,length=6328>
##contig=<ID=sc0051696,length=4400>
##contig=<ID=sc0111788,length=2403>
##contig=<ID=sc0113617,length=2390>
##contig=<ID=sc0177035,length=1064>
##contig=<ID=sc0066660,length=3714>
##contig=<ID=sc0140364,length=1894>
##contig=<ID=sc0139319,length=1906>
##contig=<ID=sc0135660,length=1967>
##contig=<ID=sc0077172,length=3324>
##contig=<ID=sc0142700,length=1859>
##contig=<ID=sc0088752,length=2968>
##contig=<ID=sc0013236,length=8534>
##contig=<ID=sc0246678,length=805>
##contig=<ID=sc0197728,length=1215>
##contig=<ID=sc0221982,length=803>
##contig=<ID=sc0234299,length=913>
##contig=<ID=sc0058988,length=4050>
##contig=<ID=sc0097739,length=2729>
##contig=<ID=sc0153968,length=1700>
##contig=<ID=sc0072103,length=3502>
##contig=<ID=sc0230609,length=945>
##contig=<ID=sc0188680,length=1300>
##contig=<ID=sc0148521,length=1774>
##contig=<ID=sc0185649,length=1332>
##contig=<ID=sc0237944,length=881>
##contig=<ID=sc0044611,length=4834>
##contig=<ID=sc0107917,length=2452>
##contig=<ID=sc0131708,length=2031>
##contig=<ID=sc0228313,length=965>
##contig=<ID=sc0193113,length=1257>
##contig=<ID=sc0197057,length=1220>
##contig=<ID=sc0044592,length=4836>
##contig=<ID=sc0125896,length=2131>
##contig=<ID=sc0258479,length=691>
##contig=<ID=sc0179965,length=1391>
##contig=<ID=sc0037696,length=5149>
##contig=<ID=sc0028115,length=14967>
##contig=<ID=sc0217226,length=1055>
##contig=<ID=sc0198783,length=2131>
##contig=<ID=sc0121366,length=2213>
##contig=<ID=sc0167953,length=1527>
##contig=<ID=sc0173152,length=1467>
##contig=<ID=sc0195313,length=1237>
##contig=<ID=sc0174875,length=1447>
##contig=<ID=sc0196370,length=1227>
##contig=<ID=sc0152213,length=1723>
##contig=<ID=sc0044843,length=4818>
##contig=<ID=sc0153529,length=1706>
##contig=<ID=sc0006944,length=10682>
##contig=<ID=sc0137497,length=1937>
##contig=<ID=sc0151312,length=1735>
##contig=<ID=sc0207976,length=1126>
##contig=<ID=sc0024964,length=6565>
##contig=<ID=sc0030645,length=6085>
##contig=<ID=sc0090222,length=2928>
##contig=<ID=sc0194644,length=1243>
##contig=<ID=sc0162407,length=1592>
##contig=<ID=sc0254506,length=734>
##contig=<ID=sc0139282,length=1880>
##contig=<ID=sc0227873,length=968>
##contig=<ID=sc0126102,length=2127>
##contig=<ID=sc0027929,length=6221>
##contig=<ID=sc0229665,length=953>
##contig=<ID=sc0169542,length=1508>
##contig=<ID=sc0223828,length=1002>
##contig=<ID=sc0076694,length=3339>
##contig=<ID=sc0261324,length=650>
##contig=<ID=sc0258724,length=688>
##contig=<ID=sc0240842,length=856>
##contig=<ID=sc0000853,length=18116>
##contig=<ID=sc0009891,length=9077>
##contig=<ID=sc0003695,length=12874>
##contig=<ID=sc0078559,length=3278>
##contig=<ID=sc0184395,length=1345>
##contig=<ID=sc0051402,length=4435>
##contig=<ID=sc0063549,length=3847>
##contig=<ID=sc0070856,length=3550>
##contig=<ID=sc0050047,length=8814>
##contig=<ID=sc0114124,length=2356>
##contig=<ID=sc0102076,length=2622>
##contig=<ID=sc0227931,length=968>
##contig=<ID=sc0198995,length=1203>
##contig=<ID=sc0226033,length=1150>
##contig=<ID=sc0203701,length=1161>
##contig=<ID=sc0020257,length=7187>
##contig=<ID=sc0072265,length=3529>
##contig=<ID=sc0133725,length=2008>
##contig=<ID=sc0029503,length=5997>
##contig=<ID=sc0076287,length=3353>
##contig=<ID=sc0199597,length=1197>
##contig=<ID=sc0049172,length=4526>
##contig=<ID=sc0106321,length=2523>
##contig=<ID=sc0198120,length=1211>
##contig=<ID=sc0238074,length=880>
##contig=<ID=sc0090823,length=2912>
##contig=<ID=sc0128076,length=1975>
##contig=<ID=sc0081241,length=3191>
##contig=<ID=sc0141127,length=1882>
##contig=<ID=sc0203458,length=1163>
##contig=<ID=sc0006063,length=11156>
##contig=<ID=sc0117754,length=2283>
##contig=<ID=sc0073579,length=3448>
##contig=<ID=sc0119074,length=2257>
##contig=<ID=sc0018566,length=7328>
##contig=<ID=sc0143003,length=1854>
##contig=<ID=sc0114437,length=2349>
##contig=<ID=sc0249020,length=784>
##contig=<ID=sc0179979,length=1391>
##contig=<ID=sc0033569,length=5667>
##contig=<ID=sc0100559,length=2503>
##contig=<ID=sc0170868,length=1493>
##contig=<ID=sc0003010,length=13683>
##contig=<ID=sc0098057,length=2780>
##contig=<ID=sc0073075,length=3466>
##contig=<ID=sc0053525,length=4330>
##contig=<ID=sc0116535,length=2307>
##contig=<ID=sc0076582,length=3344>
##contig=<ID=sc0118687,length=2264>
##contig=<ID=sc0147512,length=1788>
##contig=<ID=sc0224296,length=998>
##contig=<ID=sc0083315,length=3126>
##contig=<ID=sc0006360,length=10942>
##contig=<ID=sc0236900,length=890>
##contig=<ID=sc0207070,length=1036>
##contig=<ID=sc0073295,length=3407>
##contig=<ID=sc0015431,length=8049>
##contig=<ID=sc0028484,length=6114>
##contig=<ID=sc0164273,length=1570>
##contig=<ID=sc0214013,length=1079>
##contig=<ID=sc0236535,length=894>
##contig=<ID=sc0260371,length=665>
##contig=<ID=sc0225283,length=990>
##contig=<ID=sc0024005,length=6683>
##contig=<ID=sc0040115,length=5142>
##contig=<ID=sc0058945,length=4018>
##contig=<ID=sc0004349,length=12264>
##contig=<ID=sc0027967,length=6183>
##contig=<ID=sc0239339,length=869>
##contig=<ID=sc0023806,length=6481>
##contig=<ID=sc0200357,length=1190>
##contig=<ID=sc0174414,length=1452>
##contig=<ID=sc0131029,length=2042>
##contig=<ID=sc0232504,length=928>
##contig=<ID=sc0168945,length=1515>
##contig=<ID=sc0054460,length=4207>
##contig=<ID=sc0262198,length=634>
##contig=<ID=sc0090458,length=2921>
##contig=<ID=sc0090774,length=2913>
##contig=<ID=sc0209474,length=1114>
##contig=<ID=sc0152092,length=1707>
##contig=<ID=sc0066646,length=3691>
##contig=<ID=sc0067006,length=3701>
##contig=<ID=sc0103136,length=2597>
##contig=<ID=sc0102029,length=2623>
##contig=<ID=sc0076719,length=3339>
##contig=<ID=sc0028160,length=6195>
##contig=<ID=sc0100898,length=2650>
##contig=<ID=sc0224819,length=994>
##contig=<ID=sc0013101,length=8364>
##contig=<ID=sc0030958,length=5908>
##contig=<ID=sc0063553,length=3847>
##contig=<ID=sc0093103,length=4142>
##contig=<ID=sc0013844,length=8388>
##contig=<ID=sc0005880,length=11080>
##contig=<ID=sc0188671,length=1300>
##contig=<ID=sc0180234,length=1388>
##contig=<ID=sc0118035,length=2276>
##contig=<ID=sc0125942,length=2130>
##contig=<ID=sc0182757,length=1362>
##contig=<ID=sc0144844,length=1827>
##contig=<ID=sc0174252,length=1454>
##contig=<ID=sc0037754,length=5323>
##contig=<ID=sc0173665,length=1461>
##contig=<ID=sc0105680,length=2537>
##contig=<ID=sc0042972,length=4943>
##contig=<ID=sc0093355,length=2842>
##contig=<ID=sc0202572,length=1171>
##contig=<ID=sc0253373,length=745>
##contig=<ID=sc0041048,length=5077>
##contig=<ID=sc0066632,length=3715>
##contig=<ID=sc0147525,length=1788>
##contig=<ID=sc0037170,length=5368>
##contig=<ID=sc0152318,length=1721>
##contig=<ID=sc0191691,length=1271>
##contig=<ID=sc0169722,length=1506>
##contig=<ID=sc0217768,length=1050>
##contig=<ID=sc0248174,length=792>
##contig=<ID=sc0039795,length=5014>
##contig=<ID=sc0170393,length=1499>
##contig=<ID=sc0237290,length=887>
##contig=<ID=sc0177803,length=1415>
##contig=<ID=sc0117298,length=2292>
##contig=<ID=sc0256969,length=709>
##contig=<ID=sc0159750,length=1625>
##contig=<ID=sc0000180,length=24754>
##contig=<ID=sc0095221,length=3670>
##contig=<ID=sc0027073,length=6000>
##contig=<ID=sc0245169,length=818>
##contig=<ID=sc0241821,length=847>
##contig=<ID=sc0174959,length=1446>
##contig=<ID=sc0224959,length=993>
##contig=<ID=sc0210847,length=1104>
##contig=<ID=sc0177684,length=1417>
##contig=<ID=sc0158516,length=1641>
##contig=<ID=sc0021765,length=7026>
##contig=<ID=sc0078904,length=3267>
##contig=<ID=sc0119762,length=2244>
##contig=<ID=sc0258655,length=689>
##contig=<ID=sc0047084,length=4576>
##contig=<ID=sc0249476,length=780>
##contig=<ID=sc0131082,length=1910>
##contig=<ID=sc0216754,length=1058>
##contig=<ID=sc0125090,length=2145>
##contig=<ID=sc0173281,length=1465>
##contig=<ID=sc0143547,length=1846>
##contig=<ID=sc0196205,length=1228>
##contig=<ID=sc0211507,length=931>
##contig=<ID=sc0075196,length=3392>
##contig=<ID=sc0241933,length=846>
##contig=<ID=sc0083419,length=3122>
##contig=<ID=sc0190775,length=1279>
##contig=<ID=sc0006886,length=10543>
##contig=<ID=sc0173436,length=1464>
##contig=<ID=sc0118590,length=2266>
##contig=<ID=sc0255658,length=723>
##contig=<ID=sc0208007,length=1126>
##contig=<ID=sc0246307,length=808>
##contig=<ID=sc0130006,length=2059>
##contig=<ID=sc0017261,length=8795>
##contig=<ID=sc0225712,length=986>
##contig=<ID=sc0181073,length=1380>
##contig=<ID=sc0191105,length=1277>
##contig=<ID=sc0070854,length=3550>
##contig=<ID=sc0140717,length=1888>
##contig=<ID=sc0128889,length=2079>
##contig=<ID=sc0012589,length=8551>
##contig=<ID=sc0223956,length=1001>
##contig=<ID=sc0147149,length=1793>
##contig=<ID=sc0261558,length=646>
##contig=<ID=sc0115389,length=2198>
##contig=<ID=sc0137453,length=1938>
##contig=<ID=sc0112684,length=2384>
##contig=<ID=sc0191066,length=1277>
##contig=<ID=sc0002992,length=13740>
##contig=<ID=sc0089611,length=2944>
##contig=<ID=sc0077360,length=3317>
##contig=<ID=sc0042312,length=4972>
##contig=<ID=sc0048390,length=4607>
##contig=<ID=sc0100311,length=3757>
##contig=<ID=sc0258579,length=690>
##contig=<ID=sc0068336,length=3647>
##contig=<ID=sc0131961,length=2027>
##contig=<ID=sc0194973,length=1240>
##contig=<ID=sc0146826,length=1798>
##contig=<ID=sc0081103,length=3196>
##contig=<ID=sc0170188,length=1566>
##contig=<ID=sc0206184,length=1141>
##contig=<ID=sc0209515,length=1114>
##contig=<ID=sc0117143,length=2295>
##contig=<ID=sc0168842,length=1386>
##contig=<ID=sc0031431,length=5793>
##contig=<ID=sc0123162,length=2092>
##contig=<ID=sc0252418,length=754>
##contig=<ID=sc0182176,length=1368>
##contig=<ID=sc0258213,length=695>
##contig=<ID=sc0232193,length=931>
##contig=<ID=sc0219900,length=1033>
##contig=<ID=sc0067649,length=3674>
##contig=<ID=sc0013801,length=11361>
##contig=<ID=sc0186932,length=1319>
##contig=<ID=sc0119496,length=2249>
##contig=<ID=sc0188258,length=1237>
##contig=<ID=sc0256071,length=719>
##contig=<ID=sc0201055,length=1184>
##contig=<ID=sc0054815,length=4254>
##contig=<ID=sc0236741,length=892>
##contig=<ID=sc0078262,length=3291>
##contig=<ID=sc0109081,length=2460>
##contig=<ID=sc0089802,length=2922>
##contig=<ID=sc0211703,length=1097>
##contig=<ID=sc0239136,length=871>
##contig=<ID=sc0132162,length=2024>
##contig=<ID=sc0247396,length=799>
##contig=<ID=sc0165419,length=1556>
##contig=<ID=sc0092265,length=2871>
##contig=<ID=sc0186202,length=1326>
##contig=<ID=sc0166721,length=1541>
##contig=<ID=sc0084094,length=3101>
##contig=<ID=sc0031648,length=5680>
##contig=<ID=sc0165248,length=1558>
##contig=<ID=sc0150708,length=1743>
##contig=<ID=sc0119785,length=2244>
##contig=<ID=sc0240472,length=859>
##contig=<ID=sc0262029,length=637>
##contig=<ID=sc0213207,length=1086>
##contig=<ID=sc0024727,length=6174>
##contig=<ID=sc0110549,length=2429>
##contig=<ID=sc0210929,length=1103>
##contig=<ID=sc0181115,length=1379>
##contig=<ID=sc0108936,length=2464>
##contig=<ID=sc0179502,length=1396>
##contig=<ID=sc0131953,length=2027>
##contig=<ID=sc0125012,length=2147>
##contig=<ID=sc0051182,length=4447>
##contig=<ID=sc0241018,length=854>
##contig=<ID=sc0061445,length=3804>
##contig=<ID=sc0143216,length=1851>
##contig=<ID=sc0053564,length=4319>
##contig=<ID=sc0141358,length=1878>
##contig=<ID=sc0092941,length=2853>
##contig=<ID=sc0176573,length=1429>
##contig=<ID=sc0139914,length=1900>
##contig=<ID=sc0073065,length=3467>
##contig=<ID=sc0138834,length=1916>
##contig=<ID=sc0050821,length=4203>
##contig=<ID=sc0076274,length=3354>
##contig=<ID=sc0053982,length=4124>
##contig=<ID=sc0117373,length=2290>
##contig=<ID=sc0146483,length=1803>
##contig=<ID=sc0126026,length=2128>
##contig=<ID=sc0081270,length=3190>
##contig=<ID=sc0037712,length=6336>
##contig=<ID=sc0075708,length=3251>
##contig=<ID=sc0160303,length=1618>
##contig=<ID=sc0067907,length=3664>
##contig=<ID=sc0188334,length=1304>
##contig=<ID=sc0019536,length=7218>
##contig=<ID=sc0264445,length=566>
##contig=<ID=sc0221226,length=1023>
##contig=<ID=sc0082905,length=5007>
##contig=<ID=sc0121282,length=2215>
##contig=<ID=sc0222983,length=1008>
##contig=<ID=sc0004779,length=11847>
##contig=<ID=sc0010289,length=9350>
##contig=<ID=sc0026843,length=6346>
##contig=<ID=sc0162146,length=1596>
##contig=<ID=sc0113455,length=2369>
##contig=<ID=sc0117337,length=2291>
##contig=<ID=sc0146782,length=1798>
##contig=<ID=sc0190504,length=1282>
##contig=<ID=sc0155908,length=1409>
##contig=<ID=sc0131846,length=2029>
##contig=<ID=sc0091001,length=2907>
##contig=<ID=sc0151868,length=1728>
##contig=<ID=sc0189308,length=1294>
##contig=<ID=sc0152920,length=1713>
##contig=<ID=sc0243635,length=831>
##contig=<ID=sc0007926,length=10793>
##contig=<ID=sc0232399,length=929>
##contig=<ID=sc0187189,length=1316>
##contig=<ID=sc0054109,length=4291>
##contig=<ID=sc0113446,length=2369>
##contig=<ID=sc0076527,length=3345>
##contig=<ID=sc0152721,length=1716>
##contig=<ID=sc0098946,length=2699>
##contig=<ID=sc0070271,length=3572>
##contig=<ID=sc0067999,length=4332>
##contig=<ID=sc0016677,length=7671>
##contig=<ID=sc0049514,length=4443>
##contig=<ID=sc0035875,length=5391>
##contig=<ID=sc0221498,length=1021>
##contig=<ID=sc0054484,length=4271>
##contig=<ID=sc0249032,length=784>
##contig=<ID=sc0077831,length=3302>
##contig=<ID=sc0246796,length=804>
##contig=<ID=sc0072235,length=3498>
##contig=<ID=sc0053393,length=4178>
##contig=<ID=sc0195348,length=1236>
##contig=<ID=sc0119952,length=2240>
##contig=<ID=sc0053511,length=4321>
##contig=<ID=sc0051690,length=4271>
##contig=<ID=sc0210651,length=1105>
##contig=<ID=sc0090082,length=2932>
##contig=<ID=sc0042209,length=4995>
##contig=<ID=sc0178033,length=1412>
##contig=<ID=sc0211571,length=1098>
##contig=<ID=sc0151326,length=1735>
##contig=<ID=sc0041271,length=5060>
##contig=<ID=sc0191507,length=1273>
##contig=<ID=sc0168636,length=1519>
##contig=<ID=sc0224352,length=998>
##contig=<ID=sc0145715,length=1814>
##contig=<ID=sc0161612,length=1602>
##contig=<ID=sc0128877,length=2079>
##contig=<ID=sc0068615,length=3635>
##contig=<ID=sc0233646,length=918>
##contig=<ID=sc0196692,length=1224>
##contig=<ID=sc0108204,length=2480>
##contig=<ID=sc0074369,length=3421>
##contig=<ID=sc0026266,length=6344>
##contig=<ID=sc0180945,length=1381>
##contig=<ID=sc0098407,length=2712>
##contig=<ID=sc0042029,length=5007>
##contig=<ID=sc0010964,length=8943>
##contig=<ID=sc0094173,length=2840>
##contig=<ID=sc0170907,length=1493>
##contig=<ID=sc0147166,length=1793>
##contig=<ID=sc0069328,length=3608>
##contig=<ID=sc0147991,length=1782>
##contig=<ID=sc0050481,length=4452>
##contig=<ID=sc0236450,length=895>
##contig=<ID=sc0220164,length=1031>
##contig=<ID=sc0201591,length=1179>
##contig=<ID=sc0040259,length=5132>
##contig=<ID=sc0135515,length=1969>
##contig=<ID=sc0002758,length=13911>
##contig=<ID=sc0124335,length=2158>
##contig=<ID=sc0130799,length=3920>
##contig=<ID=sc0106043,length=2478>
##contig=<ID=sc0208179,length=1125>
##contig=<ID=sc0201838,length=1177>
##contig=<ID=sc0221750,length=1018>
##contig=<ID=sc0052628,length=4200>
##contig=<ID=sc0090141,length=2930>
##contig=<ID=sc0119614,length=2247>
##contig=<ID=sc0225125,length=992>
##contig=<ID=sc0033493,length=5674>
##contig=<ID=sc0044619,length=4832>
##contig=<ID=sc0250182,length=774>
##contig=<ID=sc0028803,length=6122>
##contig=<ID=sc0094327,length=2795>
##contig=<ID=sc0185219,length=1337>
##contig=<ID=sc0065576,length=3760>
##contig=<ID=sc0243262,length=835>
##contig=<ID=sc0222318,length=1014>
##contig=<ID=sc0054295,length=4280>
##contig=<ID=sc0148784,length=1770>
##contig=<ID=sc0195051,length=1239>
##contig=<ID=sc0076143,length=3358>
##contig=<ID=sc0116933,length=2299>
##contig=<ID=sc0036881,length=5392>
##contig=<ID=sc0060837,length=3837>
##contig=<ID=sc0262185,length=634>
##contig=<ID=sc0220538,length=1028>
##contig=<ID=sc0025590,length=6497>
##contig=<ID=sc0056692,length=6576>
##contig=<ID=sc0022275,length=6893>
##contig=<ID=sc0121015,length=2220>
##contig=<ID=sc0014062,length=8290>
##contig=<ID=sc0237093,length=889>
##contig=<ID=sc0159566,length=1628>
##contig=<ID=sc0256904,length=710>
##contig=<ID=sc0116400,length=2310>
##contig=<ID=sc0002901,length=13734>
##contig=<ID=sc0089391,length=2950>
##contig=<ID=sc0203414,length=1163>
##contig=<ID=sc0124684,length=2047>
##contig=<ID=sc0030185,length=5983>
##contig=<ID=sc0087307,length=2996>
##contig=<ID=sc0075478,length=3381>
##contig=<ID=sc0157561,length=1653>
##contig=<ID=sc0242312,length=843>
##contig=<ID=sc0195857,length=1231>
##contig=<ID=sc0142995,length=1854>
##contig=<ID=sc0124366,length=2158>
##contig=<ID=sc0064820,length=3792>
##contig=<ID=sc0231799,length=935>
##contig=<ID=sc0261133,length=653>
##contig=<ID=sc0140958,length=1885>
##contig=<ID=sc0020706,length=7121>
##contig=<ID=sc0197531,length=1216>
##contig=<ID=sc0233334,length=921>
##contig=<ID=sc0029176,length=6083>
##contig=<ID=sc0264097,length=582>
##contig=<ID=sc0113742,length=2363>
##contig=<ID=sc0142441,length=1863>
##contig=<ID=sc0071334,length=3531>
##contig=<ID=sc0253390,length=745>
##contig=<ID=sc0027197,length=6223>
##contig=<ID=sc0188213,length=1305>
##contig=<ID=sc0071106,length=3532>
##contig=<ID=sc0244072,length=827>
##contig=<ID=sc0182479,length=2265>
##contig=<ID=sc0186022,length=1328>
##contig=<ID=sc0073178,length=3462>
##contig=<ID=sc0165137,length=1559>
##contig=<ID=sc0175561,length=1440>
##contig=<ID=sc0257719,length=701>
##contig=<ID=sc0050698,length=4473>
##contig=<ID=sc0039283,length=5190>
##contig=<ID=sc0044532,length=4686>
##contig=<ID=sc0127753,length=2098>
##contig=<ID=sc0085961,length=3046>
##contig=<ID=sc0167997,length=1526>
##contig=<ID=sc0231229,length=939>
##contig=<ID=sc0220557,length=1028>
##contig=<ID=sc0028328,length=6053>
##contig=<ID=sc0229953,length=951>
##contig=<ID=sc0009881,length=9495>
##contig=<ID=sc0080845,length=3204>
##contig=<ID=sc0036822,length=5396>
##contig=<ID=sc0069021,length=3516>
##contig=<ID=sc0093357,length=2842>
##contig=<ID=sc0117798,length=2282>
##contig=<ID=sc0201646,length=1179>
##contig=<ID=sc0210460,length=1107>
##contig=<ID=sc0021867,length=6952>
##contig=<ID=sc0242483,length=841>
##contig=<ID=sc0112088,length=2397>
##contig=<ID=sc0120141,length=2237>
##contig=<ID=sc0177980,length=1413>
##contig=<ID=sc0094625,length=2510>
##contig=<ID=sc0195929,length=1231>
##contig=<ID=sc0131441,length=2035>
##contig=<ID=sc0023530,length=6735>
##contig=<ID=sc0165868,length=1551>
##contig=<ID=sc0252685,length=751>
##contig=<ID=sc0114225,length=2354>
##contig=<ID=sc0236113,length=897>
##contig=<ID=sc0095992,length=2773>
##contig=<ID=sc0124518,length=2155>
##contig=<ID=sc0262460,length=628>
##contig=<ID=sc0244310,length=825>
##contig=<ID=sc0010254,length=9230>
##contig=<ID=sc0227726,length=970>
##contig=<ID=sc0220878,length=1026>
##contig=<ID=sc0176022,length=1435>
##contig=<ID=sc0164954,length=1414>
##contig=<ID=sc0106927,length=2508>
##contig=<ID=sc0231841,length=934>
##contig=<ID=sc0243667,length=831>
##contig=<ID=sc0025347,length=6519>
##contig=<ID=sc0255595,length=724>
##contig=<ID=sc0085958,length=3047>
##contig=<ID=sc0209511,length=1114>
##contig=<ID=sc0123591,length=2172>
##contig=<ID=sc0014879,length=8166>
##contig=<ID=sc0075917,length=3366>
##contig=<ID=sc0098751,length=2703>
##contig=<ID=sc0030088,length=6036>
##contig=<ID=sc0045132,length=4801>
##contig=<ID=sc0014205,length=8314>
##contig=<ID=sc0192111,length=1266>
##contig=<ID=sc0146729,length=1799>
##contig=<ID=sc0073737,length=3442>
##contig=<ID=sc0035317,length=5520>
##contig=<ID=sc0083348,length=3145>
##contig=<ID=sc0180469,length=1386>
##contig=<ID=sc0197385,length=1218>
##contig=<ID=sc0234922,length=908>
##contig=<ID=sc0198310,length=1209>
##contig=<ID=sc0075656,length=3375>
##contig=<ID=sc0234636,length=910>
##contig=<ID=sc0169607,length=1508>
##contig=<ID=sc0101508,length=2635>
##contig=<ID=sc0165858,length=1551>
##contig=<ID=sc0124216,length=2160>
##contig=<ID=sc0165681,length=1553>
##contig=<ID=sc0170869,length=1530>
##contig=<ID=sc0065813,length=3750>
##contig=<ID=sc0232836,length=925>
##contig=<ID=sc0185484,length=1334>
##contig=<ID=sc0151238,length=1736>
##contig=<ID=sc0001808,length=15540>
##contig=<ID=sc0262335,length=631>
##contig=<ID=sc0147410,length=1789>
##contig=<ID=sc0017376,length=7649>
##contig=<ID=sc0164446,length=1568>
##contig=<ID=sc0093814,length=2830>
##contig=<ID=sc0173016,length=1469>
##contig=<ID=sc0143926,length=1840>
##contig=<ID=sc0121928,length=2203>
##contig=<ID=sc0089898,length=2937>
##contig=<ID=sc0139127,length=1912>
##contig=<ID=sc0127260,length=2107>
##contig=<ID=sc0017720,length=7605>
##contig=<ID=sc0186458,length=1324>
##contig=<ID=sc0007568,length=10045>
##contig=<ID=sc0153142,length=1710>
##contig=<ID=sc0257246,length=706>
##contig=<ID=sc0204924,length=1151>
##contig=<ID=sc0116965,length=2298>
##contig=<ID=sc0217939,length=1049>
##contig=<ID=sc0199649,length=1197>
##contig=<ID=sc0079971,length=3233>
##contig=<ID=sc0042055,length=8142>
##contig=<ID=sc0118321,length=2236>
##contig=<ID=sc0120218,length=2235>
##contig=<ID=sc0044740,length=4826>
##contig=<ID=sc0117041,length=2297>
##contig=<ID=sc0064721,length=3636>
##contig=<ID=sc0095615,length=2783>
##contig=<ID=sc0249707,length=778>
##contig=<ID=sc0042593,length=4969>
##contig=<ID=sc0180697,length=1384>
##contig=<ID=sc0233029,length=924>
##contig=<ID=sc0219053,length=1040>
##contig=<ID=sc0160847,length=1611>
##contig=<ID=sc0259601,length=676>
##contig=<ID=sc0076388,length=3350>
##contig=<ID=sc0017287,length=7498>
##contig=<ID=sc0062384,length=3899>
##contig=<ID=sc0141357,length=2820>
##contig=<ID=sc0075755,length=3372>
##contig=<ID=sc0083576,length=3118>
##contig=<ID=sc0106453,length=2519>
##contig=<ID=sc0084268,length=3096>
##contig=<ID=sc0138991,length=1914>
##contig=<ID=sc0096908,length=2750>
##contig=<ID=sc0012892,length=8623>
##contig=<ID=sc0009056,length=9791>
##contig=<ID=sc0190860,length=1279>
##contig=<ID=sc0262387,length=630>
##contig=<ID=sc0160943,length=1610>
##contig=<ID=sc0241206,length=853>
##contig=<ID=sc0057875,length=4104>
##contig=<ID=sc0063217,length=3860>
##contig=<ID=sc0217865,length=1050>
##contig=<ID=sc0108526,length=2474>
##contig=<ID=sc0065239,length=3774>
##contig=<ID=sc0204316,length=1156>
##contig=<ID=sc0068360,length=3716>
##contig=<ID=sc0192007,length=1267>
##contig=<ID=sc0003131,length=13584>
##contig=<ID=sc0036128,length=5453>
##contig=<ID=sc0114357,length=2351>
##contig=<ID=sc0054385,length=4149>
##contig=<ID=sc0183523,length=1354>
##contig=<ID=sc0189748,length=1289>
##contig=<ID=sc0169634,length=1507>
##contig=<ID=sc0165507,length=1512>
##contig=<ID=sc0184030,length=1349>
##contig=<ID=sc0179273,length=1399>
##contig=<ID=sc0174716,length=1449>
##contig=<ID=sc0211248,length=1101>
##contig=<ID=sc0136878,length=1947>
##contig=<ID=sc0011124,length=9099>
##contig=<ID=sc0131131,length=2041>
##contig=<ID=sc0030189,length=5983>
##contig=<ID=sc0191912,length=2342>
##contig=<ID=sc0154147,length=1698>
##contig=<ID=sc0184320,length=1346>
##contig=<ID=sc0110534,length=2430>
##contig=<ID=sc0158526,length=1641>
##contig=<ID=sc0186461,length=1324>
##contig=<ID=sc0178217,length=1411>
##contig=<ID=sc0157743,length=1651>
##contig=<ID=sc0236583,length=893>
##contig=<ID=sc0020902,length=7092>
##contig=<ID=sc0238004,length=881>
##contig=<ID=sc0084450,length=3091>
##contig=<ID=sc0122406,length=2194>
##contig=<ID=sc0136329,length=1956>
##contig=<ID=sc0090518,length=2919>
##contig=<ID=sc0060499,length=3912>
##contig=<ID=sc0076531,length=3345>
##contig=<ID=sc0246798,length=804>
##contig=<ID=sc0043077,length=4936>
##contig=<ID=sc0208149,length=1125>
##contig=<ID=sc0083383,length=5485>
##contig=<ID=sc0053376,length=4329>
##contig=<ID=sc0091978,length=2879>
##contig=<ID=sc0239262,length=869>
##contig=<ID=sc0097932,length=2725>
##contig=<ID=sc0080492,length=3217>
##contig=<ID=sc0089676,length=2943>
##contig=<ID=sc0035805,length=5207>
##contig=<ID=sc0188541,length=1302>
##contig=<ID=sc0059845,length=4012>
##contig=<ID=sc0242873,length=838>
##contig=<ID=sc0081109,length=3196>
##contig=<ID=sc0230670,length=944>
##contig=<ID=sc0125968,length=2129>
##contig=<ID=sc0012832,length=11616>
##contig=<ID=sc0234266,length=913>
##contig=<ID=sc0227112,length=975>
##contig=<ID=sc0070144,length=3577>
##contig=<ID=sc0163438,length=1580>
##contig=<ID=sc0062365,length=3899>
##contig=<ID=sc0212998,length=1087>
##contig=<ID=sc0006074,length=11117>
##contig=<ID=sc0062239,length=3904>
##contig=<ID=sc0016531,length=7683>
##contig=<ID=sc0077103,length=3327>
##contig=<ID=sc0249294,length=782>
##contig=<ID=sc0164975,length=1561>
##contig=<ID=sc0085514,length=3060>
##contig=<ID=sc0102198,length=2443>
##contig=<ID=sc0263156,length=611>
##contig=<ID=sc0029343,length=6066>
##contig=<ID=sc0191382,length=1274>
##contig=<ID=sc0260107,length=669>
##contig=<ID=sc0260598,length=662>
##contig=<ID=sc0054713,length=10162>
##contig=<ID=sc0021072,length=7042>
##contig=<ID=sc0071172,length=3537>
##contig=<ID=sc0261542,length=646>
##contig=<ID=sc0241496,length=850>
##contig=<ID=sc0068570,length=3637>
##contig=<ID=sc0116114,length=2316>
##contig=<ID=sc0187414,length=1314>
##contig=<ID=sc0219412,length=1037>
##contig=<ID=sc0014867,length=8169>
##contig=<ID=sc0066776,length=3709>
##contig=<ID=sc0176787,length=1426>
##contig=<ID=sc0187433,length=1313>
##contig=<ID=sc0020806,length=7052>
##contig=<ID=sc0175140,length=1445>
##contig=<ID=sc0099479,length=2685>
##contig=<ID=sc0137512,length=1937>
##contig=<ID=sc0092347,length=2804>
##contig=<ID=sc0113472,length=2369>
##contig=<ID=sc0017084,length=7670>
##contig=<ID=sc0169425,length=1510>
##contig=<ID=sc0050238,length=4498>
##contig=<ID=sc0087467,length=2835>
##contig=<ID=sc0015093,length=8124>
##contig=<ID=sc0061285,length=3946>
##contig=<ID=sc0008924,length=9683>
##contig=<ID=sc0171724,length=1484>
##contig=<ID=sc0100474,length=2660>
##contig=<ID=sc0096968,length=2748>
##contig=<ID=sc0258168,length=695>
##contig=<ID=sc0241095,length=854>
##contig=<ID=sc0121253,length=2215>
##contig=<ID=sc0162010,length=1597>
##contig=<ID=sc0136532,length=1953>
##contig=<ID=sc0223249,length=1006>
##contig=<ID=sc0229088,length=958>
##contig=<ID=sc0235723,length=901>
##contig=<ID=sc0173752,length=1460>
##contig=<ID=sc0120281,length=3614>
##contig=<ID=sc0224383,length=910>
##contig=<ID=sc0155323,length=1681>
##contig=<ID=sc0037087,length=5172>
##contig=<ID=sc0221062,length=1024>
##contig=<ID=sc0231725,length=935>
##contig=<ID=sc0066667,length=3582>
##contig=<ID=sc0121145,length=2217>
##contig=<ID=sc0160366,length=1618>
##contig=<ID=sc0235670,length=901>
##contig=<ID=sc0167874,length=1528>
##contig=<ID=sc0022914,length=6812>
##contig=<ID=sc0004354,length=12108>
##contig=<ID=sc0172072,length=1480>
##contig=<ID=sc0057678,length=4041>
##contig=<ID=sc0077317,length=3265>
##contig=<ID=sc0136048,length=1804>
##contig=<ID=sc0143723,length=1859>
##contig=<ID=sc0150038,length=2663>
##contig=<ID=sc0009708,length=17836>
##contig=<ID=sc0134042,length=1993>
##contig=<ID=sc0016631,length=7733>
##contig=<ID=sc0051547,length=4427>
##contig=<ID=sc0229421,length=956>
##contig=<ID=sc0174027,length=1457>
##contig=<ID=sc0230703,length=944>
##contig=<ID=sc0013043,length=8579>
##contig=<ID=sc0164551,length=1566>
##contig=<ID=sc0016223,length=7886>
##contig=<ID=sc0189356,length=1293>
##contig=<ID=sc0253494,length=744>
##contig=<ID=sc0245302,length=817>
##contig=<ID=sc0211392,length=1100>
##contig=<ID=sc0029104,length=5961>
##contig=<ID=sc0184928,length=1340>
##contig=<ID=sc0204638,length=1153>
##contig=<ID=sc0151686,length=1731>
##contig=<ID=sc0213843,length=1080>
##contig=<ID=sc0022287,length=6892>
##contig=<ID=sc0195126,length=1152>
##contig=<ID=sc0256219,length=717>
##contig=<ID=sc0076557,length=3344>
##contig=<ID=sc0260438,length=664>
##contig=<ID=sc0015974,length=7933>
##contig=<ID=sc0256409,length=715>
##contig=<ID=sc0095557,length=2785>
##contig=<ID=sc0067843,length=5768>
##contig=<ID=sc0120093,length=2237>
##contig=<ID=sc0199814,length=1195>
##contig=<ID=sc0058786,length=4061>
##contig=<ID=sc0147663,length=1786>
##contig=<ID=sc0046394,length=4714>
##contig=<ID=sc0006690,length=10410>
##contig=<ID=sc0007058,length=10541>
##contig=<ID=sc0113018,length=3174>
##contig=<ID=sc0211038,length=1103>
##contig=<ID=sc0262665,length=623>
##contig=<ID=sc0038883,length=5234>
##contig=<ID=sc0054106,length=4291>
##contig=<ID=sc0089719,length=2942>
##contig=<ID=sc0262691,length=622>
##contig=<ID=sc0150657,length=1744>
##contig=<ID=sc0224545,length=996>
##contig=<ID=sc0135769,length=1965>
##contig=<ID=sc0149696,length=1757>
##contig=<ID=sc0103856,length=2580>
##contig=<ID=sc0170899,length=1493>
##contig=<ID=sc0246650,length=805>
##contig=<ID=sc0037524,length=5314>
##contig=<ID=sc0082077,length=3165>
##contig=<ID=sc0011810,length=8832>
##contig=<ID=sc0046603,length=4715>
##contig=<ID=sc0080445,length=3218>
##contig=<ID=sc0260715,length=660>
##contig=<ID=sc0169575,length=2348>
##contig=<ID=sc0261351,length=649>
##contig=<ID=sc0118622,length=2265>
##contig=<ID=sc0096524,length=2760>
##contig=<ID=sc0038461,length=5245>
##contig=<ID=sc0161131,length=2704>
##contig=<ID=sc0053122,length=4343>
##contig=<ID=sc0229955,length=951>
##contig=<ID=sc0050691,length=4474>
##contig=<ID=sc0095530,length=2645>
##contig=<ID=sc0083467,length=3068>
##contig=<ID=sc0053084,length=4319>
##contig=<ID=sc0207223,length=1132>
##contig=<ID=sc0251425,length=763>
##contig=<ID=sc0065668,length=3757>
##contig=<ID=sc0020411,length=7150>
##contig=<ID=sc0217141,length=1055>
##contig=<ID=sc0187256,length=1315>
##contig=<ID=sc0040742,length=5097>
##contig=<ID=sc0047000,length=6220>
##contig=<ID=sc0008556,length=9939>
##contig=<ID=sc0090627,length=2917>
##contig=<ID=sc0077839,length=3178>
##contig=<ID=sc0125432,length=2139>
##contig=<ID=sc0159029,length=1634>
##contig=<ID=sc0094207,length=2819>
##contig=<ID=sc0024606,length=6226>
##contig=<ID=sc0193200,length=1256>
##contig=<ID=sc0064817,length=3792>
##contig=<ID=sc0005503,length=11340>
##contig=<ID=sc0154416,length=1694>
##contig=<ID=sc0183237,length=1357>
##contig=<ID=sc0027284,length=6163>
##contig=<ID=sc0123609,length=2139>
##contig=<ID=sc0007754,length=10301>
##contig=<ID=sc0059330,length=3997>
##contig=<ID=sc0078675,length=3273>
##contig=<ID=sc0130718,length=2048>
##contig=<ID=sc0053714,length=4339>
##contig=<ID=sc0212770,length=1089>
##contig=<ID=sc0136921,length=1946>
##contig=<ID=sc0210312,length=1108>
##contig=<ID=sc0100342,length=2663>
##contig=<ID=sc0123216,length=2178>
##contig=<ID=sc0034148,length=12265>
##contig=<ID=sc0181804,length=1372>
##contig=<ID=sc0235279,length=905>
##contig=<ID=sc0039115,length=10081>
##contig=<ID=sc0046144,length=7376>
##contig=<ID=sc0242036,length=845>
##contig=<ID=sc0140671,length=1889>
##contig=<ID=sc0215158,length=1070>
##contig=<ID=sc0126269,length=2124>
##contig=<ID=sc0242767,length=839>
##contig=<ID=sc0122400,length=2194>
##contig=<ID=sc0078598,length=3276>
##contig=<ID=sc0034984,length=5483>
##contig=<ID=sc0229547,length=955>
##contig=<ID=sc0109815,length=2468>
##contig=<ID=sc0146828,length=3062>
##contig=<ID=sc0228962,length=959>
##contig=<ID=sc0127694,length=2097>
##contig=<ID=sc0187298,length=1315>
##contig=<ID=sc0179364,length=1398>
##contig=<ID=sc0001856,length=15497>
##contig=<ID=sc0126739,length=2116>
##contig=<ID=sc0040711,length=5099>
##contig=<ID=sc0226772,length=978>
##contig=<ID=sc0192901,length=1259>
##contig=<ID=sc0198072,length=1211>
##contig=<ID=sc0019204,length=7351>
##contig=<ID=sc0044309,length=4852>
##contig=<ID=sc0242010,length=846>
##contig=<ID=sc0186897,length=1319>
##contig=<ID=sc0100211,length=2667>
##contig=<ID=sc0255970,length=720>
##contig=<ID=sc0127062,length=2111>
##contig=<ID=sc0186014,length=1328>
##contig=<ID=sc0239145,length=871>
##contig=<ID=sc0005328,length=11631>
##contig=<ID=sc0171775,length=1483>
##contig=<ID=sc0123737,length=2169>
##contig=<ID=sc0252532,length=753>
##contig=<ID=sc0086792,length=2883>
##contig=<ID=sc0069095,length=3617>
##contig=<ID=sc0001391,length=16563>
##contig=<ID=sc0118165,length=2274>
##contig=<ID=sc0016893,length=7754>
##contig=<ID=sc0185034,length=1339>
##contig=<ID=sc0247502,length=798>
##contig=<ID=sc0038185,length=5265>
##contig=<ID=sc0197871,length=1213>
##contig=<ID=sc0249821,length=777>
##contig=<ID=sc0178308,length=1410>
##contig=<ID=sc0187404,length=1314>
##contig=<ID=sc0032107,length=5530>
##contig=<ID=sc0174277,length=1454>
##contig=<ID=sc0124651,length=2153>
##contig=<ID=sc0021632,length=6969>
##contig=<ID=sc0261270,length=651>
##contig=<ID=sc0246635,length=805>
##contig=<ID=sc0054880,length=4252>
##contig=<ID=sc0163139,length=1584>
##contig=<ID=sc0188964,length=1297>
##contig=<ID=sc0023019,length=6800>
##contig=<ID=sc0246172,length=809>
##contig=<ID=sc0029548,length=6045>
##contig=<ID=sc0100131,length=2669>
##contig=<ID=sc0037562,length=5337>
##contig=<ID=sc0261340,length=649>
##contig=<ID=sc0032333,length=5774>
##contig=<ID=sc0160062,length=1622>
##contig=<ID=sc0262992,length=615>
##contig=<ID=sc0123332,length=2176>
##contig=<ID=sc0050841,length=4465>
##contig=<ID=sc0160144,length=1621>
##contig=<ID=sc0137024,length=1945>
##contig=<ID=sc0213462,length=1084>
##contig=<ID=sc0066036,length=4446>
##contig=<ID=sc0007460,length=10430>
##contig=<ID=sc0025458,length=6216>
##contig=<ID=sc0192747,length=1260>
##contig=<ID=sc0090261,length=2927>
##contig=<ID=sc0118667,length=2264>
##contig=<ID=sc0178200,length=1411>
##contig=<ID=sc0206048,length=1142>
##contig=<ID=sc0006771,length=10769>
##contig=<ID=sc0256578,length=713>
##contig=<ID=sc0036118,length=5453>
##contig=<ID=sc0097630,length=2732>
##contig=<ID=sc0048781,length=4585>
##contig=<ID=sc0192766,length=1260>
##contig=<ID=sc0010367,length=12594>
##contig=<ID=sc0096473,length=2761>
##contig=<ID=sc0105235,length=3279>
##contig=<ID=sc0206874,length=1135>
##contig=<ID=sc0017838,length=7632>
##contig=<ID=sc0050692,length=4474>
##contig=<ID=sc0101608,length=2633>
##contig=<ID=sc0069527,length=3601>
##contig=<ID=sc0207777,length=1128>
##contig=<ID=sc0172302,length=1477>
##contig=<ID=sc0114506,length=2348>
##contig=<ID=sc0074954,length=3401>
##contig=<ID=sc0009965,length=9418>
##contig=<ID=sc0006782,length=11380>
##contig=<ID=sc0136518,length=1953>
##contig=<ID=sc0094321,length=2816>
##contig=<ID=sc0262777,length=620>
##contig=<ID=sc0094797,length=2804>
##contig=<ID=sc0015747,length=7770>
##contig=<ID=sc0054495,length=4271>
##contig=<ID=sc0259892,length=672>
##contig=<ID=sc0109417,length=2453>
##contig=<ID=sc0052874,length=4356>
##contig=<ID=sc0122454,length=2193>
##contig=<ID=sc0022035,length=6928>
##contig=<ID=sc0112501,length=2388>
##contig=<ID=sc0069135,length=4332>
##contig=<ID=sc0162616,length=1590>
##contig=<ID=sc0039938,length=5154>
##contig=<ID=sc0051981,length=4403>
##contig=<ID=sc0108426,length=2476>
##contig=<ID=sc0142680,length=1859>
##contig=<ID=sc0071410,length=3465>
##contig=<ID=sc0000322,length=26169>
##contig=<ID=sc0188735,length=1300>
##contig=<ID=sc0156863,length=1661>
##contig=<ID=sc0242078,length=845>
##contig=<ID=sc0187948,length=1308>
##contig=<ID=sc0059165,length=4043>
##contig=<ID=sc0193324,length=1255>
##contig=<ID=sc0226353,length=981>
##contig=<ID=sc0050465,length=4485>
##contig=<ID=sc0169563,length=1508>
##contig=<ID=sc0221346,length=1022>
##contig=<ID=sc0186006,length=1329>
##contig=<ID=sc0233544,length=919>
##contig=<ID=sc0078371,length=3284>
##contig=<ID=sc0150099,length=1752>
##contig=<ID=sc0012053,length=8840>
##contig=<ID=sc0193691,length=1251>
##contig=<ID=sc0193654,length=1252>
##contig=<ID=sc0024297,length=6647>
##contig=<ID=sc0032276,length=5682>
##contig=<ID=sc0233195,length=922>
##contig=<ID=sc0166984,length=1538>
##contig=<ID=sc0219981,length=1033>
##contig=<ID=sc0251977,length=758>
##contig=<ID=sc0136546,length=1888>
##contig=<ID=sc0174150,length=1455>
##contig=<ID=sc0133399,length=2000>
##contig=<ID=sc0246212,length=809>
##contig=<ID=sc0190447,length=1283>
##contig=<ID=sc0124777,length=2151>
##contig=<ID=sc0116045,length=2317>
##contig=<ID=sc0158514,length=1641>
##contig=<ID=sc0171446,length=1487>
##contig=<ID=sc0153418,length=1707>
##contig=<ID=sc0216943,length=1057>
##contig=<ID=sc0225395,length=989>
##contig=<ID=sc0125655,length=2135>
##contig=<ID=sc0100315,length=2664>
##contig=<ID=sc0119319,length=2069>
##contig=<ID=sc0093025,length=2851>
##contig=<ID=sc0021282,length=9773>
##contig=<ID=sc0153627,length=1705>
##contig=<ID=sc0067953,length=3662>
##contig=<ID=sc0112397,length=2390>
##contig=<ID=sc0029767,length=6023>
##contig=<ID=sc0004470,length=12256>
##contig=<ID=sc0117528,length=2287>
##contig=<ID=sc0049761,length=4525>
##contig=<ID=sc0174576,length=1451>
##contig=<ID=sc0214852,length=1073>
##contig=<ID=sc0080975,length=3137>
##contig=<ID=sc0156009,length=1672>
##contig=<ID=sc0156306,length=1669>
##contig=<ID=sc0019352,length=7325>
##contig=<ID=sc0203436,length=1163>
##contig=<ID=sc0206068,length=1142>
##contig=<ID=sc0216121,length=1062>
##contig=<ID=sc0192052,length=1267>
##contig=<ID=sc0000718,length=18905>
##contig=<ID=sc0146589,length=1801>
##contig=<ID=sc0080476,length=3217>
##contig=<ID=sc0063824,length=3836>
##contig=<ID=sc0102398,length=2614>
##contig=<ID=sc0200735,length=1187>
##contig=<ID=sc0132339,length=2021>
##contig=<ID=sc0044744,length=4853>
##contig=<ID=sc0194537,length=1244>
##contig=<ID=sc0192016,length=1267>
##contig=<ID=sc0106749,length=2512>
##contig=<ID=sc0246110,length=810>
##contig=<ID=sc0043892,length=4881>
##contig=<ID=sc0141852,length=1871>
##contig=<ID=sc0161875,length=1599>
##contig=<ID=sc0096958,length=2749>
##contig=<ID=sc0162007,length=1597>
##contig=<ID=sc0080037,length=3231>
##contig=<ID=sc0188045,length=1307>
##contig=<ID=sc0157390,length=1655>
##contig=<ID=sc0070332,length=3584>
##contig=<ID=sc0169433,length=1510>
##contig=<ID=sc0209235,length=1116>
##contig=<ID=sc0051682,length=4418>
##contig=<ID=sc0189475,length=1292>
##contig=<ID=sc0220227,length=1031>
##contig=<ID=sc0203501,length=1163>
##contig=<ID=sc0109635,length=2307>
##contig=<ID=sc0061579,length=3895>
##contig=<ID=sc0251305,length=764>
##contig=<ID=sc0077523,length=3189>
##contig=<ID=sc0189975,length=1287>
##contig=<ID=sc0248927,length=785>
##contig=<ID=sc0156823,length=1662>
##contig=<ID=sc0057251,length=4159>
##contig=<ID=sc0100434,length=2651>
##contig=<ID=sc0247568,length=797>
##contig=<ID=sc0161827,length=1600>
##contig=<ID=sc0125752,length=2133>
##contig=<ID=sc0080130,length=3245>
##contig=<ID=sc0141222,length=1881>
##contig=<ID=sc0248459,length=790>
##contig=<ID=sc0024367,length=6639>
##contig=<ID=sc0211788,length=1097>
##contig=<ID=sc0174447,length=1452>
##contig=<ID=sc0066059,length=3739>
##contig=<ID=sc0104525,length=2564>
##contig=<ID=sc0003307,length=13349>
##contig=<ID=sc0184069,length=1348>
##contig=<ID=sc0181217,length=1378>
##contig=<ID=sc0072356,length=3468>
##contig=<ID=sc0168838,length=1516>
##contig=<ID=sc0223354,length=1005>
##contig=<ID=sc0070919,length=3402>
##contig=<ID=sc0105916,length=2531>
##contig=<ID=sc0225416,length=989>
##contig=<ID=sc0167360,length=1534>
##contig=<ID=sc0025945,length=7105>
##contig=<ID=sc0128121,length=3205>
##contig=<ID=sc0044853,length=4817>
##contig=<ID=sc0121980,length=2202>
##contig=<ID=sc0211543,length=1098>
##contig=<ID=sc0248021,length=793>
##contig=<ID=sc0018696,length=7401>
##contig=<ID=sc0252860,length=750>
##contig=<ID=sc0005212,length=11551>
##contig=<ID=sc0221425,length=1021>
##contig=<ID=sc0054258,length=4109>
##contig=<ID=sc0264094,length=582>
##contig=<ID=sc0004326,length=12381>
##contig=<ID=sc0000147,length=25570>
##contig=<ID=sc0072756,length=3478>
##contig=<ID=sc0211009,length=1103>
##contig=<ID=sc0212989,length=1087>
##contig=<ID=sc0199087,length=1202>
##contig=<ID=sc0015115,length=8119>
##contig=<ID=sc0105542,length=2540>
##contig=<ID=sc0116506,length=2308>
##contig=<ID=sc0146571,length=1801>
##contig=<ID=sc0182517,length=1365>
##contig=<ID=sc0147395,length=1790>
##contig=<ID=sc0212974,length=1087>
##contig=<ID=sc0134554,length=2007>
##contig=<ID=sc0240096,length=863>
##contig=<ID=sc0200547,length=1189>
##contig=<ID=sc0048123,length=4446>
##contig=<ID=sc0148239,length=1778>
##contig=<ID=sc0064527,length=3804>
##contig=<ID=sc0004791,length=13705>
##contig=<ID=sc0149511,length=1760>
##contig=<ID=sc0177288,length=1421>
##contig=<ID=sc0091915,length=2881>
##contig=<ID=sc0049736,length=4526>
##contig=<ID=sc0074598,length=3413>
##contig=<ID=sc0026128,length=7656>
##contig=<ID=sc0112426,length=2390>
##contig=<ID=sc0002794,length=13741>
##contig=<ID=sc0224947,length=993>
##contig=<ID=sc0163720,length=1576>
##contig=<ID=sc0041157,length=5069>
##contig=<ID=sc0043529,length=4905>
##contig=<ID=sc0101970,length=2624>
##contig=<ID=sc0034841,length=5547>
##contig=<ID=sc0222049,length=1016>
##contig=<ID=sc0112237,length=2394>
##contig=<ID=sc0033487,length=5675>
##contig=<ID=sc0056702,length=4161>
##contig=<ID=sc0083485,length=3120>
##contig=<ID=sc0207344,length=1131>
##contig=<ID=sc0124905,length=2148>
##contig=<ID=sc0062856,length=3876>
##contig=<ID=sc0111207,length=2415>
##contig=<ID=sc0050125,length=5941>
##contig=<ID=sc0034797,length=5560>
##contig=<ID=sc0041400,length=5052>
##contig=<ID=sc0211977,length=1095>
##contig=<ID=sc0152776,length=1684>
##contig=<ID=sc0010611,length=9253>
##contig=<ID=sc0227765,length=969>
##contig=<ID=sc0207098,length=1133>
##contig=<ID=sc0071659,length=3519>
##contig=<ID=sc0162627,length=1590>
##contig=<ID=sc0124054,length=2163>
##contig=<ID=sc0246698,length=805>
##contig=<ID=sc0178395,length=1409>
##contig=<ID=sc0188259,length=2520>
##contig=<ID=sc0107438,length=2497>
##contig=<ID=sc0024383,length=6637>
##contig=<ID=sc0041702,length=4869>
##contig=<ID=sc0198888,length=1204>
##contig=<ID=sc0075820,length=3367>
##contig=<ID=sc0072365,length=3469>
##contig=<ID=sc0229684,length=953>
##contig=<ID=sc0185913,length=1329>
##contig=<ID=sc0070200,length=3572>
##contig=<ID=sc0056109,length=4190>
##contig=<ID=sc0162232,length=1595>
##contig=<ID=sc0214047,length=1079>
##contig=<ID=sc0241826,length=847>
##contig=<ID=sc0037680,length=5328>
##contig=<ID=sc0111929,length=2400>
##contig=<ID=sc0004027,length=12530>
##contig=<ID=sc0123663,length=2170>
##contig=<ID=sc0175200,length=1444>
##contig=<ID=sc0128232,length=1929>
##contig=<ID=sc0006602,length=10851>
##contig=<ID=sc0238977,length=872>
##contig=<ID=sc0063780,length=3837>
##contig=<ID=sc0075902,length=3366>
##contig=<ID=sc0231803,length=935>
##contig=<ID=sc0008469,length=9846>
##contig=<ID=sc0255997,length=719>
##contig=<ID=sc0141752,length=1872>
##contig=<ID=sc0023787,length=6706>
##contig=<ID=sc0079863,length=3236>
##contig=<ID=sc0257461,length=704>
##contig=<ID=sc0258044,length=697>
##contig=<ID=sc0049374,length=4548>
##contig=<ID=sc0092952,length=2853>
##contig=<ID=sc0010102,length=9418>
##contig=<ID=sc0014219,length=8297>
##contig=<ID=sc0174665,length=1450>
##contig=<ID=sc0000149,length=25157>
##contig=<ID=sc0004949,length=11864>
##contig=<ID=sc0057375,length=4128>
##contig=<ID=sc0011363,length=8920>
##contig=<ID=sc0102710,length=2607>
##contig=<ID=sc0171552,length=1486>
##contig=<ID=sc0015254,length=8139>
##contig=<ID=sc0051108,length=4451>
##contig=<ID=sc0159310,length=1630>
##contig=<ID=sc0148387,length=1776>
##contig=<ID=sc0215464,length=1068>
##contig=<ID=sc0067258,length=3691>
##contig=<ID=sc0257849,length=699>
##contig=<ID=sc0060804,length=3920>
##contig=<ID=sc0118250,length=2143>
##contig=<ID=sc0101077,length=2646>
##contig=<ID=sc0153656,length=1704>
##contig=<ID=sc0150443,length=1747>
##contig=<ID=sc0231562,length=937>
##contig=<ID=sc0109703,length=2447>
##contig=<ID=sc0081864,length=3171>
##contig=<ID=sc0245504,length=815>
##contig=<ID=sc0204420,length=1155>
##contig=<ID=sc0088531,length=6122>
##contig=<ID=sc0225237,length=991>
##contig=<ID=sc0247155,length=801>
##contig=<ID=sc0129907,length=2061>
##contig=<ID=sc0212041,length=1095>
##contig=<ID=sc0101025,length=2647>
##contig=<ID=sc0213001,length=1087>
##contig=<ID=sc0081941,length=3169>
##contig=<ID=sc0123415,length=4279>
##contig=<ID=sc0049372,length=4549>
##contig=<ID=sc0039477,length=5191>
##contig=<ID=sc0004048,length=12535>
##contig=<ID=sc0000359,length=21815>
##contig=<ID=sc0156235,length=1670>
##contig=<ID=sc0237995,length=881>
##contig=<ID=sc0052894,length=4355>
##contig=<ID=sc0160619,length=1614>
##contig=<ID=sc0191750,length=1270>
##contig=<ID=sc0142229,length=1866>
##contig=<ID=sc0183980,length=1349>
##contig=<ID=sc0226031,length=984>
##contig=<ID=sc0250350,length=773>
##contig=<ID=sc0254943,length=730>
##contig=<ID=sc0036214,length=5446>
##contig=<ID=sc0028601,length=6146>
##contig=<ID=sc0190059,length=1287>
##contig=<ID=sc0189783,length=1289>
##contig=<ID=sc0106409,length=4249>
##contig=<ID=sc0070719,length=3541>
##contig=<ID=sc0201715,length=1178>
##contig=<ID=sc0127973,length=2095>
##contig=<ID=sc0038173,length=5218>
##contig=<ID=sc0162009,length=1574>
##contig=<ID=sc0255711,length=722>
##contig=<ID=sc0174023,length=1457>
##contig=<ID=sc0135787,length=1965>
##contig=<ID=sc0038531,length=5260>
##contig=<ID=sc0215293,length=1069>
##contig=<ID=sc0050219,length=4427>
##contig=<ID=sc0003865,length=12571>
##contig=<ID=sc0195639,length=1234>
##contig=<ID=sc0011769,length=8850>
##contig=<ID=sc0073556,length=3434>
##contig=<ID=sc0067590,length=3677>
##contig=<ID=sc0264762,length=549>
##contig=<ID=sc0183258,length=1357>
##contig=<ID=sc0182291,length=2171>
##contig=<ID=sc0255677,length=723>
##contig=<ID=sc0121131,length=4197>
##contig=<ID=sc0046504,length=4720>
##contig=<ID=sc0264310,length=572>
##contig=<ID=sc0001907,length=15305>
##contig=<ID=sc0050538,length=8788>
##contig=<ID=sc0176201,length=1433>
##contig=<ID=sc0169847,length=1505>
##contig=<ID=sc0246944,length=803>
##contig=<ID=sc0114079,length=2356>
##contig=<ID=sc0235198,length=905>
##contig=<ID=sc0192935,length=1259>
##contig=<ID=sc0147653,length=1786>
##contig=<ID=sc0199997,length=1194>
##contig=<ID=sc0177316,length=1421>
##contig=<ID=sc0232763,length=926>
##contig=<ID=sc0179951,length=1391>
##contig=<ID=sc0048675,length=4591>
##contig=<ID=sc0101672,length=2631>
##contig=<ID=sc0205272,length=1148>
##contig=<ID=sc0150710,length=1743>
##contig=<ID=sc0001740,length=17229>
##contig=<ID=sc0207386,length=1131>
##contig=<ID=sc0240607,length=858>
##contig=<ID=sc0190966,length=1278>
##contig=<ID=sc0113694,length=2364>
##contig=<ID=sc0148729,length=1771>
##contig=<ID=sc0256009,length=719>
##contig=<ID=sc0007296,length=10513>
##contig=<ID=sc0256239,length=717>
##contig=<ID=sc0180397,length=1387>
##contig=<ID=sc0188161,length=1306>
##contig=<ID=sc0182026,length=1370>
##contig=<ID=sc0049449,length=4544>
##contig=<ID=sc0246513,length=806>
##contig=<ID=sc0247470,length=798>
##contig=<ID=sc0073778,length=3441>
##contig=<ID=sc0099667,length=2680>
##contig=<ID=sc0108411,length=2476>
##contig=<ID=sc0254616,length=733>
##contig=<ID=sc0237277,length=887>
##contig=<ID=sc0250740,length=770>
##contig=<ID=sc0079494,length=3248>
##contig=<ID=sc0213515,length=1083>
##contig=<ID=sc0104352,length=2567>
##contig=<ID=sc0208850,length=1119>
##contig=<ID=sc0105407,length=2540>
##contig=<ID=sc0232123,length=932>
##contig=<ID=sc0175742,length=1438>
##contig=<ID=sc0143555,length=1846>
##contig=<ID=sc0053100,length=4344>
##contig=<ID=sc0003540,length=19491>
##contig=<ID=sc0170071,length=1502>
##contig=<ID=sc0007255,length=10528>
##contig=<ID=sc0262231,length=633>
##contig=<ID=sc0060441,length=3985>
##contig=<ID=sc0209840,length=1112>
##contig=<ID=sc0159730,length=1626>
##contig=<ID=sc0178073,length=1412>
##contig=<ID=sc0203308,length=1164>
##contig=<ID=sc0065596,length=3759>
##contig=<ID=sc0036793,length=5398>
##contig=<ID=sc0035862,length=5473>
##contig=<ID=sc0096753,length=2754>
##contig=<ID=sc0181321,length=1377>
##contig=<ID=sc0184154,length=1347>
##contig=<ID=sc0089109,length=4034>
##contig=<ID=sc0180631,length=1384>
##contig=<ID=sc0065434,length=3766>
##contig=<ID=sc0120669,length=2226>
##contig=<ID=sc0120097,length=2237>
##contig=<ID=sc0072892,length=3474>
##contig=<ID=sc0229679,length=953>
##contig=<ID=sc0099383,length=2687>
##contig=<ID=sc0131213,length=2039>
##contig=<ID=sc0227376,length=973>
##contig=<ID=sc0170102,length=1375>
##contig=<ID=sc0252884,length=750>
##contig=<ID=sc0262139,length=635>
##contig=<ID=sc0201257,length=1182>
##contig=<ID=sc0060510,length=6670>
##contig=<ID=sc0123376,length=2176>
##contig=<ID=sc0165845,length=1551>
##contig=<ID=sc0255864,length=721>
##contig=<ID=sc0031021,length=5895>
##contig=<ID=sc0136154,length=1959>
##contig=<ID=sc0087876,length=2992>
##contig=<ID=sc0228061,length=967>
##contig=<ID=sc0016767,length=7292>
##contig=<ID=sc0210950,length=1103>
##contig=<ID=sc0216763,length=1058>
##contig=<ID=sc0091183,length=2902>
##contig=<ID=sc0205911,length=1143>
##contig=<ID=sc0032726,length=5755>
##contig=<ID=sc0103284,length=2593>
##contig=<ID=sc0030746,length=5930>
##contig=<ID=sc0101915,length=2625>
##contig=<ID=sc0181180,length=1379>
##contig=<ID=sc0053946,length=4298>
##contig=<ID=sc0134445,length=1986>
##contig=<ID=sc0070085,length=3579>
##contig=<ID=sc0169590,length=1508>
##contig=<ID=sc0159624,length=1627>
##contig=<ID=sc0132909,length=2012>
##contig=<ID=sc0235545,length=902>
##contig=<ID=sc0137487,length=1937>
##contig=<ID=sc0144449,length=1833>
##contig=<ID=sc0088486,length=2975>
##contig=<ID=sc0046805,length=4703>
##contig=<ID=sc0144330,length=1835>
##contig=<ID=sc0079543,length=3217>
##contig=<ID=sc0107717,length=2491>
##contig=<ID=sc0243481,length=833>
##contig=<ID=sc0002170,length=14885>
##contig=<ID=sc0095635,length=2783>
##contig=<ID=sc0240801,length=856>
##contig=<ID=sc0258327,length=693>
##contig=<ID=sc0120854,length=2223>
##contig=<ID=sc0155115,length=1684>
##contig=<ID=sc0196400,length=1227>
##contig=<ID=sc0179823,length=1392>
##contig=<ID=sc0104862,length=2556>
##contig=<ID=sc0161844,length=1599>
##contig=<ID=sc0263181,length=610>
##contig=<ID=sc0166751,length=1541>
##contig=<ID=sc0106836,length=2509>
##contig=<ID=sc0100695,length=2655>
##contig=<ID=sc0156844,length=1662>
##contig=<ID=sc0150357,length=1748>
##contig=<ID=sc0031441,length=5860>
##contig=<ID=sc0020547,length=6868>
##contig=<ID=sc0184924,length=1340>
##contig=<ID=sc0193580,length=1252>
##contig=<ID=sc0093210,length=2846>
##contig=<ID=sc0128587,length=2084>
##contig=<ID=sc0132309,length=2022>
##contig=<ID=sc0203199,length=1165>
##contig=<ID=sc0169383,length=1510>
##contig=<ID=sc0147143,length=1793>
##contig=<ID=sc0118121,length=2275>
##contig=<ID=sc0222573,length=1012>
##contig=<ID=sc0233205,length=1638>
##contig=<ID=sc0064824,length=3792>
##contig=<ID=sc0159556,length=1506>
##contig=<ID=sc0200394,length=1190>
##contig=<ID=sc0242011,length=846>
##contig=<ID=sc0227830,length=969>
##contig=<ID=sc0002155,length=14866>
##contig=<ID=sc0186754,length=1321>
##contig=<ID=sc0243804,length=830>
##contig=<ID=sc0141091,length=1883>
##contig=<ID=sc0134233,length=1990>
##contig=<ID=sc0081307,length=3189>
##contig=<ID=sc0226823,length=977>
##contig=<ID=sc0038923,length=5232>
##contig=<ID=sc0102755,length=2606>
##contig=<ID=sc0160742,length=1613>
##contig=<ID=sc0044806,length=4822>
##contig=<ID=sc0166309,length=1546>
##contig=<ID=sc0101257,length=2641>
##contig=<ID=sc0033943,length=5632>
##contig=<ID=sc0241698,length=848>
##contig=<ID=sc0137860,length=1932>
##contig=<ID=sc0246083,length=810>
##contig=<ID=sc0124190,length=2161>
##contig=<ID=sc0221805,length=1018>
##contig=<ID=sc0105338,length=2545>
##contig=<ID=sc0224000,length=1000>
##contig=<ID=sc0225577,length=988>
##contig=<ID=sc0032281,length=5697>
##contig=<ID=sc0161166,length=1607>
##contig=<ID=sc0090564,length=2918>
##contig=<ID=sc0166289,length=1546>
##contig=<ID=sc0261060,length=654>
##contig=<ID=sc0077022,length=3330>
##contig=<ID=sc0226309,length=981>
##contig=<ID=sc0100528,length=2659>
##contig=<ID=sc0195599,length=1234>
##contig=<ID=sc0164570,length=1566>
##contig=<ID=sc0237724,length=883>
##contig=<ID=sc0071363,length=3530>
##contig=<ID=sc0089493,length=2947>
##contig=<ID=sc0118083,length=2275>
##contig=<ID=sc0208953,length=1119>
##contig=<ID=sc0096368,length=2764>
##contig=<ID=sc0147911,length=1783>
##contig=<ID=sc0234865,length=908>
##contig=<ID=sc0040463,length=5058>
##contig=<ID=sc0043031,length=4939>
##contig=<ID=sc0105443,length=2499>
##contig=<ID=sc0032479,length=5761>
##contig=<ID=sc0049188,length=4559>
##contig=<ID=sc0023213,length=6784>
##contig=<ID=sc0188776,length=1299>
##contig=<ID=sc0004638,length=11866>
##contig=<ID=sc0235507,length=903>
##contig=<ID=sc0239008,length=872>
##contig=<ID=sc0195551,length=1235>
##contig=<ID=sc0005165,length=11535>
##contig=<ID=sc0149210,length=1764>
##contig=<ID=sc0093676,length=2833>
##contig=<ID=sc0013916,length=8375>
##contig=<ID=sc0151636,length=1763>
##contig=<ID=sc0223968,length=1001>
##contig=<ID=sc0065794,length=3751>
##contig=<ID=sc0144119,length=1837>
##contig=<ID=sc0067084,length=3698>
##contig=<ID=sc0132468,length=2019>
##contig=<ID=sc0121162,length=2217>
##contig=<ID=sc0098527,length=2693>
##contig=<ID=sc0083453,length=3170>
##contig=<ID=sc0198279,length=1209>
##contig=<ID=sc0240789,length=856>
##contig=<ID=sc0236717,length=892>
##contig=<ID=sc0002000,length=14954>
##contig=<ID=sc0034154,length=5612>
##contig=<ID=sc0231316,length=939>
##contig=<ID=sc0026263,length=6356>
##contig=<ID=sc0172444,length=1475>
##contig=<ID=sc0258541,length=690>
##contig=<ID=sc0221672,length=1019>
##contig=<ID=sc0058067,length=4095>
##contig=<ID=sc0037239,length=5363>
##contig=<ID=sc0230845,length=943>
##contig=<ID=sc0227397,length=973>
##contig=<ID=sc0260573,length=662>
##contig=<ID=sc0196477,length=1226>
##contig=<ID=sc0086724,length=3024>
##contig=<ID=sc0123188,length=2179>
##contig=<ID=sc0034730,length=5565>
##contig=<ID=sc0193065,length=1257>
##contig=<ID=sc0072413,length=3491>
##contig=<ID=sc0102918,length=2602>
##contig=<ID=sc0132721,length=2015>
##contig=<ID=sc0150136,length=1751>
##contig=<ID=sc0217677,length=1051>
##contig=<ID=sc0051557,length=4426>
##contig=<ID=sc0099297,length=2690>
##contig=<ID=sc0204045,length=1158>
##contig=<ID=sc0056694,length=4121>
##contig=<ID=sc0063573,length=3846>
##contig=<ID=sc0211966,length=1095>
##contig=<ID=sc0072964,length=3471>
##contig=<ID=sc0174486,length=1451>
##contig=<ID=sc0158106,length=1646>
##contig=<ID=sc0256122,length=718>
##contig=<ID=sc0191257,length=1275>
##contig=<ID=sc0076300,length=3372>
##contig=<ID=sc0085570,length=2802>
##contig=<ID=sc0023200,length=6757>
##contig=<ID=sc0241137,length=853>
##contig=<ID=sc0183737,length=1352>
##contig=<ID=sc0132274,length=2022>
##contig=<ID=sc0250318,length=773>
##contig=<ID=sc0018757,length=7419>
##contig=<ID=sc0026801,length=6351>
##contig=<ID=sc0069003,length=3518>
##contig=<ID=sc0031301,length=10909>
##contig=<ID=sc0240808,length=976>
##contig=<ID=sc0161341,length=3018>
##contig=<ID=sc0017199,length=7651>
##contig=<ID=sc0229617,length=954>
##contig=<ID=sc0031683,length=5838>
##contig=<ID=sc0050827,length=4466>
##contig=<ID=sc0156975,length=1660>
##contig=<ID=sc0157901,length=1649>
##contig=<ID=sc0048754,length=4424>
##contig=<ID=sc0161945,length=1598>
##contig=<ID=sc0140523,length=1891>
##contig=<ID=sc0156092,length=1671>
##contig=<ID=sc0251761,length=760>
##contig=<ID=sc0011832,length=8900>
##contig=<ID=sc0183205,length=1357>
##contig=<ID=sc0173211,length=1466>
##contig=<ID=sc0225454,length=989>
##contig=<ID=sc0238618,length=875>
##contig=<ID=sc0261128,length=653>
##contig=<ID=sc0199129,length=1201>
##contig=<ID=sc0190836,length=1279>
##contig=<ID=sc0187968,length=1308>
##contig=<ID=sc0081479,length=3183>
##contig=<ID=sc0212632,length=1090>
##contig=<ID=sc0219532,length=1036>
##contig=<ID=sc0098480,length=2710>
##contig=<ID=sc0203997,length=1158>
##contig=<ID=sc0011751,length=9592>
##contig=<ID=sc0036919,length=7647>
##contig=<ID=sc0038839,length=5178>
##contig=<ID=sc0247431,length=798>
##contig=<ID=sc0065800,length=3786>
##contig=<ID=sc0005514,length=11500>
##contig=<ID=sc0026873,length=6342>
##contig=<ID=sc0214760,length=1073>
##contig=<ID=sc0117367,length=2291>
##contig=<ID=sc0244395,length=825>
##contig=<ID=sc0050799,length=4468>
##contig=<ID=sc0228664,length=962>
##contig=<ID=sc0232565,length=928>
##contig=<ID=sc0089085,length=2935>
##contig=<ID=sc0151494,length=1733>
##contig=<ID=sc0083448,length=3823>
##contig=<ID=sc0136452,length=1954>
##contig=<ID=sc0148445,length=1775>
##contig=<ID=sc0130622,length=2049>
##contig=<ID=sc0058862,length=3962>
##contig=<ID=sc0001482,length=16317>
##contig=<ID=sc0136727,length=1868>
##contig=<ID=sc0091659,length=2889>
##contig=<ID=sc0080539,length=3215>
##contig=<ID=sc0201381,length=1159>
##contig=<ID=sc0043670,length=4897>
##contig=<ID=sc0243174,length=835>
##contig=<ID=sc0213646,length=1082>
##contig=<ID=sc0219243,length=1039>
##contig=<ID=sc0056904,length=4151>
##contig=<ID=sc0206024,length=1142>
##contig=<ID=sc0011183,length=9123>
##contig=<ID=sc0093346,length=2842>
##contig=<ID=sc0087228,length=2982>
##contig=<ID=sc0264159,length=579>
##contig=<ID=sc0104767,length=2381>
##contig=<ID=sc0062333,length=3901>
##contig=<ID=sc0146135,length=1808>
##contig=<ID=sc0060521,length=3937>
##contig=<ID=sc0035349,length=5517>
##contig=<ID=sc0053561,length=4319>
##contig=<ID=sc0134322,length=1988>
##contig=<ID=sc0077423,length=3315>
##contig=<ID=sc0230480,length=946>
##contig=<ID=sc0249846,length=777>
##contig=<ID=sc0180058,length=1343>
##contig=<ID=sc0125926,length=2130>
##contig=<ID=sc0148034,length=1781>
##contig=<ID=sc0205151,length=1149>
##contig=<ID=sc0043769,length=4730>
##contig=<ID=sc0221409,length=1022>
##contig=<ID=sc0207491,length=1130>
##contig=<ID=sc0193751,length=1251>
##contig=<ID=sc0254993,length=730>
##contig=<ID=sc0176207,length=1308>
##contig=<ID=sc0243537,length=832>
##contig=<ID=sc0063397,length=3853>
##contig=<ID=sc0106747,length=2521>
##contig=<ID=sc0189523,length=1292>
##contig=<ID=sc0034128,length=5605>
##contig=<ID=sc0248534,length=789>
##contig=<ID=sc0062167,length=3766>
##contig=<ID=sc0095694,length=2754>
##contig=<ID=sc0182983,length=1359>
##contig=<ID=sc0188201,length=1305>
##contig=<ID=sc0134635,length=1983>
##contig=<ID=sc0264877,length=542>
##contig=<ID=sc0079975,length=3233>
##contig=<ID=sc0110660,length=2426>
##contig=<ID=sc0239086,length=871>
##contig=<ID=sc0029688,length=5880>
##contig=<ID=sc0161622,length=1602>
##contig=<ID=sc0094525,length=2718>
##contig=<ID=sc0176376,length=1431>
##contig=<ID=sc0025475,length=6504>
##contig=<ID=sc0256616,length=713>
##contig=<ID=sc0021065,length=6895>
##contig=<ID=sc0246890,length=803>
##contig=<ID=sc0241687,length=849>
##contig=<ID=sc0001865,length=15485>
##contig=<ID=sc0191068,length=1277>
##contig=<ID=sc0221920,length=1017>
##contig=<ID=sc0194614,length=1243>
##contig=<ID=sc0199468,length=1198>
##contig=<ID=sc0056559,length=4168>
##contig=<ID=sc0166174,length=1547>
##contig=<ID=sc0023466,length=9294>
##contig=<ID=sc0106406,length=2521>
##contig=<ID=sc0103874,length=2579>
##contig=<ID=sc0104049,length=2575>
##contig=<ID=sc0132888,length=2012>
##contig=<ID=sc0178281,length=1410>
##contig=<ID=sc0138595,length=1920>
##contig=<ID=sc0186086,length=1328>
##contig=<ID=sc0248261,length=791>
##contig=<ID=sc0150781,length=1742>
##contig=<ID=sc0258386,length=692>
##contig=<ID=sc0156112,length=1671>
##contig=<ID=sc0199510,length=1198>
##contig=<ID=sc0209972,length=1110>
##contig=<ID=sc0262537,length=626>
##contig=<ID=sc0233257,length=922>
##contig=<ID=sc0096319,length=2765>
##contig=<ID=sc0186488,length=1323>
##contig=<ID=sc0133323,length=2005>
##contig=<ID=sc0050901,length=4415>
##contig=<ID=sc0116139,length=2316>
##contig=<ID=sc0000218,length=23829>
##contig=<ID=sc0007707,length=10320>
##contig=<ID=sc0078776,length=3270>
##contig=<ID=sc0234477,length=912>
##contig=<ID=sc0234717,length=910>
##contig=<ID=sc0229256,length=957>
##contig=<ID=sc0194677,length=1242>
##contig=<ID=sc0165312,length=1557>
##contig=<ID=sc0142690,length=1859>
##contig=<ID=sc0010903,length=9162>
##contig=<ID=sc0108258,length=2479>
##contig=<ID=sc0121696,length=2207>
##contig=<ID=sc0122186,length=2198>
##contig=<ID=sc0000473,length=20513>
##contig=<ID=sc0036661,length=10375>
##contig=<ID=sc0013851,length=8290>
##contig=<ID=sc0230245,length=948>
##contig=<ID=sc0145072,length=3061>
##contig=<ID=sc0215626,length=1066>
##contig=<ID=sc0042782,length=4956>
##contig=<ID=sc0247153,length=801>
##contig=<ID=sc0177443,length=1419>
##contig=<ID=sc0203584,length=1162>
##contig=<ID=sc0051581,length=4425>
##contig=<ID=sc0198303,length=1209>
##contig=<ID=sc0153535,length=1706>
##contig=<ID=sc0056473,length=4173>
##contig=<ID=sc0097320,length=2740>
##contig=<ID=sc0124220,length=2014>
##contig=<ID=sc0071105,length=3540>
##contig=<ID=sc0036974,length=7334>
##contig=<ID=sc0023933,length=6661>
##contig=<ID=sc0055560,length=4216>
##contig=<ID=sc0141276,length=1880>
##contig=<ID=sc0213203,length=1086>
##contig=<ID=sc0138322,length=1924>
##contig=<ID=sc0245818,length=813>
##contig=<ID=sc0147122,length=1769>
##contig=<ID=sc0255070,length=729>
##contig=<ID=sc0088232,length=2682>
##contig=<ID=sc0017332,length=7688>
##contig=<ID=sc0065799,length=3731>
##contig=<ID=sc0223471,length=1005>
##contig=<ID=sc0008079,length=10178>
##contig=<ID=sc0081278,length=3185>
##contig=<ID=sc0001484,length=15966>
##contig=<ID=sc0127049,length=2111>
##contig=<ID=sc0136846,length=1948>
##contig=<ID=sc0116226,length=2313>
##contig=<ID=sc0006675,length=10813>
##contig=<ID=sc0092306,length=2869>
##contig=<ID=sc0067236,length=3692>
##contig=<ID=sc0030166,length=5984>
##contig=<ID=sc0247704,length=796>
##contig=<ID=sc0236490,length=894>
##contig=<ID=sc0015667,length=7605>
##contig=<ID=sc0136291,length=1957>
##contig=<ID=sc0186552,length=1323>
##contig=<ID=sc0018783,length=7416>
##contig=<ID=sc0091624,length=2733>
##contig=<ID=sc0195044,length=1239>
##contig=<ID=sc0108884,length=2453>
##contig=<ID=sc0208165,length=1125>
##contig=<ID=sc0230262,length=948>
##contig=<ID=sc0046503,length=4685>
##contig=<ID=sc0106720,length=2513>
##contig=<ID=sc0064936,length=3756>
##contig=<ID=sc0192260,length=1265>
##contig=<ID=sc0177951,length=1413>
##contig=<ID=sc0156061,length=1672>
##contig=<ID=sc0043676,length=4813>
##contig=<ID=sc0088532,length=2974>
##contig=<ID=sc0230831,length=943>
##contig=<ID=sc0142979,length=1855>
##contig=<ID=sc0081280,length=3048>
##contig=<ID=sc0134974,length=1978>
##contig=<ID=sc0020650,length=7128>
##contig=<ID=sc0239701,length=866>
##contig=<ID=sc0132224,length=2023>
##contig=<ID=sc0025694,length=6477>
##contig=<ID=sc0205953,length=1143>
##contig=<ID=sc0097825,length=2727>
##contig=<ID=sc0067887,length=3676>
##contig=<ID=sc0092988,length=2852>
##contig=<ID=sc0230620,length=945>
##contig=<ID=sc0175344,length=1442>
##contig=<ID=sc0031786,length=5827>
##contig=<ID=sc0068164,length=3655>
##contig=<ID=sc0258212,length=695>
##contig=<ID=sc0154024,length=1699>
##contig=<ID=sc0033677,length=5656>
##contig=<ID=sc0221495,length=1021>
##contig=<ID=sc0103315,length=2593>
##contig=<ID=sc0260835,length=658>
##contig=<ID=sc0149155,length=1692>
##contig=<ID=sc0136008,length=1961>
##contig=<ID=sc0241232,length=853>
##contig=<ID=sc0040032,length=5148>
##contig=<ID=sc0201011,length=1184>
##contig=<ID=sc0197115,length=1220>
##contig=<ID=sc0238490,length=876>
##contig=<ID=sc0059752,length=4017>
##contig=<ID=sc0098910,length=2699>
##contig=<ID=sc0128071,length=2093>
##contig=<ID=sc0000891,length=18033>
##contig=<ID=sc0064573,length=3802>
##contig=<ID=sc0210638,length=1105>
##contig=<ID=sc0214176,length=1078>
##contig=<ID=sc0235168,length=905>
##contig=<ID=sc0141096,length=1883>
##contig=<ID=sc0212201,length=1093>
##contig=<ID=sc0152935,length=1532>
##contig=<ID=sc0168682,length=1518>
##contig=<ID=sc0008207,length=10111>
##contig=<ID=sc0235423,length=903>
##contig=<ID=sc0094832,length=2803>
##contig=<ID=sc0154849,length=1688>
##contig=<ID=sc0182418,length=1366>
##contig=<ID=sc0154151,length=1698>
##contig=<ID=sc0254722,length=732>
##contig=<ID=sc0075143,length=3394>
##contig=<ID=sc0148177,length=1779>
##contig=<ID=sc0198631,length=1206>
##contig=<ID=sc0171122,length=1490>
##contig=<ID=sc0234540,length=911>
##contig=<ID=sc0145234,length=1821>
##contig=<ID=sc0193612,length=1252>
##contig=<ID=sc0246157,length=810>
##contig=<ID=sc0075581,length=3365>
##contig=<ID=sc0225694,length=987>
##contig=<ID=sc0122581,length=2145>
##contig=<ID=sc0074693,length=3410>
##contig=<ID=sc0242421,length=842>
##contig=<ID=sc0070881,length=3549>
##contig=<ID=sc0130603,length=2050>
##contig=<ID=sc0130344,length=2054>
##contig=<ID=sc0190369,length=1284>
##contig=<ID=sc0244756,length=821>
##contig=<ID=sc0091028,length=2906>
##contig=<ID=sc0131418,length=2036>
##contig=<ID=sc0235505,length=903>
##contig=<ID=sc0179620,length=1395>
##contig=<ID=sc0240950,length=855>
##contig=<ID=sc0041569,length=4985>
##contig=<ID=sc0183889,length=1350>
##contig=<ID=sc0074346,length=4093>
##contig=<ID=sc0123623,length=2171>
##contig=<ID=sc0246997,length=802>
##contig=<ID=sc0005331,length=11631>
##contig=<ID=sc0227083,length=975>
##contig=<ID=sc0177714,length=1416>
##contig=<ID=sc0009214,length=9736>
##contig=<ID=sc0129163,length=2074>
##contig=<ID=sc0109718,length=2447>
##contig=<ID=sc0090904,length=2909>
##contig=<ID=sc0039095,length=5220>
##contig=<ID=sc0250500,length=771>
##contig=<ID=sc0034021,length=5624>
##contig=<ID=sc0138980,length=1914>
##contig=<ID=sc0212673,length=1090>
##contig=<ID=sc0255235,length=727>
##contig=<ID=sc0028997,length=6099>
##contig=<ID=sc0181113,length=1379>
##contig=<ID=sc0133173,length=2007>
##contig=<ID=sc0022598,length=6853>
##contig=<ID=sc0250324,length=773>
##contig=<ID=sc0171945,length=1481>
##contig=<ID=sc0139754,length=1902>
##contig=<ID=sc0100464,length=2545>
##contig=<ID=sc0184768,length=1341>
##contig=<ID=sc0150707,length=1743>
##contig=<ID=sc0221424,length=1021>
##contig=<ID=sc0210589,length=1106>
##contig=<ID=sc0009083,length=9783>
##contig=<ID=sc0008302,length=10065>
##contig=<ID=sc0242727,length=839>
##contig=<ID=sc0122660,length=2189>
##contig=<ID=sc0060494,length=3982>
##contig=<ID=sc0114970,length=4366>
##contig=<ID=sc0172997,length=1469>
##contig=<ID=sc0248897,length=786>
##contig=<ID=sc0194858,length=1241>
##contig=<ID=sc0025630,length=6485>
##contig=<ID=sc0198664,length=1206>
##contig=<ID=sc0247544,length=797>
##contig=<ID=sc0214464,length=1076>
##contig=<ID=sc0147326,length=1791>
##contig=<ID=sc0241976,length=846>
##contig=<ID=sc0169617,length=1508>
##contig=<ID=sc0114805,length=2375>
##contig=<ID=sc0025452,length=6522>
##contig=<ID=sc0184983,length=1339>
##contig=<ID=sc0001411,length=19209>
##contig=<ID=sc0043593,length=4833>
##contig=<ID=sc0089589,length=4528>
##contig=<ID=sc0050810,length=6346>
##contig=<ID=sc0011234,length=8798>
##contig=<ID=sc0052173,length=4033>
##contig=<ID=sc0092389,length=2867>
##contig=<ID=sc0199484,length=1198>
##contig=<ID=sc0179224,length=1399>
##contig=<ID=sc0077392,length=3316>
##contig=<ID=sc0258006,length=697>
##contig=<ID=sc0043036,length=4939>
##contig=<ID=sc0085247,length=3068>
##contig=<ID=sc0051174,length=4418>
##contig=<ID=sc0000011,length=37156>
##contig=<ID=sc0085399,length=3063>
##contig=<ID=sc0039572,length=5181>
##contig=<ID=sc0107503,length=2244>
##contig=<ID=sc0041753,length=5027>
##contig=<ID=sc0210107,length=1109>
##contig=<ID=sc0025054,length=6553>
##contig=<ID=sc0213752,length=915>
##contig=<ID=sc0248622,length=788>
##contig=<ID=sc0049894,length=4508>
##contig=<ID=sc0069789,length=3469>
##contig=<ID=sc0092344,length=2868>
##contig=<ID=sc0234986,length=907>
##contig=<ID=sc0219254,length=1038>
##contig=<ID=sc0165199,length=1559>
##contig=<ID=sc0035389,length=5513>
##contig=<ID=sc0187212,length=1316>
##contig=<ID=sc0239702,length=866>
##contig=<ID=sc0085843,length=5655>
##contig=<ID=sc0052732,length=4359>
##contig=<ID=sc0037540,length=5338>
##contig=<ID=sc0107046,length=2506>
##contig=<ID=sc0202769,length=1169>
##contig=<ID=sc0229017,length=959>
##contig=<ID=sc0017548,length=7509>
##contig=<ID=sc0068706,length=3632>
##contig=<ID=sc0213768,length=1081>
##contig=<ID=sc0193611,length=1252>
##contig=<ID=sc0229374,length=956>
##contig=<ID=sc0239125,length=871>
##contig=<ID=sc0260205,length=668>
##contig=<ID=sc0093963,length=4965>
##contig=<ID=sc0262981,length=615>
##contig=<ID=sc0046045,length=4745>
##contig=<ID=sc0196248,length=1228>
##contig=<ID=sc0024031,length=6680>
##contig=<ID=sc0232039,length=933>
##contig=<ID=sc0004706,length=12079>
##contig=<ID=sc0107515,length=2541>
##contig=<ID=sc0000252,length=23283>
##contig=<ID=sc0012091,length=8829>
##contig=<ID=sc0057820,length=4106>
##contig=<ID=sc0232222,length=931>
##contig=<ID=sc0090117,length=2931>
##contig=<ID=sc0122997,length=2183>
##contig=<ID=sc0243430,length=833>
##contig=<ID=sc0261336,length=650>
##contig=<ID=sc0204103,length=1157>
##contig=<ID=sc0148929,length=1768>
##contig=<ID=sc0203011,length=1167>
##contig=<ID=sc0209163,length=1117>
##contig=<ID=sc0101364,length=2638>
##contig=<ID=sc0220934,length=1025>
##contig=<ID=sc0123173,length=2179>
##contig=<ID=sc0063988,length=3828>
##contig=<ID=sc0239350,length=869>
##contig=<ID=sc0099368,length=2687>
##contig=<ID=sc0156256,length=1669>
##contig=<ID=sc0025351,length=6518>
##contig=<ID=sc0025803,length=6465>
##contig=<ID=sc0221430,length=1021>
##contig=<ID=sc0263961,length=586>
##contig=<ID=sc0082073,length=3165>
##contig=<ID=sc0023265,length=6746>
##contig=<ID=sc0176131,length=1280>
##contig=<ID=sc0082257,length=3159>
##contig=<ID=sc0229789,length=952>
##contig=<ID=sc0005315,length=11641>
##contig=<ID=sc0085692,length=3055>
##contig=<ID=sc0092483,length=2865>
##contig=<ID=sc0015576,length=8011>
##contig=<ID=sc0072157,length=3461>
##contig=<ID=sc0256968,length=709>
##contig=<ID=sc0240360,length=860>
##contig=<ID=sc0108557,length=2473>
##contig=<ID=sc0229737,length=953>
##contig=<ID=sc0122119,length=2199>
##contig=<ID=sc0060636,length=3975>
##contig=<ID=sc0212509,length=1091>
##contig=<ID=sc0181004,length=1380>
##contig=<ID=sc0068897,length=3625>
##contig=<ID=sc0023801,length=11080>
##contig=<ID=sc0151741,length=1668>
##contig=<ID=sc0224525,length=996>
##contig=<ID=sc0038811,length=5090>
##contig=<ID=sc0131413,length=2036>
##contig=<ID=sc0029075,length=6092>
##contig=<ID=sc0086279,length=3037>
##contig=<ID=sc0169329,length=1511>
##contig=<ID=sc0136019,length=1961>
##contig=<ID=sc0198154,length=1211>
##contig=<ID=sc0258710,length=689>
##contig=<ID=sc0050315,length=4494>
##contig=<ID=sc0223822,length=1002>
##contig=<ID=sc0223053,length=1008>
##contig=<ID=sc0097772,length=2729>
##contig=<ID=sc0168337,length=2967>
##contig=<ID=sc0109066,length=2461>
##contig=<ID=sc0027596,length=6145>
##contig=<ID=sc0028657,length=6092>
##contig=<ID=sc0222268,length=1014>
##contig=<ID=sc0126302,length=2124>
##contig=<ID=sc0004965,length=11877>
##contig=<ID=sc0213605,length=1082>
##contig=<ID=sc0168125,length=1525>
##contig=<ID=sc0179765,length=1393>
##contig=<ID=sc0003360,length=13325>
##contig=<ID=sc0021776,length=6659>
##contig=<ID=sc0116968,length=2298>
##contig=<ID=sc0116313,length=2312>
##contig=<ID=sc0031094,length=5895>
##contig=<ID=sc0189383,length=1293>
##contig=<ID=sc0228449,length=964>
##contig=<ID=sc0039214,length=5212>
##contig=<ID=sc0099028,length=2696>
##contig=<ID=sc0096832,length=2752>
##contig=<ID=sc0185448,length=1334>
##contig=<ID=sc0011933,length=8874>
##contig=<ID=sc0105948,length=2403>
##contig=<ID=sc0058752,length=4063>
##contig=<ID=sc0012085,length=8681>
##contig=<ID=sc0254379,length=735>
##contig=<ID=sc0125994,length=2129>
##contig=<ID=sc0034101,length=5617>
##contig=<ID=sc0094954,length=2800>
##contig=<ID=sc0149615,length=1758>
##contig=<ID=sc0137152,length=1943>
##contig=<ID=sc0170377,length=1499>
##contig=<ID=sc0178749,length=1405>
##contig=<ID=sc0231784,length=935>
##contig=<ID=sc0022951,length=6785>
##contig=<ID=sc0072616,length=3484>
##contig=<ID=sc0074727,length=3408>
##contig=<ID=sc0097250,length=2741>
##contig=<ID=sc0220995,length=1025>
##contig=<ID=sc0257190,length=707>
##contig=<ID=sc0161475,length=1604>
##contig=<ID=sc0002265,length=16703>
##contig=<ID=sc0138224,length=1925>
##contig=<ID=sc0114832,length=2341>
##contig=<ID=sc0221662,length=1019>
##contig=<ID=sc0175964,length=1436>
##contig=<ID=sc0183151,length=1358>
##contig=<ID=sc0062722,length=3883>
##contig=<ID=sc0019980,length=7220>
##contig=<ID=sc0133961,length=2026>
##contig=<ID=sc0048121,length=4623>
##contig=<ID=sc0090354,length=2924>
##contig=<ID=sc0258192,length=695>
##contig=<ID=sc0049298,length=4572>
##contig=<ID=sc0011034,length=9125>
##contig=<ID=sc0134900,length=1835>
##contig=<ID=sc0199704,length=1196>
##contig=<ID=sc0005607,length=11269>
##contig=<ID=sc0234365,length=913>
##contig=<ID=sc0219465,length=1036>
##contig=<ID=sc0078550,length=4160>
##contig=<ID=sc0053908,length=4233>
##contig=<ID=sc0235943,length=899>
##contig=<ID=sc0023315,length=6762>
##contig=<ID=sc0229003,length=959>
##contig=<ID=sc0099166,length=2692>
##contig=<ID=sc0203195,length=1166>
##contig=<ID=sc0146614,length=1801>
##contig=<ID=sc0091408,length=2895>
##contig=<ID=sc0139786,length=1902>
##contig=<ID=sc0169059,length=1514>
##contig=<ID=sc0110765,length=2424>
##contig=<ID=sc0038187,length=5310>
##contig=<ID=sc0094867,length=2802>
##contig=<ID=sc0080994,length=3199>
##contig=<ID=sc0093787,length=2830>
##contig=<ID=sc0149104,length=1765>
##contig=<ID=sc0187246,length=1315>
##contig=<ID=sc0235193,length=905>
##contig=<ID=sc0067188,length=3663>
##contig=<ID=sc0250932,length=768>
##contig=<ID=sc0101348,length=2496>
##contig=<ID=sc0185081,length=1338>
##contig=<ID=sc0187878,length=1309>
##contig=<ID=sc0065438,length=3766>
##contig=<ID=sc0215216,length=1070>
##contig=<ID=sc0043825,length=4759>
##contig=<ID=sc0070802,length=3552>
##contig=<ID=sc0109589,length=2389>
##contig=<ID=sc0206308,length=1140>
##contig=<ID=sc0213385,length=1084>
##contig=<ID=sc0062122,length=3909>
##contig=<ID=sc0176686,length=1428>
##contig=<ID=sc0220988,length=1025>
##contig=<ID=sc0026712,length=6346>
##contig=<ID=sc0247821,length=795>
##contig=<ID=sc0099910,length=2674>
##contig=<ID=sc0139604,length=1905>
##contig=<ID=sc0000761,length=18499>
##contig=<ID=sc0106776,length=2511>
##contig=<ID=sc0175605,length=1440>
##contig=<ID=sc0260731,length=660>
##contig=<ID=sc0215922,length=1064>
##contig=<ID=sc0164284,length=1569>
##contig=<ID=sc0017876,length=7483>
##contig=<ID=sc0230357,length=947>
##contig=<ID=sc0171106,length=1490>
##contig=<ID=sc0091526,length=2892>
##contig=<ID=sc0220799,length=1026>
##contig=<ID=sc0100117,length=2669>
##contig=<ID=sc0167894,length=1528>
##contig=<ID=sc0050392,length=4466>
##contig=<ID=sc0093680,length=2833>
##contig=<ID=sc0082515,length=3151>
##contig=<ID=sc0257250,length=706>
##contig=<ID=sc0168117,length=1525>
##contig=<ID=sc0259280,length=681>
##contig=<ID=sc0197273,length=1219>
##contig=<ID=sc0031657,length=5865>
##contig=<ID=sc0151758,length=1729>
##contig=<ID=sc0096791,length=2753>
##contig=<ID=sc0115508,length=2327>
##contig=<ID=sc0157060,length=1659>
##contig=<ID=sc0116690,length=2304>
##contig=<ID=sc0120493,length=2229>
##contig=<ID=sc0080759,length=3207>
##contig=<ID=sc0164907,length=1562>
##contig=<ID=sc0194546,length=1244>
##contig=<ID=sc0182610,length=1364>
##contig=<ID=sc0146104,length=1808>
##contig=<ID=sc0188147,length=1306>
##contig=<ID=sc0077371,length=3317>
##contig=<ID=sc0080949,length=3200>
##contig=<ID=sc0260332,length=666>
##contig=<ID=sc0087755,length=2995>
##contig=<ID=sc0212633,length=1090>
##contig=<ID=sc0084651,length=3085>
##contig=<ID=sc0220996,length=1025>
##contig=<ID=sc0083872,length=3108>
##contig=<ID=sc0019831,length=7257>
##contig=<ID=sc0016080,length=7915>
##contig=<ID=sc0085234,length=3068>
##contig=<ID=sc0109917,length=2443>
##contig=<ID=sc0048477,length=4602>
##contig=<ID=sc0133737,length=1998>
##contig=<ID=sc0172156,length=1337>
##contig=<ID=sc0138478,length=1921>
##contig=<ID=sc0030652,length=5929>
##contig=<ID=sc0153195,length=1710>
##contig=<ID=sc0052098,length=4249>
##contig=<ID=sc0133847,length=1996>
##contig=<ID=sc0129155,length=2031>
##contig=<ID=sc0237301,length=887>
##contig=<ID=sc0156083,length=1671>
##contig=<ID=sc0194833,length=1241>
##contig=<ID=sc0239427,length=868>
##contig=<ID=sc0248573,length=789>
##contig=<ID=sc0215194,length=1070>
##contig=<ID=sc0128418,length=2102>
##contig=<ID=sc0250244,length=774>
##contig=<ID=sc0173407,length=1464>
##contig=<ID=sc0166753,length=1541>
##contig=<ID=sc0236142,length=897>
##contig=<ID=sc0117834,length=2281>
##contig=<ID=sc0230382,length=947>
##contig=<ID=sc0062073,length=3747>
##contig=<ID=sc0188236,length=1305>
##contig=<ID=sc0029251,length=6076>
##contig=<ID=sc0135789,length=1965>
##contig=<ID=sc0153335,length=1708>
##contig=<ID=sc0252030,length=758>
##contig=<ID=sc0065074,length=3781>
##contig=<ID=sc0160942,length=1610>
##contig=<ID=sc0015474,length=9212>
##contig=<ID=sc0151897,length=1727>
##contig=<ID=sc0044660,length=4842>
##contig=<ID=sc0250590,length=771>
##contig=<ID=sc0263390,length=605>
##contig=<ID=sc0045556,length=4781>
##contig=<ID=sc0026288,length=6268>
##contig=<ID=sc0177128,length=1423>
##contig=<ID=sc0228135,length=966>
##contig=<ID=sc0151706,length=1730>
##contig=<ID=sc0184303,length=1346>
##contig=<ID=sc0024191,length=9555>
##contig=<ID=sc0248957,length=785>
##contig=<ID=sc0065743,length=3753>
##contig=<ID=sc0099848,length=2676>
##contig=<ID=sc0262004,length=638>
##contig=<ID=sc0012626,length=8554>
##contig=<ID=sc0101392,length=2638>
##contig=<ID=sc0003377,length=13304>
##contig=<ID=sc0243010,length=837>
##contig=<ID=sc0023272,length=6536>
##contig=<ID=sc0105699,length=2537>
##contig=<ID=sc0000417,length=21335>
##contig=<ID=sc0259061,length=684>
##contig=<ID=sc0057371,length=4128>
##contig=<ID=sc0062490,length=6225>
##contig=<ID=sc0123382,length=2175>
##contig=<ID=sc0185803,length=1331>
##contig=<ID=sc0244432,length=824>
##contig=<ID=sc0187518,length=1313>
##contig=<ID=sc0162567,length=1590>
##contig=<ID=sc0136168,length=1958>
##contig=<ID=sc0254475,length=735>
##contig=<ID=sc0191821,length=1269>
##contig=<ID=sc0046457,length=4722>
##contig=<ID=sc0051048,length=4454>
##contig=<ID=sc0143673,length=1844>
##contig=<ID=sc0168091,length=1525>
##contig=<ID=sc0168947,length=1515>
##contig=<ID=sc0054074,length=4292>
##contig=<ID=sc0047453,length=4664>
##contig=<ID=sc0157935,length=1648>
##contig=<ID=sc0103132,length=2597>
##contig=<ID=sc0039305,length=5066>
##contig=<ID=sc0122733,length=2188>
##contig=<ID=sc0069660,length=3596>
##contig=<ID=sc0146409,length=1804>
##contig=<ID=sc0032108,length=5810>
##contig=<ID=sc0044950,length=4658>
##contig=<ID=sc0012378,length=8745>
##contig=<ID=sc0084299,length=3095>
##contig=<ID=sc0174353,length=1453>
##contig=<ID=sc0191482,length=1273>
##contig=<ID=sc0177801,length=1415>
##contig=<ID=sc0090714,length=2896>
##contig=<ID=sc0172669,length=1473>
##contig=<ID=sc0040613,length=5106>
##contig=<ID=sc0001684,length=15692>
##contig=<ID=sc0132605,length=2017>
##contig=<ID=sc0236337,length=1659>
##contig=<ID=sc0144903,length=1826>
##contig=<ID=sc0040353,length=5125>
##contig=<ID=sc0172798,length=1471>
##contig=<ID=sc0042573,length=4970>
##contig=<ID=sc0050118,length=4505>
##contig=<ID=sc0027753,length=6239>
##contig=<ID=sc0099859,length=2676>
##contig=<ID=sc0242294,length=843>
##contig=<ID=sc0204786,length=1152>
##contig=<ID=sc0263145,length=611>
##contig=<ID=sc0118766,length=2263>
##contig=<ID=sc0077832,length=3173>
##contig=<ID=sc0251347,length=764>
##contig=<ID=sc0237727,length=883>
##contig=<ID=sc0220865,length=1026>
##contig=<ID=sc0156700,length=1664>
##contig=<ID=sc0140974,length=1885>
##contig=<ID=sc0023267,length=6714>
##contig=<ID=sc0250008,length=776>
##contig=<ID=sc0053546,length=4319>
##contig=<ID=sc0025387,length=6517>
##contig=<ID=sc0166032,length=1549>
##contig=<ID=sc0033393,length=5682>
##contig=<ID=sc0011138,length=9077>
##contig=<ID=sc0175486,length=1441>
##contig=<ID=sc0186254,length=1326>
##contig=<ID=sc0109908,length=2443>
##contig=<ID=sc0226027,length=984>
##contig=<ID=sc0193453,length=1254>
##contig=<ID=sc0142582,length=1861>
##contig=<ID=sc0104070,length=2505>
##contig=<ID=sc0002735,length=21115>
##contig=<ID=sc0235677,length=901>
##contig=<ID=sc0186234,length=1326>
##contig=<ID=sc0059881,length=4011>
##contig=<ID=sc0164201,length=1570>
##contig=<ID=sc0069757,length=3592>
##contig=<ID=sc0228455,length=964>
##contig=<ID=sc0160379,length=1617>
##contig=<ID=sc0011866,length=8857>
##contig=<ID=sc0080105,length=3166>
##contig=<ID=sc0085678,length=3055>
##contig=<ID=sc0171150,length=1490>
##contig=<ID=sc0167235,length=1535>
##contig=<ID=sc0078616,length=3275>
##contig=<ID=sc0001667,length=15841>
##contig=<ID=sc0116243,length=2313>
##contig=<ID=sc0146149,length=1808>
##contig=<ID=sc0178170,length=1411>
##contig=<ID=sc0245891,length=812>
##contig=<ID=sc0034997,length=5546>
##contig=<ID=sc0052972,length=4316>
##contig=<ID=sc0222463,length=1012>
##contig=<ID=sc0230141,length=949>
##contig=<ID=sc0106171,length=2506>
##contig=<ID=sc0134922,length=1978>
##contig=<ID=sc0003922,length=12697>
##contig=<ID=sc0253014,length=748>
##contig=<ID=sc0048292,length=4552>
##contig=<ID=sc0073243,length=3460>
##contig=<ID=sc0105302,length=2546>
##contig=<ID=sc0252747,length=751>
##contig=<ID=sc0264643,length=556>
##contig=<ID=sc0225566,length=988>
##contig=<ID=sc0115659,length=2325>
##contig=<ID=sc0114575,length=2346>
##contig=<ID=sc0123309,length=3374>
##contig=<ID=sc0105184,length=2549>
##contig=<ID=sc0114863,length=2340>
##contig=<ID=sc0220316,length=1030>
##contig=<ID=sc0052055,length=4398>
##contig=<ID=sc0226934,length=976>
##contig=<ID=sc0204639,length=1153>
##contig=<ID=sc0249648,length=779>
##contig=<ID=sc0198674,length=1206>
##contig=<ID=sc0027155,length=6169>
##contig=<ID=sc0021611,length=6990>
##contig=<ID=sc0005299,length=11650>
##contig=<ID=sc0036153,length=5331>
##contig=<ID=sc0182098,length=1369>
##contig=<ID=sc0155594,length=1678>
##contig=<ID=sc0184498,length=1344>
##contig=<ID=sc0181944,length=1370>
##contig=<ID=sc0257303,length=705>
##contig=<ID=sc0097937,length=2725>
##contig=<ID=sc0082457,length=3745>
##contig=<ID=sc0244619,length=822>
##contig=<ID=sc0135015,length=1977>
##contig=<ID=sc0258900,length=686>
##contig=<ID=sc0093753,length=2831>
##contig=<ID=sc0106446,length=3620>
##contig=<ID=sc0005107,length=12735>
##contig=<ID=sc0077824,length=3303>
##contig=<ID=sc0196393,length=1227>
##contig=<ID=sc0092000,length=2878>
##contig=<ID=sc0158750,length=1638>
##contig=<ID=sc0059101,length=4001>
##contig=<ID=sc0012098,length=12233>
##contig=<ID=sc0237716,length=883>
##contig=<ID=sc0066650,length=3579>
##contig=<ID=sc0254610,length=733>
##contig=<ID=sc0126852,length=2115>
##contig=<ID=sc0078716,length=3272>
##contig=<ID=sc0114600,length=2346>
##contig=<ID=sc0019718,length=7106>
##contig=<ID=sc0115409,length=4638>
##contig=<ID=sc0072595,length=3485>
##contig=<ID=sc0025203,length=6536>
##contig=<ID=sc0095756,length=2779>
##contig=<ID=sc0085368,length=3064>
##contig=<ID=sc0208826,length=1120>
##contig=<ID=sc0008590,length=9640>
##contig=<ID=sc0131467,length=2035>
##contig=<ID=sc0086328,length=3016>
##contig=<ID=sc0004629,length=12122>
##contig=<ID=sc0191251,length=1275>
##contig=<ID=sc0095965,length=2774>
##contig=<ID=sc0132739,length=2014>
##contig=<ID=sc0082804,length=2773>
##contig=<ID=sc0048072,length=4593>
##contig=<ID=sc0085627,length=3056>
##contig=<ID=sc0159280,length=1493>
##contig=<ID=sc0168907,length=1516>
##contig=<ID=sc0074967,length=3302>
##contig=<ID=sc0140086,length=1897>
##contig=<ID=sc0176760,length=1427>
##contig=<ID=sc0032966,length=5592>
##contig=<ID=sc0210985,length=1103>
##contig=<ID=sc0089301,length=2953>
##contig=<ID=sc0114633,length=2345>
##contig=<ID=sc0014332,length=9073>
##contig=<ID=sc0246255,length=809>
##contig=<ID=sc0180406,length=1387>
##contig=<ID=sc0246991,length=802>
##contig=<ID=sc0169663,length=1507>
##contig=<ID=sc0180821,length=1382>
##contig=<ID=sc0028052,length=6207>
##contig=<ID=sc0196088,length=1229>
##contig=<ID=sc0243608,length=831>
##contig=<ID=sc0051308,length=5531>
##contig=<ID=sc0038686,length=5250>
##contig=<ID=sc0229562,length=954>
##contig=<ID=sc0160936,length=1610>
##contig=<ID=sc0151907,length=1727>
##contig=<ID=sc0252184,length=756>
##contig=<ID=sc0004398,length=12325>
##contig=<ID=sc0215554,length=1067>
##contig=<ID=sc0019492,length=7158>
##contig=<ID=sc0123539,length=2172>
##contig=<ID=sc0069583,length=3580>
##contig=<ID=sc0069805,length=3590>
##contig=<ID=sc0115992,length=2318>
##contig=<ID=sc0263393,length=605>
##contig=<ID=sc0175358,length=1442>
##contig=<ID=sc0237415,length=886>
##contig=<ID=sc0136466,length=1954>
##contig=<ID=sc0230187,length=949>
##contig=<ID=sc0103415,length=2590>
##contig=<ID=sc0149255,length=1764>
##contig=<ID=sc0143619,length=1845>
##contig=<ID=sc0193663,length=1252>
##contig=<ID=sc0059963,length=4007>
##contig=<ID=sc0073297,length=3458>
##contig=<ID=sc0223827,length=1002>
##contig=<ID=sc0202878,length=1168>
##contig=<ID=sc0249097,length=784>
##contig=<ID=sc0046146,length=4739>
##contig=<ID=sc0009679,length=9506>
##contig=<ID=sc0000534,length=20248>
##contig=<ID=sc0199425,length=1199>
##contig=<ID=sc0119846,length=2242>
##contig=<ID=sc0051267,length=4178>
##contig=<ID=sc0190343,length=1284>
##contig=<ID=sc0094042,length=3835>
##contig=<ID=sc0113917,length=2359>
##contig=<ID=sc0032144,length=5792>
##contig=<ID=sc0198458,length=1208>
##contig=<ID=sc0066136,length=3735>
##contig=<ID=sc0251529,length=762>
##contig=<ID=sc0148118,length=1779>
##contig=<ID=sc0016469,length=7745>
##contig=<ID=sc0179883,length=1392>
##contig=<ID=sc0218194,length=1047>
##contig=<ID=sc0110846,length=2423>
##contig=<ID=sc0128241,length=2090>
##contig=<ID=sc0032494,length=8221>
##contig=<ID=sc0074547,length=3415>
##contig=<ID=sc0242480,length=841>
##contig=<ID=sc0137383,length=1939>
##contig=<ID=sc0028768,length=6126>
##contig=<ID=sc0238922,length=872>
##contig=<ID=sc0077014,length=3330>
##contig=<ID=sc0208899,length=1119>
##contig=<ID=sc0122305,length=2196>
##contig=<ID=sc0014554,length=8058>
##contig=<ID=sc0094235,length=2818>
##contig=<ID=sc0062766,length=3881>
##contig=<ID=sc0248106,length=793>
##contig=<ID=sc0161380,length=1605>
##contig=<ID=sc0011671,length=8945>
##contig=<ID=sc0169261,length=1512>
##contig=<ID=sc0042139,length=5000>
##contig=<ID=sc0020758,length=7114>
##contig=<ID=sc0054973,length=4247>
##contig=<ID=sc0135796,length=1965>
##contig=<ID=sc0051124,length=4450>
##contig=<ID=sc0170093,length=1502>
##contig=<ID=sc0006276,length=10891>
##contig=<ID=sc0210761,length=1104>
##contig=<ID=sc0134682,length=1983>
##contig=<ID=sc0158126,length=1646>
##contig=<ID=sc0186382,length=1324>
##contig=<ID=sc0171334,length=1488>
##contig=<ID=sc0190657,length=1281>
##contig=<ID=sc0117575,length=2286>
##contig=<ID=sc0077691,length=3307>
##contig=<ID=sc0036955,length=5088>
##contig=<ID=sc0201531,length=1180>
##contig=<ID=sc0071370,length=3530>
##contig=<ID=sc0167975,length=1526>
##contig=<ID=sc0011096,length=9098>
##contig=<ID=sc0054350,length=4277>
##contig=<ID=sc0243191,length=835>
##contig=<ID=sc0062809,length=5569>
##contig=<ID=sc0067995,length=3661>
##contig=<ID=sc0183148,length=1358>
##contig=<ID=sc0067040,length=3699>
##contig=<ID=sc0127833,length=2097>
##contig=<ID=sc0178411,length=1408>
##contig=<ID=sc0022247,length=6900>
##contig=<ID=sc0222925,length=1009>
##contig=<ID=sc0164428,length=1568>
##contig=<ID=sc0090688,length=2915>
##contig=<ID=sc0177039,length=1424>
##contig=<ID=sc0205012,length=1150>
##contig=<ID=sc0128008,length=2094>
##contig=<ID=sc0037913,length=5309>
##contig=<ID=sc0182720,length=1362>
##contig=<ID=sc0236647,length=893>
##contig=<ID=sc0035487,length=5507>
##contig=<ID=sc0167362,length=1534>
##contig=<ID=sc0182321,length=1367>
##contig=<ID=sc0005069,length=11805>
##contig=<ID=sc0112407,length=2390>
##contig=<ID=sc0117717,length=2284>
##contig=<ID=sc0170482,length=1497>
##contig=<ID=sc0064496,length=3805>
##contig=<ID=sc0057826,length=4106>
##contig=<ID=sc0238086,length=880>
##contig=<ID=sc0150754,length=1743>
##contig=<ID=sc0157475,length=1654>
##contig=<ID=sc0137697,length=1934>
##contig=<ID=sc0140423,length=1893>
##contig=<ID=sc0093510,length=2635>
##contig=<ID=sc0199177,length=1201>
##contig=<ID=sc0122605,length=2190>
##contig=<ID=sc0023616,length=6725>
##contig=<ID=sc0128583,length=3014>
##contig=<ID=sc0124170,length=2161>
##contig=<ID=sc0107995,length=2485>
##contig=<ID=sc0242613,length=840>
##contig=<ID=sc0039471,length=5149>
##contig=<ID=sc0075353,length=3386>
##contig=<ID=sc0220107,length=1032>
##contig=<ID=sc0001966,length=15165>
##contig=<ID=sc0229236,length=957>
##contig=<ID=sc0175431,length=1442>
##contig=<ID=sc0035859,length=5473>
##contig=<ID=sc0081390,length=3186>
##contig=<ID=sc0100308,length=2664>
##contig=<ID=sc0135967,length=1962>
##contig=<ID=sc0255466,length=725>
##contig=<ID=sc0048629,length=4594>
##contig=<ID=sc0063133,length=3864>
##contig=<ID=sc0223710,length=1003>
##contig=<ID=sc0137473,length=1937>
##contig=<ID=sc0111753,length=2404>
##contig=<ID=sc0074571,length=3436>
##contig=<ID=sc0118466,length=2268>
##contig=<ID=sc0174668,length=1450>
##contig=<ID=sc0026793,length=6352>
##contig=<ID=sc0001137,length=17982>
##contig=<ID=sc0235148,length=906>
##contig=<ID=sc0255500,length=725>
##contig=<ID=sc0155824,length=1675>
##contig=<ID=sc0059707,length=4019>
##contig=<ID=sc0023234,length=6560>
##contig=<ID=sc0126423,length=2122>
##contig=<ID=sc0237950,length=881>
##contig=<ID=sc0241311,length=852>
##contig=<ID=sc0109558,length=2451>
##contig=<ID=sc0265104,length=508>
##contig=<ID=sc0092698,length=4268>
##contig=<ID=sc0230025,length=950>
##contig=<ID=sc0155632,length=1677>
##contig=<ID=sc0068095,length=3657>
##contig=<ID=sc0167227,length=1502>
##contig=<ID=sc0239954,length=864>
##contig=<ID=sc0051919,length=4398>
##contig=<ID=sc0183384,length=1355>
##contig=<ID=sc0073192,length=3461>
##contig=<ID=sc0224347,length=998>
##contig=<ID=sc0103663,length=2584>
##contig=<ID=sc0111603,length=2252>
##contig=<ID=sc0185731,length=1332>
##contig=<ID=sc0260528,length=663>
##contig=<ID=sc0167258,length=1535>
##contig=<ID=sc0239807,length=865>
##contig=<ID=sc0078906,length=4011>
##contig=<ID=sc0052496,length=4353>
##contig=<ID=sc0028258,length=6185>
##contig=<ID=sc0158960,length=1635>
##contig=<ID=sc0055950,length=4198>
##contig=<ID=sc0231457,length=937>
##contig=<ID=sc0042085,length=4942>
##contig=<ID=sc0211233,length=1101>
##contig=<ID=sc0219109,length=1040>
##contig=<ID=sc0124363,length=2158>
##contig=<ID=sc0003208,length=13507>
##contig=<ID=sc0061916,length=3847>
##contig=<ID=sc0091122,length=2904>
##contig=<ID=sc0247327,length=799>
##contig=<ID=sc0196874,length=1222>
##contig=<ID=sc0138861,length=1916>
##contig=<ID=sc0003649,length=12974>
##contig=<ID=sc0068311,length=3645>
##contig=<ID=sc0214775,length=1073>
##contig=<ID=sc0185600,length=1333>
##contig=<ID=sc0158702,length=1638>
##contig=<ID=sc0125524,length=2137>
##contig=<ID=sc0246530,length=806>
##contig=<ID=sc0215946,length=1064>
##contig=<ID=sc0161993,length=1598>
##contig=<ID=sc0008324,length=9907>
##contig=<ID=sc0216308,length=1061>
##contig=<ID=sc0129434,length=2069>
##contig=<ID=sc0205962,length=1143>
##contig=<ID=sc0023864,length=6590>
##contig=<ID=sc0208856,length=1119>
##contig=<ID=sc0242093,length=845>
##contig=<ID=sc0095037,length=2798>
##contig=<ID=sc0042752,length=4958>
##contig=<ID=sc0053505,length=4322>
##contig=<ID=sc0016366,length=7861>
##contig=<ID=sc0167206,length=1536>
##contig=<ID=sc0066750,length=3653>
##contig=<ID=sc0169224,length=1512>
##contig=<ID=sc0179354,length=1398>
##contig=<ID=sc0198971,length=1203>
##contig=<ID=sc0058250,length=4087>
##contig=<ID=sc0018577,length=7450>
##contig=<ID=sc0137915,length=1931>
##contig=<ID=sc0098723,length=2704>
##contig=<ID=sc0124653,length=2014>
##contig=<ID=sc0105540,length=2540>
##contig=<ID=sc0212588,length=1090>
##contig=<ID=sc0123446,length=2174>
##contig=<ID=sc0128167,length=2091>
##contig=<ID=sc0216484,length=932>
##contig=<ID=sc0129600,length=2066>
##contig=<ID=sc0005731,length=11383>
##contig=<ID=sc0057562,length=4119>
##contig=<ID=sc0004564,length=12196>
##contig=<ID=sc0121498,length=2210>
##contig=<ID=sc0150471,length=1567>
##contig=<ID=sc0017777,length=10460>
##contig=<ID=sc0214868,length=1072>
##contig=<ID=sc0181418,length=1376>
##contig=<ID=sc0050085,length=4507>
##contig=<ID=sc0259965,length=671>
##contig=<ID=sc0155599,length=1678>
##contig=<ID=sc0159174,length=1632>
##contig=<ID=sc0107397,length=2498>
##contig=<ID=sc0223792,length=1002>
##contig=<ID=sc0000916,length=18071>
##contig=<ID=sc0176357,length=1394>
##contig=<ID=sc0196980,length=1221>
##contig=<ID=sc0181496,length=1375>
##contig=<ID=sc0111146,length=2416>
##contig=<ID=sc0228256,length=965>
##contig=<ID=sc0034974,length=5433>
##contig=<ID=sc0081379,length=3187>
##contig=<ID=sc0013336,length=8510>
##contig=<ID=sc0171518,length=1486>
##contig=<ID=sc0256020,length=719>
##contig=<ID=sc0010907,length=13422>
##contig=<ID=sc0214444,length=1076>
##contig=<ID=sc0240889,length=856>
##contig=<ID=sc0259343,length=680>
##contig=<ID=sc0120567,length=2228>
##contig=<ID=sc0173916,length=1458>
##contig=<ID=sc0051856,length=4291>
##contig=<ID=sc0171714,length=1484>
##contig=<ID=sc0134720,length=1982>
##contig=<ID=sc0126896,length=2114>
##contig=<ID=sc0181076,length=1934>
##contig=<ID=sc0056864,length=4153>
##contig=<ID=sc0228901,length=960>
##contig=<ID=sc0024064,length=6667>
##contig=<ID=sc0040522,length=5012>
##contig=<ID=sc0142559,length=1884>
##contig=<ID=sc0112126,length=2396>
##contig=<ID=sc0113929,length=2359>
##contig=<ID=sc0119439,length=2272>
##contig=<ID=sc0214859,length=1073>
##contig=<ID=sc0261873,length=640>
##contig=<ID=sc0017445,length=7485>
##contig=<ID=sc0153106,length=1711>
##contig=<ID=sc0225405,length=989>
##contig=<ID=sc0255400,length=726>
##contig=<ID=sc0054524,length=4991>
##contig=<ID=sc0069806,length=3590>
##contig=<ID=sc0041115,length=5100>
##contig=<ID=sc0067725,length=6347>
##contig=<ID=sc0181588,length=1374>
##contig=<ID=sc0051765,length=4386>
##contig=<ID=sc0181661,length=1373>
##contig=<ID=sc0058236,length=4088>
##contig=<ID=sc0232521,length=928>
##contig=<ID=sc0131448,length=2035>
##contig=<ID=sc0140408,length=1933>
##contig=<ID=sc0255989,length=720>
##contig=<ID=sc0015028,length=7944>
##contig=<ID=sc0024308,length=6646>
##contig=<ID=sc0020440,length=7005>
##contig=<ID=sc0262542,length=626>
##contig=<ID=sc0119418,length=2251>
##contig=<ID=sc0043939,length=4878>
##contig=<ID=sc0059087,length=4046>
##contig=<ID=sc0154621,length=1692>
##contig=<ID=sc0245522,length=815>
##contig=<ID=sc0061288,length=3726>
##contig=<ID=sc0001175,length=17208>
##contig=<ID=sc0118697,length=2264>
##contig=<ID=sc0002257,length=14502>
##contig=<ID=sc0078165,length=3291>
##contig=<ID=sc0057261,length=4134>
##contig=<ID=sc0129214,length=3892>
##contig=<ID=sc0255286,length=727>
##contig=<ID=sc0030930,length=5911>
##contig=<ID=sc0111968,length=2399>
##contig=<ID=sc0012819,length=8638>
##contig=<ID=sc0260164,length=668>
##contig=<ID=sc0098398,length=2712>
##contig=<ID=sc0163943,length=1573>
##contig=<ID=sc0192558,length=1262>
##contig=<ID=sc0088210,length=2983>
##contig=<ID=sc0111417,length=2418>
##contig=<ID=sc0214566,length=1075>
##contig=<ID=sc0041299,length=5061>
##contig=<ID=sc0075569,length=3378>
##contig=<ID=sc0155753,length=1676>
##contig=<ID=sc0233956,length=916>
##contig=<ID=sc0221623,length=1020>
##contig=<ID=sc0065912,length=3746>
##contig=<ID=sc0018681,length=7188>
##contig=<ID=sc0128953,length=2077>
##contig=<ID=sc0001263,length=16820>
##contig=<ID=sc0120155,length=2236>
##contig=<ID=sc0206793,length=1136>
##contig=<ID=sc0193297,length=1255>
##contig=<ID=sc0212081,length=1094>
##contig=<ID=sc0165084,length=1560>
##contig=<ID=sc0180235,length=1388>
##contig=<ID=sc0174418,length=1452>
##contig=<ID=sc0034932,length=5550>
##contig=<ID=sc0013809,length=8237>
##contig=<ID=sc0183170,length=1358>
##contig=<ID=sc0222249,length=1014>
##contig=<ID=sc0114541,length=2347>
##contig=<ID=sc0212366,length=1092>
##contig=<ID=sc0020120,length=7209>
##contig=<ID=sc0139537,length=1906>
##contig=<ID=sc0054032,length=4294>
##contig=<ID=sc0043464,length=4909>
##contig=<ID=sc0250042,length=775>
##contig=<ID=sc0169699,length=1507>
##contig=<ID=sc0107135,length=2504>
##contig=<ID=sc0178979,length=1402>
##contig=<ID=sc0189620,length=1291>
##contig=<ID=sc0232336,length=930>
##contig=<ID=sc0208797,length=1120>
##contig=<ID=sc0101932,length=2625>
##contig=<ID=sc0096961,length=2749>
##contig=<ID=sc0054360,length=5304>
##contig=<ID=sc0102120,length=2621>
##contig=<ID=sc0241854,length=847>
##contig=<ID=sc0247218,length=800>
##contig=<ID=sc0013683,length=8426>
##contig=<ID=sc0147954,length=1782>
##contig=<ID=sc0263011,length=614>
##contig=<ID=sc0221383,length=1022>
##contig=<ID=sc0156247,length=1670>
##contig=<ID=sc0069020,length=3643>
##contig=<ID=sc0005819,length=11232>
##contig=<ID=sc0229484,length=955>
##contig=<ID=sc0149867,length=1755>
##contig=<ID=sc0021495,length=7005>
##contig=<ID=sc0170331,length=1499>
##contig=<ID=sc0211851,length=1096>
##contig=<ID=sc0257380,length=705>
##contig=<ID=sc0216077,length=1063>
##contig=<ID=sc0123231,length=2178>
##contig=<ID=sc0198450,length=1208>
##contig=<ID=sc0104427,length=2566>
##contig=<ID=sc0194509,length=1244>
##contig=<ID=sc0056359,length=4178>
##contig=<ID=sc0265054,length=523>
##contig=<ID=sc0022574,length=6708>
##contig=<ID=sc0081026,length=3198>
##contig=<ID=sc0197518,length=1216>
##contig=<ID=sc0187719,length=1310>
##contig=<ID=sc0256874,length=710>
##contig=<ID=sc0196243,length=1228>
##contig=<ID=sc0076365,length=3350>
##contig=<ID=sc0218922,length=1041>
##contig=<ID=sc0073662,length=3445>
##contig=<ID=sc0179610,length=1395>
##contig=<ID=sc0219192,length=1039>
##contig=<ID=sc0156752,length=1663>
##contig=<ID=sc0144790,length=1828>
##contig=<ID=sc0130693,length=2048>
##contig=<ID=sc0212824,length=1070>
##contig=<ID=sc0247443,length=798>
##contig=<ID=sc0232089,length=932>
##contig=<ID=sc0079253,length=3256>
##contig=<ID=sc0106786,length=2511>
##contig=<ID=sc0098248,length=2717>
##contig=<ID=sc0195196,length=1238>
##contig=<ID=sc0058495,length=4075>
##contig=<ID=sc0206491,length=1138>
##contig=<ID=sc0232003,length=933>
##contig=<ID=sc0255079,length=729>
##contig=<ID=sc0232139,length=932>
##contig=<ID=sc0037222,length=5364>
##contig=<ID=sc0072337,length=3494>
##contig=<ID=sc0081760,length=3175>
##contig=<ID=sc0126643,length=1997>
##contig=<ID=sc0100459,length=2660>
##contig=<ID=sc0027057,length=6322>
##contig=<ID=sc0212947,length=1088>
##contig=<ID=sc0201300,length=1182>
##contig=<ID=sc0262989,length=615>
##contig=<ID=sc0103798,length=2586>
##contig=<ID=sc0088359,length=2978>
##contig=<ID=sc0225890,length=985>
##contig=<ID=sc0239097,length=871>
##contig=<ID=sc0032367,length=5771>
##contig=<ID=sc0244214,length=826>
##contig=<ID=sc0224709,length=995>
##contig=<ID=sc0009603,length=9593>
##contig=<ID=sc0262716,length=622>
##contig=<ID=sc0233478,length=920>
##contig=<ID=sc0001538,length=15911>
##contig=<ID=sc0154619,length=1501>
##contig=<ID=sc0058192,length=5307>
##contig=<ID=sc0032127,length=5794>
##contig=<ID=sc0254981,length=730>
##contig=<ID=sc0026451,length=6423>
##contig=<ID=sc0009749,length=9541>
##contig=<ID=sc0240805,length=856>
##contig=<ID=sc0223033,length=1008>
##contig=<ID=sc0120049,length=2238>
##contig=<ID=sc0097716,length=2730>
##contig=<ID=sc0190711,length=1280>
##contig=<ID=sc0031808,length=7095>
##contig=<ID=sc0008373,length=10053>
##contig=<ID=sc0225169,length=987>
##contig=<ID=sc0013671,length=12963>
##contig=<ID=sc0198784,length=1205>
##contig=<ID=sc0095243,length=2793>
##contig=<ID=sc0192339,length=1264>
##contig=<ID=sc0035352,length=5517>
##contig=<ID=sc0152344,length=1721>
##contig=<ID=sc0035905,length=5328>
##contig=<ID=sc0012523,length=8715>
##contig=<ID=sc0057743,length=4110>
##contig=<ID=sc0249936,length=776>
##contig=<ID=sc0149599,length=1759>
##contig=<ID=sc0103759,length=4388>
##contig=<ID=sc0102362,length=2615>
##contig=<ID=sc0170750,length=1495>
##contig=<ID=sc0096131,length=2770>
##contig=<ID=sc0008358,length=9792>
##contig=<ID=sc0066246,length=3731>
##contig=<ID=sc0142159,length=1867>
##contig=<ID=sc0082213,length=3154>
##contig=<ID=sc0012193,length=8747>
##contig=<ID=sc0111627,length=2407>
##contig=<ID=sc0043421,length=4912>
##contig=<ID=sc0186482,length=1323>
##contig=<ID=sc0039450,length=5193>
##contig=<ID=sc0156407,length=1667>
##contig=<ID=sc0138523,length=1921>
##contig=<ID=sc0097857,length=2727>
##contig=<ID=sc0115945,length=2319>
##contig=<ID=sc0204835,length=1152>
##contig=<ID=sc0228059,length=967>
##contig=<ID=sc0100713,length=2636>
##contig=<ID=sc0251822,length=760>
##contig=<ID=sc0259485,length=678>
##contig=<ID=sc0041032,length=5817>
##contig=<ID=sc0184637,length=1343>
##contig=<ID=sc0116239,length=2313>
##contig=<ID=sc0040479,length=5059>
##contig=<ID=sc0112417,length=2390>
##contig=<ID=sc0079447,length=3250>
##contig=<ID=sc0247800,length=796>
##contig=<ID=sc0200798,length=1186>
##contig=<ID=sc0228243,length=965>
##contig=<ID=sc0004763,length=12006>
##contig=<ID=sc0224311,length=998>
##contig=<ID=sc0190205,length=1285>
##contig=<ID=sc0155872,length=1674>
##contig=<ID=sc0209218,length=1116>
##contig=<ID=sc0136480,length=1954>
##contig=<ID=sc0070181,length=3575>
##contig=<ID=sc0018429,length=7477>
##contig=<ID=sc0186215,length=1326>
##contig=<ID=sc0019877,length=7250>
##contig=<ID=sc0084373,length=3093>
##contig=<ID=sc0068240,length=3651>
##contig=<ID=sc0239388,length=868>
##contig=<ID=sc0061204,length=3949>
##contig=<ID=sc0083190,length=3113>
##contig=<ID=sc0081365,length=3187>
##contig=<ID=sc0041138,length=5070>
##contig=<ID=sc0101072,length=2646>
##contig=<ID=sc0103934,length=2578>
##contig=<ID=sc0149774,length=1756>
##contig=<ID=sc0243057,length=836>
##contig=<ID=sc0025530,length=6497>
##contig=<ID=sc0054628,length=4211>
##contig=<ID=sc0125175,length=2143>
##contig=<ID=sc0131960,length=2027>
##contig=<ID=sc0067203,length=3693>
##contig=<ID=sc0208195,length=1125>
##contig=<ID=sc0166089,length=1536>
##contig=<ID=sc0025926,length=6451>
##contig=<ID=sc0197971,length=1212>
##contig=<ID=sc0140196,length=3131>
##contig=<ID=sc0206725,length=1136>
##contig=<ID=sc0143788,length=3550>
##contig=<ID=sc0154593,length=1692>
##contig=<ID=sc0119627,length=2207>
##contig=<ID=sc0076142,length=3358>
##contig=<ID=sc0140258,length=1895>
##contig=<ID=sc0224452,length=997>
##contig=<ID=sc0016213,length=7888>
##contig=<ID=sc0064191,length=3811>
##contig=<ID=sc0116154,length=2315>
##contig=<ID=sc0219425,length=1037>
##contig=<ID=sc0097951,length=2724>
##contig=<ID=sc0119763,length=2244>
##contig=<ID=sc0082840,length=3141>
##contig=<ID=sc0089185,length=2844>
##contig=<ID=sc0096509,length=2761>
##contig=<ID=sc0071931,length=3509>
##contig=<ID=sc0104446,length=2565>
##contig=<ID=sc0181978,length=1370>
##contig=<ID=sc0127773,length=2098>
##contig=<ID=sc0193246,length=1256>
##contig=<ID=sc0144110,length=1685>
##contig=<ID=sc0214147,length=1078>
##contig=<ID=sc0226908,length=977>
##contig=<ID=sc0138079,length=1928>
##contig=<ID=sc0213160,length=1086>
##contig=<ID=sc0017884,length=7578>
##contig=<ID=sc0123230,length=4252>
##contig=<ID=sc0262535,length=626>
##contig=<ID=sc0197868,length=1213>
##contig=<ID=sc0102464,length=2613>
##contig=<ID=sc0049817,length=4482>
##contig=<ID=sc0100121,length=2669>
##contig=<ID=sc0257379,length=705>
##contig=<ID=sc0065863,length=3748>
##contig=<ID=sc0015134,length=7799>
##contig=<ID=sc0031359,length=7502>
##contig=<ID=sc0066983,length=5279>
##contig=<ID=sc0119326,length=2253>
##contig=<ID=sc0169112,length=1513>
##contig=<ID=sc0169008,length=1514>
##contig=<ID=sc0205372,length=1147>
##contig=<ID=sc0015817,length=7964>
##contig=<ID=sc0129759,length=2063>
##contig=<ID=sc0142218,length=1866>
##contig=<ID=sc0146757,length=1799>
##contig=<ID=sc0182592,length=1364>
##contig=<ID=sc0069674,length=3596>
##contig=<ID=sc0240451,length=859>
##contig=<ID=sc0110971,length=2420>
##contig=<ID=sc0236242,length=896>
##contig=<ID=sc0042690,length=4963>
##contig=<ID=sc0052643,length=4411>
##contig=<ID=sc0005623,length=11424>
##contig=<ID=sc0135359,length=1972>
##contig=<ID=sc0124581,length=2154>
##contig=<ID=sc0254837,length=731>
##contig=<ID=sc0231280,length=939>
##contig=<ID=sc0154981,length=1686>
##contig=<ID=sc0056043,length=3969>
##contig=<ID=sc0241794,length=848>
##contig=<ID=sc0137773,length=1933>
##contig=<ID=sc0231109,length=940>
##contig=<ID=sc0083589,length=3117>
##contig=<ID=sc0095528,length=2786>
##contig=<ID=sc0207303,length=1132>
##contig=<ID=sc0088543,length=2974>
##contig=<ID=sc0059689,length=4019>
##contig=<ID=sc0223032,length=1008>
##contig=<ID=sc0037424,length=5087>
##contig=<ID=sc0141591,length=1875>
##contig=<ID=sc0022870,length=6818>
##contig=<ID=sc0189196,length=1295>
##contig=<ID=sc0112248,length=2257>
##contig=<ID=sc0168041,length=1526>
##contig=<ID=sc0083224,length=3129>
##contig=<ID=sc0226696,length=978>
##contig=<ID=sc0219065,length=891>
##contig=<ID=sc0159078,length=1609>
##contig=<ID=sc0064951,length=3786>
##contig=<ID=sc0186275,length=1325>
##contig=<ID=sc0037264,length=5336>
##contig=<ID=sc0079303,length=3254>
##contig=<ID=sc0129765,length=2063>
##contig=<ID=sc0088810,length=2966>
##contig=<ID=sc0217531,length=1052>
##contig=<ID=sc0188961,length=1297>
##contig=<ID=sc0160717,length=1613>
##contig=<ID=sc0065494,length=3727>
##contig=<ID=sc0159148,length=1632>
##contig=<ID=sc0054831,length=4254>
##contig=<ID=sc0138258,length=1925>
##contig=<ID=sc0232031,length=933>
##contig=<ID=sc0248773,length=787>
##contig=<ID=sc0073207,length=3461>
##contig=<ID=sc0182975,length=1359>
##contig=<ID=sc0119373,length=2983>
##contig=<ID=sc0072199,length=3499>
##contig=<ID=sc0117178,length=2295>
##contig=<ID=sc0070838,length=3550>
##contig=<ID=sc0057722,length=4035>
##contig=<ID=sc0182670,length=1363>
##contig=<ID=sc0259104,length=683>
##contig=<ID=sc0006109,length=11159>
##contig=<ID=sc0219343,length=1038>
##contig=<ID=sc0074788,length=3406>
##contig=<ID=sc0068446,length=3452>
##contig=<ID=sc0036060,length=5458>
##contig=<ID=sc0027118,length=10706>
##contig=<ID=sc0051897,length=4407>
##contig=<ID=sc0028150,length=6196>
##contig=<ID=sc0098863,length=2700>
##contig=<ID=sc0167955,length=1527>
##contig=<ID=sc0192326,length=1264>
##contig=<ID=sc0012261,length=8782>
##contig=<ID=sc0204265,length=1156>
##contig=<ID=sc0120901,length=2222>
##contig=<ID=sc0082901,length=3139>
##contig=<ID=sc0044904,length=4814>
##contig=<ID=sc0069862,length=3588>
##contig=<ID=sc0084345,length=3094>
##contig=<ID=sc0202973,length=970>
##contig=<ID=sc0149985,length=1753>
##contig=<ID=sc0220816,length=1026>
##contig=<ID=sc0183316,length=1356>
##contig=<ID=sc0017123,length=7411>
##contig=<ID=sc0192488,length=1263>
##contig=<ID=sc0145252,length=1821>
##contig=<ID=sc0059859,length=4012>
##contig=<ID=sc0123341,length=2176>
##contig=<ID=sc0020671,length=7005>
##contig=<ID=sc0154148,length=1698>
##contig=<ID=sc0222990,length=1008>
##contig=<ID=sc0097475,length=2736>
##contig=<ID=sc0188530,length=1314>
##contig=<ID=sc0078373,length=3284>
##contig=<ID=sc0104701,length=2560>
##contig=<ID=sc0084539,length=3088>
##contig=<ID=sc0235838,length=900>
##contig=<ID=sc0179293,length=1399>
##contig=<ID=sc0050707,length=4473>
##contig=<ID=sc0193406,length=2646>
##contig=<ID=sc0128347,length=2088>
##contig=<ID=sc0039389,length=7869>
##contig=<ID=sc0030744,length=5930>
##contig=<ID=sc0042234,length=4994>
##contig=<ID=sc0152755,length=1716>
##contig=<ID=sc0092528,length=2864>
##contig=<ID=sc0161147,length=1608>
##contig=<ID=sc0185918,length=1329>
##contig=<ID=sc0037794,length=5180>
##contig=<ID=sc0026665,length=6366>
##contig=<ID=sc0071917,length=5058>
##contig=<ID=sc0129461,length=2069>
##contig=<ID=sc0243484,length=833>
##contig=<ID=sc0169683,length=1507>
##contig=<ID=sc0192587,length=1262>
##contig=<ID=sc0233045,length=924>
##contig=<ID=sc0102091,length=2622>
##contig=<ID=sc0191707,length=1270>
##contig=<ID=sc0107105,length=4166>
##contig=<ID=sc0134654,length=1983>
##contig=<ID=sc0158597,length=1640>
##contig=<ID=sc0202846,length=1168>
##contig=<ID=sc0224290,length=998>
##contig=<ID=sc0043138,length=4931>
##contig=<ID=sc0160949,length=1610>
##contig=<ID=sc0048155,length=4597>
##contig=<ID=sc0216695,length=836>
##contig=<ID=sc0011074,length=8862>
##contig=<ID=sc0037900,length=5101>
##contig=<ID=sc0257745,length=700>
##contig=<ID=sc0256547,length=714>
##contig=<ID=sc0217068,length=1056>
##contig=<ID=sc0006253,length=11053>
##contig=<ID=sc0143910,length=1714>
##contig=<ID=sc0207820,length=1128>
##contig=<ID=sc0112819,length=2381>
##contig=<ID=sc0056080,length=4191>
##contig=<ID=sc0013253,length=11791>
##contig=<ID=sc0046149,length=4739>
##contig=<ID=sc0220957,length=1025>
##contig=<ID=sc0264121,length=581>
##contig=<ID=sc0104962,length=2554>
##contig=<ID=sc0219990,length=1033>
##contig=<ID=sc0013192,length=8362>
##contig=<ID=sc0014782,length=8186>
##contig=<ID=sc0229688,length=953>
##contig=<ID=sc0143228,length=1851>
##contig=<ID=sc0194225,length=1246>
##contig=<ID=sc0220406,length=1029>
##contig=<ID=sc0078254,length=3135>
##contig=<ID=sc0113307,length=2372>
##contig=<ID=sc0067087,length=3698>
##contig=<ID=sc0054571,length=4126>
##contig=<ID=sc0008606,length=9883>
##contig=<ID=sc0064957,length=3786>
##contig=<ID=sc0235654,length=901>
##contig=<ID=sc0013839,length=8344>
##contig=<ID=sc0033901,length=5381>
##contig=<ID=sc0052147,length=4267>
##contig=<ID=sc0122304,length=2200>
##contig=<ID=sc0101469,length=2636>
##contig=<ID=sc0051326,length=4438>
##contig=<ID=sc0259942,length=671>
##contig=<ID=sc0214414,length=1076>
##contig=<ID=sc0003340,length=13350>
##contig=<ID=sc0131833,length=2029>
##contig=<ID=sc0196857,length=1222>
##contig=<ID=sc0054218,length=4285>
##contig=<ID=sc0224045,length=1000>
##contig=<ID=sc0134875,length=1979>
##contig=<ID=sc0120066,length=2298>
##contig=<ID=sc0024747,length=6590>
##contig=<ID=sc0194894,length=1240>
##contig=<ID=sc0005491,length=11317>
##contig=<ID=sc0122420,length=3174>
##contig=<ID=sc0227466,length=972>
##contig=<ID=sc0262388,length=629>
##contig=<ID=sc0093254,length=2845>
##contig=<ID=sc0062148,length=3908>
##contig=<ID=sc0120276,length=2234>
##contig=<ID=sc0118182,length=2273>
##contig=<ID=sc0013753,length=8221>
##contig=<ID=sc0241011,length=855>
##contig=<ID=sc0188225,length=1305>
##contig=<ID=sc0172056,length=1480>
##contig=<ID=sc0201138,length=1183>
##contig=<ID=sc0112841,length=2381>
##contig=<ID=sc0118100,length=2275>
##contig=<ID=sc0260532,length=663>
##contig=<ID=sc0167651,length=1531>
##contig=<ID=sc0167573,length=1532>
##contig=<ID=sc0027681,length=6225>
##contig=<ID=sc0148606,length=1773>
##contig=<ID=sc0016943,length=7746>
##contig=<ID=sc0183539,length=1354>
##contig=<ID=sc0031224,length=5880>
##contig=<ID=sc0024782,length=6406>
##contig=<ID=sc0214953,length=1072>
##contig=<ID=sc0178896,length=1403>
##contig=<ID=sc0256263,length=717>
##contig=<ID=sc0012925,length=8613>
##contig=<ID=sc0063871,length=3833>
##contig=<ID=sc0211821,length=1096>
##contig=<ID=sc0157461,length=1654>
##contig=<ID=sc0229300,length=957>
##contig=<ID=sc0113611,length=2366>
##contig=<ID=sc0033089,length=5708>
##contig=<ID=sc0207182,length=1133>
##contig=<ID=sc0190521,length=1282>
##contig=<ID=sc0074244,length=3413>
##contig=<ID=sc0113000,length=2378>
##contig=<ID=sc0182576,length=1364>
##contig=<ID=sc0185481,length=1334>
##contig=<ID=sc0141210,length=1881>
##contig=<ID=sc0115140,length=2335>
##contig=<ID=sc0016622,length=7799>
##contig=<ID=sc0215412,length=1068>
##contig=<ID=sc0179470,length=1397>
##contig=<ID=sc0081577,length=3180>
##contig=<ID=sc0085895,length=3048>
##contig=<ID=sc0225846,length=985>
##contig=<ID=sc0136122,length=1959>
##contig=<ID=sc0212698,length=1089>
##contig=<ID=sc0148377,length=1776>
##contig=<ID=sc0234053,length=915>
##contig=<ID=sc0163889,length=1574>
##contig=<ID=sc0019273,length=7341>
##contig=<ID=sc0200382,length=1190>
##contig=<ID=sc0144466,length=1832>
##contig=<ID=sc0001925,length=15185>
##contig=<ID=sc0007251,length=10530>
##contig=<ID=sc0029213,length=6079>
##contig=<ID=sc0047296,length=4673>
##contig=<ID=sc0067798,length=3668>
##contig=<ID=sc0139671,length=1903>
##contig=<ID=sc0142930,length=1855>
##contig=<ID=sc0171457,length=1487>
##contig=<ID=sc0011311,length=9044>
##contig=<ID=sc0168454,length=1521>
##contig=<ID=sc0054799,length=4255>
##contig=<ID=sc0213716,length=1082>
##contig=<ID=sc0262319,length=631>
##contig=<ID=sc0005135,length=15141>
##contig=<ID=sc0165555,length=1554>
##contig=<ID=sc0158178,length=1645>
##contig=<ID=sc0115456,length=2459>
##contig=<ID=sc0132728,length=2015>
##contig=<ID=sc0039543,length=5186>
##contig=<ID=sc0180566,length=1385>
##contig=<ID=sc0132327,length=2021>
##contig=<ID=sc0111949,length=2400>
##contig=<ID=sc0100382,length=2662>
##contig=<ID=sc0167961,length=1527>
##contig=<ID=sc0076706,length=3339>
##contig=<ID=sc0155539,length=1679>
##contig=<ID=sc0208162,length=1125>
##contig=<ID=sc0115232,length=2333>
##contig=<ID=sc0109239,length=2457>
##contig=<ID=sc0047945,length=4633>
##contig=<ID=sc0150824,length=1742>
##contig=<ID=sc0255315,length=726>
##contig=<ID=sc0098370,length=2713>
##contig=<ID=sc0208172,length=1125>
##contig=<ID=sc0258448,length=691>
##contig=<ID=sc0141417,length=1878>
##contig=<ID=sc0112846,length=2434>
##contig=<ID=sc0234438,length=912>
##contig=<ID=sc0158954,length=1635>
##contig=<ID=sc0122461,length=2193>
##contig=<ID=sc0058713,length=4065>
##contig=<ID=sc0243877,length=829>
##contig=<ID=sc0205816,length=1144>
##contig=<ID=sc0125745,length=2133>
##contig=<ID=sc0162752,length=1588>
##contig=<ID=sc0086348,length=3035>
##contig=<ID=sc0161420,length=1605>
##contig=<ID=sc0109980,length=2441>
##contig=<ID=sc0228329,length=965>
##contig=<ID=sc0119631,length=2247>
##contig=<ID=sc0202359,length=1173>
##contig=<ID=sc0129156,length=2074>
##contig=<ID=sc0043398,length=4584>
##contig=<ID=sc0228810,length=961>
##contig=<ID=sc0131994,length=2027>
##contig=<ID=sc0230775,length=944>
##contig=<ID=sc0227091,length=975>
##contig=<ID=sc0236462,length=894>
##contig=<ID=sc0063946,length=3830>
##contig=<ID=sc0199041,length=1202>
##contig=<ID=sc0222160,length=1015>
##contig=<ID=sc0214474,length=1076>
##contig=<ID=sc0001103,length=17275>
##contig=<ID=sc0016977,length=7727>
##contig=<ID=sc0140641,length=1920>
##contig=<ID=sc0189445,length=1292>
##contig=<ID=sc0203433,length=1163>
##contig=<ID=sc0210008,length=1110>
##contig=<ID=sc0252588,length=752>
##contig=<ID=sc0193931,length=1249>
##contig=<ID=sc0201616,length=1179>
##contig=<ID=sc0060001,length=4005>
##contig=<ID=sc0240727,length=857>
##contig=<ID=sc0237971,length=881>
##contig=<ID=sc0111320,length=2413>
##contig=<ID=sc0201497,length=1180>
##contig=<ID=sc0139034,length=1913>
##contig=<ID=sc0017914,length=7627>
##contig=<ID=sc0159010,length=1634>
##contig=<ID=sc0005842,length=12276>
##contig=<ID=sc0242283,length=843>
##contig=<ID=sc0037053,length=5396>
##contig=<ID=sc0215801,length=1065>
##contig=<ID=sc0160831,length=1611>
##contig=<ID=sc0043652,length=4898>
##contig=<ID=sc0066965,length=3702>
##contig=<ID=sc0034102,length=5647>
##contig=<ID=sc0229193,length=958>
##contig=<ID=sc0186196,length=1326>
##contig=<ID=sc0115069,length=2054>
##contig=<ID=sc0105508,length=2541>
##contig=<ID=sc0008232,length=12566>
##contig=<ID=sc0071438,length=3528>
##contig=<ID=sc0233874,length=917>
##contig=<ID=sc0034668,length=5570>
##contig=<ID=sc0164861,length=1563>
##contig=<ID=sc0049681,length=4529>
##contig=<ID=sc0109577,length=2424>
##contig=<ID=sc0152631,length=1717>
##contig=<ID=sc0130195,length=2056>
##contig=<ID=sc0073110,length=3465>
##contig=<ID=sc0060830,length=3967>
##contig=<ID=sc0162971,length=1585>
##contig=<ID=sc0218394,length=1046>
##contig=<ID=sc0170155,length=1501>
##contig=<ID=sc0086055,length=3044>
##contig=<ID=sc0206988,length=1134>
##contig=<ID=sc0240759,length=857>
##contig=<ID=sc0139179,length=1911>
##contig=<ID=sc0227307,length=973>
##contig=<ID=sc0203598,length=1162>
##contig=<ID=sc0168624,length=1519>
##contig=<ID=sc0096389,length=2763>
##contig=<ID=sc0135325,length=1972>
##contig=<ID=sc0094102,length=2822>
##contig=<ID=sc0175906,length=2690>
##contig=<ID=sc0139869,length=2975>
##contig=<ID=sc0183104,length=1358>
##contig=<ID=sc0160429,length=1617>
##contig=<ID=sc0218943,length=1041>
##contig=<ID=sc0015677,length=7965>
##contig=<ID=sc0052236,length=4358>
##contig=<ID=sc0145464,length=1799>
##contig=<ID=sc0158910,length=1636>
##contig=<ID=sc0235761,length=901>
##contig=<ID=sc0220312,length=1030>
##contig=<ID=sc0212334,length=1092>
##contig=<ID=sc0055538,length=4218>
##contig=<ID=sc0219438,length=1037>
##contig=<ID=sc0055820,length=4204>
##contig=<ID=sc0053529,length=4321>
##contig=<ID=sc0000913,length=18100>
##contig=<ID=sc0042522,length=4787>
##contig=<ID=sc0153207,length=1710>
##contig=<ID=sc0193271,length=1255>
##contig=<ID=sc0181247,length=1378>
##contig=<ID=sc0204736,length=1153>
##contig=<ID=sc0232472,length=929>
##contig=<ID=sc0064994,length=3784>
##contig=<ID=sc0093072,length=2849>
##contig=<ID=sc0036924,length=5346>
##contig=<ID=sc0211140,length=1102>
##contig=<ID=sc0190619,length=1281>
##contig=<ID=sc0236439,length=895>
##contig=<ID=sc0162968,length=1585>
##contig=<ID=sc0123869,length=2167>
##contig=<ID=sc0216811,length=1058>
##contig=<ID=sc0223192,length=1007>
##contig=<ID=sc0189860,length=1213>
##contig=<ID=sc0087782,length=2994>
##contig=<ID=sc0122103,length=2200>
##contig=<ID=sc0070774,length=3553>
##contig=<ID=sc0154481,length=1693>
##contig=<ID=sc0104667,length=2560>
##contig=<ID=sc0254050,length=739>
##contig=<ID=sc0195432,length=1236>
##contig=<ID=sc0246381,length=808>
##contig=<ID=sc0037352,length=5350>
##contig=<ID=sc0247721,length=796>
##contig=<ID=sc0039616,length=5177>
##contig=<ID=sc0139779,length=1945>
##contig=<ID=sc0186288,length=1325>
##contig=<ID=sc0131790,length=2030>
##contig=<ID=sc0034179,length=5575>
##contig=<ID=sc0262321,length=631>
##contig=<ID=sc0224825,length=994>
##contig=<ID=sc0067732,length=3671>
##contig=<ID=sc0132435,length=2020>
##contig=<ID=sc0110111,length=2439>
##contig=<ID=sc0092250,length=2742>
##contig=<ID=sc0102498,length=2612>
##contig=<ID=sc0183467,length=1354>
##contig=<ID=sc0069507,length=3566>
##contig=<ID=sc0205681,length=1145>
##contig=<ID=sc0059983,length=3881>
##contig=<ID=sc0017130,length=9499>
##contig=<ID=sc0078632,length=3275>
##contig=<ID=sc0063547,length=3847>
##contig=<ID=sc0140812,length=1887>
##contig=<ID=sc0241742,length=848>
##contig=<ID=sc0117172,length=2295>
##contig=<ID=sc0180796,length=1382>
##contig=<ID=sc0262602,length=625>
##contig=<ID=sc0119485,length=2249>
##contig=<ID=sc0088413,length=4115>
##contig=<ID=sc0110997,length=2419>
##contig=<ID=sc0248628,length=788>
##contig=<ID=sc0185017,length=1339>
##contig=<ID=sc0051248,length=4443>
##contig=<ID=sc0167719,length=1530>
##contig=<ID=sc0240501,length=859>
##contig=<ID=sc0219385,length=1037>
##contig=<ID=sc0110110,length=2439>
##contig=<ID=sc0090249,length=2806>
##contig=<ID=sc0261506,length=647>
##contig=<ID=sc0122156,length=2199>
##contig=<ID=sc0077819,length=3303>
##contig=<ID=sc0209026,length=1118>
##contig=<ID=sc0164666,length=1565>
##contig=<ID=sc0019193,length=7354>
##contig=<ID=sc0018822,length=7410>
##contig=<ID=sc0243891,length=829>
##contig=<ID=sc0163730,length=1576>
##contig=<ID=sc0089804,length=2940>
##contig=<ID=sc0094906,length=2801>
##contig=<ID=sc0102531,length=3612>
##contig=<ID=sc0179207,length=1400>
##contig=<ID=sc0006323,length=10957>
##contig=<ID=sc0198292,length=1209>
##contig=<ID=sc0016704,length=7794>
##contig=<ID=sc0099886,length=2675>
##contig=<ID=sc0062329,length=3901>
##contig=<ID=sc0088352,length=2978>
##contig=<ID=sc0175011,length=1446>
##contig=<ID=sc0197041,length=1221>
##contig=<ID=sc0256000,length=719>
##contig=<ID=sc0210674,length=1105>
##contig=<ID=sc0179305,length=1399>
##contig=<ID=sc0043650,length=4898>
##contig=<ID=sc0188930,length=1298>
##contig=<ID=sc0095302,length=2792>
##contig=<ID=sc0082589,length=3149>
##contig=<ID=sc0190427,length=1106>
##contig=<ID=sc0043922,length=4769>
##contig=<ID=sc0092364,length=2868>
##contig=<ID=sc0089831,length=2939>
##contig=<ID=sc0249234,length=783>
##contig=<ID=sc0057950,length=4066>
##contig=<ID=sc0140887,length=1627>
##contig=<ID=sc0001839,length=15528>
##contig=<ID=sc0216085,length=1063>
##contig=<ID=sc0125343,length=2140>
##contig=<ID=sc0037699,length=5327>
##contig=<ID=sc0136378,length=1955>
##contig=<ID=sc0230227,length=948>
##contig=<ID=sc0073223,length=3461>
##contig=<ID=sc0115539,length=2327>
##contig=<ID=sc0258789,length=687>
##contig=<ID=sc0138564,length=1920>
##contig=<ID=sc0205147,length=1149>
##contig=<ID=sc0243833,length=829>
##contig=<ID=sc0179032,length=1402>
##contig=<ID=sc0021822,length=6959>
##contig=<ID=sc0020603,length=7072>
##contig=<ID=sc0162299,length=1594>
##contig=<ID=sc0101952,length=2511>
##contig=<ID=sc0108644,length=2471>
##contig=<ID=sc0155124,length=1684>
##contig=<ID=sc0128883,length=2079>
##contig=<ID=sc0089506,length=2947>
##contig=<ID=sc0014908,length=8163>
##contig=<ID=sc0064709,length=3796>
##contig=<ID=sc0154323,length=1695>
##contig=<ID=sc0073877,length=3437>
##contig=<ID=sc0181413,length=1376>
##contig=<ID=sc0112874,length=2087>
##contig=<ID=sc0214793,length=1073>
##contig=<ID=sc0040338,length=5160>
##contig=<ID=sc0211761,length=1097>
##contig=<ID=sc0004401,length=12324>
##contig=<ID=sc0184525,length=1344>
##contig=<ID=sc0152639,length=1717>
##contig=<ID=sc0013681,length=8424>
##contig=<ID=sc0174993,length=1446>
##contig=<ID=sc0159028,length=1634>
##contig=<ID=sc0253530,length=743>
##contig=<ID=sc0221219,length=1023>
##contig=<ID=sc0007643,length=10199>
##contig=<ID=sc0179806,length=1393>
##contig=<ID=sc0251359,length=764>
##contig=<ID=sc0008174,length=10127>
##contig=<ID=sc0027814,length=6232>
##contig=<ID=sc0042290,length=4999>
##contig=<ID=sc0227266,length=974>
##contig=<ID=sc0194550,length=1243>
##contig=<ID=sc0117713,length=2284>
##contig=<ID=sc0011352,length=9015>
##contig=<ID=sc0156742,length=1663>
##contig=<ID=sc0255320,length=726>
##contig=<ID=sc0092228,length=2872>
##contig=<ID=sc0224500,length=996>
##contig=<ID=sc0175414,length=1442>
##contig=<ID=sc0149128,length=1765>
##contig=<ID=sc0182356,length=1366>
##contig=<ID=sc0059927,length=4009>
##contig=<ID=sc0253720,length=742>
##contig=<ID=sc0209637,length=1113>
##contig=<ID=sc0097065,length=2746>
##contig=<ID=sc0097190,length=2743>
##contig=<ID=sc0035370,length=5515>
##contig=<ID=sc0107637,length=2493>
##contig=<ID=sc0064900,length=3788>
##contig=<ID=sc0151599,length=1732>
##contig=<ID=sc0005918,length=11027>
##contig=<ID=sc0119968,length=2246>
##contig=<ID=sc0020490,length=7153>
##contig=<ID=sc0011661,length=8948>
##contig=<ID=sc0007621,length=10224>
##contig=<ID=sc0255387,length=726>
##contig=<ID=sc0249803,length=777>
##contig=<ID=sc0112714,length=2384>
##contig=<ID=sc0089283,length=2937>
##contig=<ID=sc0176542,length=1429>
##contig=<ID=sc0125314,length=2141>
##contig=<ID=sc0048374,length=4575>
##contig=<ID=sc0101013,length=2647>
##contig=<ID=sc0188015,length=1307>
##contig=<ID=sc0044595,length=4835>
##contig=<ID=sc0193810,length=1250>
##contig=<ID=sc0191485,length=1273>
##contig=<ID=sc0162289,length=1594>
##contig=<ID=sc0180553,length=1385>
##contig=<ID=sc0162556,length=1590>
##contig=<ID=sc0243464,length=833>
##contig=<ID=sc0002232,length=14773>
##contig=<ID=sc0250518,length=771>
##contig=<ID=sc0109704,length=2447>
##contig=<ID=sc0252338,length=755>
##contig=<ID=sc0242468,length=842>
##contig=<ID=sc0191672,length=1271>
##contig=<ID=sc0223797,length=2016>
##contig=<ID=sc0033945,length=5632>
##contig=<ID=sc0024535,length=6475>
##contig=<ID=sc0258542,length=690>
##contig=<ID=sc0144037,length=1838>
##contig=<ID=sc0242551,length=841>
##contig=<ID=sc0260350,length=666>
##contig=<ID=sc0109378,length=2454>
##contig=<ID=sc0035584,length=5496>
##contig=<ID=sc0000760,length=21099>
##contig=<ID=sc0140295,length=1894>
##contig=<ID=sc0055556,length=4217>
##contig=<ID=sc0233920,length=916>
##contig=<ID=sc0147884,length=1741>
##contig=<ID=sc0139360,length=1908>
##contig=<ID=sc0188021,length=1307>
##contig=<ID=sc0083464,length=3121>
##contig=<ID=sc0187310,length=1315>
##contig=<ID=sc0041185,length=5067>
##contig=<ID=sc0073476,length=3451>
##contig=<ID=sc0123545,length=2172>
##contig=<ID=sc0182493,length=1365>
##contig=<ID=sc0212022,length=1095>
##contig=<ID=sc0031221,length=5879>
##contig=<ID=sc0202067,length=1175>
##contig=<ID=sc0044984,length=4810>
##contig=<ID=sc0138467,length=1922>
##contig=<ID=sc0155340,length=1681>
##contig=<ID=sc0134644,length=1983>
##contig=<ID=sc0062819,length=3846>
##contig=<ID=sc0170752,length=1495>
##contig=<ID=sc0021750,length=6960>
##contig=<ID=sc0033489,length=5675>
##contig=<ID=sc0149118,length=1765>
##contig=<ID=sc0052776,length=4362>
##contig=<ID=sc0171336,length=1488>
##contig=<ID=sc0031554,length=5850>
##contig=<ID=sc0025679,length=6479>
##contig=<ID=sc0145138,length=1822>
##contig=<ID=sc0127851,length=3052>
##contig=<ID=sc0169969,length=2305>
##contig=<ID=sc0165649,length=1553>
##contig=<ID=sc0193546,length=1253>
##contig=<ID=sc0018301,length=7478>
##contig=<ID=sc0186263,length=1326>
##contig=<ID=sc0081801,length=3173>
##contig=<ID=sc0036113,length=5454>
##contig=<ID=sc0225681,length=987>
##contig=<ID=sc0011297,length=8933>
##contig=<ID=sc0252507,length=753>
##contig=<ID=sc0080326,length=4004>
##contig=<ID=sc0192447,length=1263>
##contig=<ID=sc0136630,length=1951>
##contig=<ID=sc0175314,length=1443>
##contig=<ID=sc0040271,length=5134>
##contig=<ID=sc0095133,length=2752>
##contig=<ID=sc0178720,length=1405>
##contig=<ID=sc0093577,length=2836>
##contig=<ID=sc0095683,length=2781>
##contig=<ID=sc0004034,length=12608>
##contig=<ID=sc0205484,length=1146>
##contig=<ID=sc0108271,length=2479>
##contig=<ID=sc0242750,length=839>
##contig=<ID=sc0045114,length=4802>
##contig=<ID=sc0127945,length=2095>
##contig=<ID=sc0177731,length=1419>
##contig=<ID=sc0139165,length=1695>
##contig=<ID=sc0262455,length=628>
##contig=<ID=sc0093959,length=2826>
##contig=<ID=sc0136989,length=1945>
##contig=<ID=sc0215136,length=1070>
##contig=<ID=sc0013057,length=10668>
##contig=<ID=sc0145291,length=1820>
##contig=<ID=sc0064013,length=3827>
##contig=<ID=sc0069659,length=3596>
##contig=<ID=sc0050529,length=4415>
##contig=<ID=sc0146865,length=1787>
##contig=<ID=sc0031035,length=5866>
##contig=<ID=sc0222022,length=1016>
##contig=<ID=sc0215037,length=1071>
##contig=<ID=sc0057395,length=4127>
##contig=<ID=sc0205148,length=1149>
##contig=<ID=sc0124017,length=2164>
##contig=<ID=sc0010454,length=9300>
##contig=<ID=sc0033868,length=5638>
##contig=<ID=sc0260995,length=656>
##contig=<ID=sc0196181,length=1229>
##contig=<ID=sc0200005,length=1194>
##contig=<ID=sc0239077,length=871>
##contig=<ID=sc0058113,length=4093>
##contig=<ID=sc0019487,length=7305>
##contig=<ID=sc0000181,length=24334>
##contig=<ID=sc0097801,length=2728>
##contig=<ID=sc0000284,length=22814>
##contig=<ID=sc0096454,length=2762>
##contig=<ID=sc0000413,length=21079>
##contig=<ID=sc0026593,length=6260>
##contig=<ID=sc0142443,length=1863>
##contig=<ID=sc0155835,length=1674>
##contig=<ID=sc0118690,length=2264>
##contig=<ID=sc0233933,length=916>
##contig=<ID=sc0106959,length=2357>
##contig=<ID=sc0205678,length=1145>
##contig=<ID=sc0140845,length=1887>
##contig=<ID=sc0044542,length=4906>
##contig=<ID=sc0112885,length=2380>
##contig=<ID=sc0016144,length=7907>
##contig=<ID=sc0263416,length=604>
##contig=<ID=sc0116146,length=2315>
##contig=<ID=sc0175289,length=1443>
##contig=<ID=sc0172220,length=1478>
##contig=<ID=sc0235918,length=899>
##contig=<ID=sc0180891,length=1382>
##contig=<ID=sc0223629,length=915>
##contig=<ID=sc0067021,length=5892>
##contig=<ID=sc0212476,length=1091>
##contig=<ID=sc0120786,length=2224>
##contig=<ID=sc0096189,length=2644>
##contig=<ID=sc0230047,length=950>
##contig=<ID=sc0005311,length=11644>
##contig=<ID=sc0070833,length=3568>
##contig=<ID=sc0211445,length=1099>
##contig=<ID=sc0207764,length=1128>
##contig=<ID=sc0000308,length=22528>
##contig=<ID=sc0234713,length=910>
##contig=<ID=sc0087962,length=2989>
##contig=<ID=sc0048590,length=4596>
##contig=<ID=sc0250290,length=773>
##contig=<ID=sc0042974,length=4932>
##contig=<ID=sc0016022,length=7877>
##contig=<ID=sc0051558,length=4426>
##contig=<ID=sc0162878,length=1587>
##contig=<ID=sc0050673,length=4441>
##contig=<ID=sc0150929,length=1740>
##contig=<ID=sc0165450,length=1556>
##contig=<ID=sc0229893,length=951>
##contig=<ID=sc0120656,length=2227>
##contig=<ID=sc0059002,length=3910>
##contig=<ID=sc0200286,length=1191>
##contig=<ID=sc0174462,length=1452>
##contig=<ID=sc0117427,length=2289>
##contig=<ID=sc0015197,length=8102>
##contig=<ID=sc0096710,length=2712>
##contig=<ID=sc0188642,length=1301>
##contig=<ID=sc0072245,length=3468>
##contig=<ID=sc0098279,length=2716>
##contig=<ID=sc0158897,length=1636>
##contig=<ID=sc0103004,length=2390>
##contig=<ID=sc0104046,length=2520>
##contig=<ID=sc0064533,length=3714>
##contig=<ID=sc0046968,length=4693>
##contig=<ID=sc0075247,length=3390>
##contig=<ID=sc0117126,length=2295>
##contig=<ID=sc0181833,length=1372>
##contig=<ID=sc0040550,length=6796>
##contig=<ID=sc0170493,length=1497>
##contig=<ID=sc0219146,length=1039>
##contig=<ID=sc0101830,length=2306>
##contig=<ID=sc0034599,length=5576>
##contig=<ID=sc0153465,length=1707>
##contig=<ID=sc0168293,length=1523>
##contig=<ID=sc0196004,length=1230>
##contig=<ID=sc0037047,length=5341>
##contig=<ID=sc0066401,length=3586>
##contig=<ID=sc0176849,length=1426>
##contig=<ID=sc0097453,length=2736>
##contig=<ID=sc0132471,length=2019>
##contig=<ID=sc0026376,length=6084>
##contig=<ID=sc0007510,length=10350>
##contig=<ID=sc0179124,length=1401>
##contig=<ID=sc0235758,length=901>
##contig=<ID=sc0004200,length=12464>
##contig=<ID=sc0162012,length=1597>
##contig=<ID=sc0215174,length=1070>
##contig=<ID=sc0063001,length=4568>
##contig=<ID=sc0111802,length=2403>
##contig=<ID=sc0167357,length=1534>
##contig=<ID=sc0071143,length=3538>
##contig=<ID=sc0034653,length=5477>
##contig=<ID=sc0104134,length=2573>
##contig=<ID=sc0099492,length=2684>
##contig=<ID=sc0037211,length=5445>
##contig=<ID=sc0069547,length=3477>
##contig=<ID=sc0148428,length=1775>
##contig=<ID=sc0011635,length=8955>
##contig=<ID=sc0067883,length=3665>
##contig=<ID=sc0077864,length=3215>
##contig=<ID=sc0132297,length=2022>
##contig=<ID=sc0204769,length=1152>
##contig=<ID=sc0081442,length=3184>
##contig=<ID=sc0058106,length=3885>
##contig=<ID=sc0104374,length=2567>
##contig=<ID=sc0182402,length=1366>
##contig=<ID=sc0063010,length=3870>
##contig=<ID=sc0093078,length=2849>
##contig=<ID=sc0110585,length=2429>
##contig=<ID=sc0175473,length=1441>
##contig=<ID=sc0059698,length=4019>
##contig=<ID=sc0137246,length=1941>
##contig=<ID=sc0253300,length=745>
##contig=<ID=sc0041978,length=4873>
##contig=<ID=sc0257547,length=703>
##contig=<ID=sc0261991,length=638>
##contig=<ID=sc0020178,length=7183>
##contig=<ID=sc0190937,length=1278>
##contig=<ID=sc0101065,length=2646>
##contig=<ID=sc0141493,length=1876>
##contig=<ID=sc0172023,length=1480>
##contig=<ID=sc0007432,length=11613>
##contig=<ID=sc0259533,length=677>
##contig=<ID=sc0087202,length=3011>
##contig=<ID=sc0052552,length=4374>
##contig=<ID=sc0120006,length=2239>
##contig=<ID=sc0193108,length=1257>
##contig=<ID=sc0005023,length=11616>
##contig=<ID=sc0027242,length=6299>
##contig=<ID=sc0033841,length=5410>
##contig=<ID=sc0204616,length=1153>
##contig=<ID=sc0250741,length=770>
##contig=<ID=sc0075020,length=5276>
##contig=<ID=sc0230301,length=948>
##contig=<ID=sc0024593,length=6608>
##contig=<ID=sc0122182,length=2124>
##contig=<ID=sc0202477,length=1172>
##contig=<ID=sc0134147,length=1991>
##contig=<ID=sc0060188,length=3996>
##contig=<ID=sc0007412,length=10453>
##contig=<ID=sc0036141,length=5455>
##contig=<ID=sc0235224,length=905>
##contig=<ID=sc0020017,length=7226>
##contig=<ID=sc0067208,length=4864>
##contig=<ID=sc0069441,length=3604>
##contig=<ID=sc0020019,length=7207>
##contig=<ID=sc0171994,length=1481>
##contig=<ID=sc0164621,length=1566>
##contig=<ID=sc0073673,length=3278>
##contig=<ID=sc0128865,length=2079>
##contig=<ID=sc0235577,length=902>
##contig=<ID=sc0131481,length=2035>
##contig=<ID=sc0188381,length=1303>
##contig=<ID=sc0045632,length=4807>
##contig=<ID=sc0161164,length=1607>
##contig=<ID=sc0047774,length=4644>
##contig=<ID=sc0022954,length=6807>
##contig=<ID=sc0142140,length=3733>
##contig=<ID=sc0193600,length=1230>
##contig=<ID=sc0236273,length=896>
##contig=<ID=sc0090610,length=2917>
##contig=<ID=sc0104907,length=2555>
##contig=<ID=sc0173497,length=1463>
##contig=<ID=sc0111220,length=2415>
##contig=<ID=sc0175452,length=1441>
##contig=<ID=sc0137146,length=1943>
##contig=<ID=sc0000399,length=21206>
##contig=<ID=sc0077852,length=3302>
##contig=<ID=sc0240538,length=858>
##contig=<ID=sc0183492,length=1354>
##contig=<ID=sc0236903,length=890>
##contig=<ID=sc0214572,length=1075>
##contig=<ID=sc0191850,length=1269>
##contig=<ID=sc0031181,length=5654>
##contig=<ID=sc0015558,length=8020>
##contig=<ID=sc0230022,length=950>
##contig=<ID=sc0047162,length=4641>
##contig=<ID=sc0179985,length=1391>
##contig=<ID=sc0063909,length=3832>
##contig=<ID=sc0164209,length=1570>
##contig=<ID=sc0203737,length=1161>
##contig=<ID=sc0222943,length=1009>
##contig=<ID=sc0205195,length=1149>
##contig=<ID=sc0003320,length=13334>
##contig=<ID=sc0102554,length=2610>
##contig=<ID=sc0156900,length=1661>
##contig=<ID=sc0080243,length=3224>
##contig=<ID=sc0169521,length=1509>
##contig=<ID=sc0199777,length=1196>
##contig=<ID=sc0039955,length=4992>
##contig=<ID=sc0053070,length=4346>
##contig=<ID=sc0258462,length=691>
##contig=<ID=sc0152234,length=1723>
##contig=<ID=sc0191693,length=1271>
##contig=<ID=sc0174304,length=1454>
##contig=<ID=sc0036611,length=5413>
##contig=<ID=sc0175809,length=1438>
##contig=<ID=sc0247038,length=802>
##contig=<ID=sc0216599,length=1059>
##contig=<ID=sc0254869,length=731>
##contig=<ID=sc0098556,length=2708>
##contig=<ID=sc0204780,length=1152>
##contig=<ID=sc0257623,length=702>
##contig=<ID=sc0242069,length=845>
##contig=<ID=sc0054392,length=4204>
##contig=<ID=sc0244113,length=827>
##contig=<ID=sc0209504,length=1114>
##contig=<ID=sc0154105,length=1744>
##contig=<ID=sc0205635,length=1145>
##contig=<ID=sc0213086,length=1086>
##contig=<ID=sc0055045,length=4243>
##contig=<ID=sc0050574,length=5536>
##contig=<ID=sc0210005,length=1110>
##contig=<ID=sc0081579,length=3180>
##contig=<ID=sc0109024,length=2462>
##contig=<ID=sc0203026,length=1167>
##contig=<ID=sc0191198,length=1276>
##contig=<ID=sc0056371,length=4129>
##contig=<ID=sc0043503,length=4886>
##contig=<ID=sc0184366,length=1345>
##contig=<ID=sc0152421,length=1720>
##contig=<ID=sc0258704,length=689>
##contig=<ID=sc0130977,length=4116>
##contig=<ID=sc0016592,length=7820>
##contig=<ID=sc0030084,length=5957>
##contig=<ID=sc0003137,length=13577>
##contig=<ID=sc0096893,length=2750>
##contig=<ID=sc0051507,length=4429>
##contig=<ID=sc0209051,length=1118>
##contig=<ID=sc0089115,length=2958>
##contig=<ID=sc0006339,length=17384>
##contig=<ID=sc0103492,length=2588>
##contig=<ID=sc0243796,length=830>
##contig=<ID=sc0074795,length=3406>
##contig=<ID=sc0227616,length=971>
##contig=<ID=sc0064528,length=3642>
##contig=<ID=sc0007079,length=10509>
##contig=<ID=sc0166154,length=1547>
##contig=<ID=sc0242928,length=837>
##contig=<ID=sc0200898,length=1185>
##contig=<ID=sc0000306,length=22520>
##contig=<ID=sc0205939,length=1143>
##contig=<ID=sc0189796,length=1289>
##contig=<ID=sc0224108,length=1000>
##contig=<ID=sc0111138,length=2416>
##contig=<ID=sc0254245,length=737>
##contig=<ID=sc0078765,length=3271>
##contig=<ID=sc0258322,length=693>
##contig=<ID=sc0201454,length=1181>
##contig=<ID=sc0237259,length=887>
##contig=<ID=sc0159510,length=3256>
##contig=<ID=sc0008438,length=10028>
##contig=<ID=sc0123797,length=2168>
##contig=<ID=sc0217546,length=1052>
##contig=<ID=sc0243260,length=835>
##contig=<ID=sc0153759,length=1703>
##contig=<ID=sc0026643,length=6368>
##contig=<ID=sc0086737,length=3024>
##contig=<ID=sc0019950,length=7267>
##contig=<ID=sc0224667,length=995>
##contig=<ID=sc0003845,length=12794>
##contig=<ID=sc0224674,length=995>
##contig=<ID=sc0223351,length=876>
##contig=<ID=sc0062275,length=3903>
##contig=<ID=sc0160477,length=1616>
##contig=<ID=sc0120684,length=2128>
##contig=<ID=sc0009082,length=9797>
##contig=<ID=sc0030315,length=5972>
##contig=<ID=sc0227006,length=976>
##contig=<ID=sc0042028,length=5007>
##contig=<ID=sc0257196,length=707>
##contig=<ID=sc0223577,length=1004>
##contig=<ID=sc0210319,length=1108>
##contig=<ID=sc0070084,length=3579>
##contig=<ID=sc0022121,length=6917>
##contig=<ID=sc0014835,length=8141>
##contig=<ID=sc0155243,length=1682>
##contig=<ID=sc0025465,length=6481>
##contig=<ID=sc0013792,length=11403>
##contig=<ID=sc0203629,length=1162>
##contig=<ID=sc0244085,length=827>
##contig=<ID=sc0064723,length=3795>
##contig=<ID=sc0099833,length=2621>
##contig=<ID=sc0012917,length=8474>
##contig=<ID=sc0106180,length=2542>
##contig=<ID=sc0040052,length=5026>
##contig=<ID=sc0059853,length=4012>
##contig=<ID=sc0019310,length=10666>
##contig=<ID=sc0202448,length=1172>
##contig=<ID=sc0165882,length=1340>
##contig=<ID=sc0187771,length=1310>
##contig=<ID=sc0078445,length=3281>
##contig=<ID=sc0002068,length=14939>
##contig=<ID=sc0174914,length=1447>
##contig=<ID=sc0061116,length=3953>
##contig=<ID=sc0115719,length=2324>
##contig=<ID=sc0008086,length=10079>
##contig=<ID=sc0054980,length=4247>
##contig=<ID=sc0140342,length=1894>
##contig=<ID=sc0160953,length=1610>
##contig=<ID=sc0029025,length=6096>
##contig=<ID=sc0262193,length=634>
##contig=<ID=sc0084970,length=3076>
##contig=<ID=sc0040162,length=5139>
##contig=<ID=sc0201615,length=1179>
##contig=<ID=sc0238945,length=872>
##contig=<ID=sc0019493,length=7290>
##contig=<ID=sc0109474,length=2452>
##contig=<ID=sc0127652,length=2019>
##contig=<ID=sc0094307,length=2816>
##contig=<ID=sc0241815,length=847>
##contig=<ID=sc0003296,length=13163>
##contig=<ID=sc0065173,length=3800>
##contig=<ID=sc0109157,length=2459>
##contig=<ID=sc0070984,length=3579>
##contig=<ID=sc0130805,length=2046>
##contig=<ID=sc0219837,length=1034>
##contig=<ID=sc0078375,length=3284>
##contig=<ID=sc0022977,length=6805>
##contig=<ID=sc0085894,length=3048>
##contig=<ID=sc0192225,length=1265>
##contig=<ID=sc0250946,length=768>
##contig=<ID=sc0255925,length=720>
##contig=<ID=sc0110054,length=2440>
##contig=<ID=sc0226067,length=983>
##contig=<ID=sc0117312,length=2253>
##contig=<ID=sc0186985,length=1318>
##contig=<ID=sc0161577,length=1603>
##contig=<ID=sc0115377,length=2330>
##contig=<ID=sc0080459,length=3214>
##contig=<ID=sc0096943,length=2749>
##contig=<ID=sc0015384,length=7860>
##contig=<ID=sc0121634,length=2208>
##contig=<ID=sc0069184,length=5710>
##contig=<ID=sc0192767,length=1260>
##contig=<ID=sc0027873,length=6226>
##contig=<ID=sc0017387,length=7666>
##contig=<ID=sc0224828,length=994>
##contig=<ID=sc0214228,length=1078>
##contig=<ID=sc0068470,length=3641>
##contig=<ID=sc0062775,length=3880>
##contig=<ID=sc0120161,length=2236>
##contig=<ID=sc0130988,length=2043>
##contig=<ID=sc0088459,length=2843>
##contig=<ID=sc0118379,length=2269>
##contig=<ID=sc0127867,length=2097>
##contig=<ID=sc0165391,length=1556>
##contig=<ID=sc0004041,length=12149>
##contig=<ID=sc0152969,length=1713>
##contig=<ID=sc0109350,length=2455>
##contig=<ID=sc0009620,length=9501>
##contig=<ID=sc0204486,length=1154>
##contig=<ID=sc0048811,length=4549>
##contig=<ID=sc0039340,length=5201>
##contig=<ID=sc0131681,length=2032>
##contig=<ID=sc0180069,length=1390>
##contig=<ID=sc0233519,length=919>
##contig=<ID=sc0170429,length=1498>
##contig=<ID=sc0247389,length=799>
##contig=<ID=sc0237782,length=883>
##contig=<ID=sc0104965,length=2426>
##contig=<ID=sc0175800,length=1438>
##contig=<ID=sc0210076,length=1110>
##contig=<ID=sc0249557,length=780>
##contig=<ID=sc0129491,length=2068>
##contig=<ID=sc0058216,length=4111>
##contig=<ID=sc0052668,length=4367>
##contig=<ID=sc0248478,length=789>
##contig=<ID=sc0059785,length=5815>
##contig=<ID=sc0152798,length=1715>
##contig=<ID=sc0173868,length=1458>
##contig=<ID=sc0150341,length=1748>
##contig=<ID=sc0203712,length=1161>
##contig=<ID=sc0251805,length=760>
##contig=<ID=sc0130572,length=2050>
##contig=<ID=sc0182164,length=1368>
##contig=<ID=sc0054957,length=4248>
##contig=<ID=sc0171830,length=1482>
##contig=<ID=sc0223090,length=1007>
##contig=<ID=sc0068323,length=3647>
##contig=<ID=sc0003724,length=12529>
##contig=<ID=sc0151615,length=1732>
##contig=<ID=sc0177440,length=1419>
##contig=<ID=sc0092991,length=2851>
##contig=<ID=sc0063530,length=3848>
##contig=<ID=sc0163538,length=1578>
##contig=<ID=sc0066362,length=3727>
##contig=<ID=sc0233208,length=922>
##contig=<ID=sc0090211,length=2809>
##contig=<ID=sc0231635,length=936>
##contig=<ID=sc0052156,length=4394>
##contig=<ID=sc0155764,length=1676>
##contig=<ID=sc0259475,length=678>
##contig=<ID=sc0179421,length=1397>
##contig=<ID=sc0037773,length=5321>
##contig=<ID=sc0003334,length=13234>
##contig=<ID=sc0117421,length=2289>
##contig=<ID=sc0214972,length=1072>
##contig=<ID=sc0238233,length=879>
##contig=<ID=sc0182240,length=1367>
##contig=<ID=sc0164444,length=1568>
##contig=<ID=sc0188747,length=1300>
##contig=<ID=sc0127874,length=2097>
##contig=<ID=sc0170671,length=1496>
##contig=<ID=sc0028629,length=6142>
##contig=<ID=sc0096904,length=2750>
##contig=<ID=sc0082487,length=3056>
##contig=<ID=sc0226424,length=980>
##contig=<ID=sc0210822,length=1104>
##contig=<ID=sc0188262,length=1305>
##contig=<ID=sc0135282,length=1873>
##contig=<ID=sc0126352,length=2123>
##contig=<ID=sc0122721,length=2188>
##contig=<ID=sc0215680,length=1066>
##contig=<ID=sc0121827,length=2204>
##contig=<ID=sc0177365,length=1420>
##contig=<ID=sc0008967,length=9726>
##contig=<ID=sc0156203,length=1670>
##contig=<ID=sc0152530,length=1719>
##contig=<ID=sc0082276,length=3158>
##contig=<ID=sc0004213,length=21178>
##contig=<ID=sc0144752,length=1800>
##contig=<ID=sc0096151,length=2821>
##contig=<ID=sc0077440,length=3315>
##contig=<ID=sc0101870,length=2626>
##contig=<ID=sc0183787,length=1351>
##contig=<ID=sc0094460,length=2813>
##contig=<ID=sc0085080,length=3073>
##contig=<ID=sc0179893,length=1392>
##contig=<ID=sc0095296,length=2792>
##contig=<ID=sc0249277,length=782>
##contig=<ID=sc0218252,length=1047>
##contig=<ID=sc0120170,length=2264>
##contig=<ID=sc0123692,length=2160>
##contig=<ID=sc0113541,length=2367>
##contig=<ID=sc0050954,length=4460>
##contig=<ID=sc0016291,length=7874>
##contig=<ID=sc0242845,length=838>
##contig=<ID=sc0150634,length=1744>
##contig=<ID=sc0178015,length=1413>
##contig=<ID=sc0206001,length=1142>
##contig=<ID=sc0217063,length=1056>
##contig=<ID=sc0113702,length=2363>
##contig=<ID=sc0209136,length=1117>
##contig=<ID=sc0047393,length=4668>
##contig=<ID=sc0081829,length=3172>
##contig=<ID=sc0139639,length=2978>
##contig=<ID=sc0162090,length=1597>
##contig=<ID=sc0055637,length=4212>
##contig=<ID=sc0065067,length=3781>
##contig=<ID=sc0204751,length=1152>
##contig=<ID=sc0229005,length=959>
##contig=<ID=sc0212702,length=1089>
##contig=<ID=sc0222919,length=1009>
##contig=<ID=sc0133940,length=1995>
##contig=<ID=sc0092546,length=2883>
##contig=<ID=sc0159779,length=1625>
##contig=<ID=sc0044979,length=4810>
##contig=<ID=sc0204451,length=1155>
##contig=<ID=sc0087305,length=3008>
##contig=<ID=sc0091722,length=2759>
##contig=<ID=sc0254035,length=739>
##contig=<ID=sc0016416,length=7853>
##contig=<ID=sc0095204,length=2794>
##contig=<ID=sc0144410,length=1833>
##contig=<ID=sc0097365,length=2739>
##contig=<ID=sc0119191,length=2255>
##contig=<ID=sc0095208,length=2794>
##contig=<ID=sc0113524,length=2367>
##contig=<ID=sc0016617,length=7766>
##contig=<ID=sc0023311,length=6762>
##contig=<ID=sc0189604,length=1291>
##contig=<ID=sc0049432,length=4545>
##contig=<ID=sc0047529,length=4659>
##contig=<ID=sc0218214,length=1047>
##contig=<ID=sc0205829,length=1144>
##contig=<ID=sc0072204,length=3498>
##contig=<ID=sc0252109,length=757>
##contig=<ID=sc0099992,length=2672>
##contig=<ID=sc0156767,length=1663>
##contig=<ID=sc0140024,length=1898>
##contig=<ID=sc0258828,length=687>
##contig=<ID=sc0224583,length=996>
##contig=<ID=sc0132902,length=2012>
##contig=<ID=sc0152732,length=1716>
##contig=<ID=sc0153605,length=1705>
##contig=<ID=sc0237551,length=884>
##contig=<ID=sc0103495,length=3749>
##contig=<ID=sc0052053,length=4368>
##contig=<ID=sc0210860,length=1104>
##contig=<ID=sc0045530,length=4782>
##contig=<ID=sc0135740,length=1966>
##contig=<ID=sc0101913,length=2626>
##contig=<ID=sc0206699,length=1137>
##contig=<ID=sc0117846,length=2281>
##contig=<ID=sc0226632,length=979>
##contig=<ID=sc0244664,length=822>
##contig=<ID=sc0255447,length=725>
##contig=<ID=sc0195851,length=1232>
##contig=<ID=sc0065228,length=3775>
##contig=<ID=sc0047140,length=4615>
##contig=<ID=sc0192417,length=1263>
##contig=<ID=sc0129077,length=2017>
##contig=<ID=sc0212744,length=1089>
##contig=<ID=sc0021721,length=6972>
##contig=<ID=sc0225872,length=985>
##contig=<ID=sc0074671,length=3410>
##contig=<ID=sc0216377,length=1061>
##contig=<ID=sc0086329,length=3750>
##contig=<ID=sc0014546,length=8124>
##contig=<ID=sc0035174,length=5524>
##contig=<ID=sc0195052,length=1196>
##contig=<ID=sc0175900,length=1437>
##contig=<ID=sc0061076,length=7652>
##contig=<ID=sc0087828,length=2993>
##contig=<ID=sc0257783,length=700>
##contig=<ID=sc0254346,length=736>
##contig=<ID=sc0031712,length=5835>
##contig=<ID=sc0156468,length=1667>
##contig=<ID=sc0229582,length=954>
##contig=<ID=sc0064596,length=3800>
##contig=<ID=sc0178857,length=1404>
##contig=<ID=sc0113744,length=2363>
##contig=<ID=sc0218949,length=1041>
##contig=<ID=sc0162850,length=2751>
##contig=<ID=sc0154690,length=1690>
##contig=<ID=sc0090675,length=2915>
##contig=<ID=sc0240182,length=862>
##contig=<ID=sc0152033,length=1725>
##contig=<ID=sc0253359,length=745>
##contig=<ID=sc0133863,length=1996>
##contig=<ID=sc0052318,length=4385>
##contig=<ID=sc0142005,length=1869>
##contig=<ID=sc0104644,length=2427>
##contig=<ID=sc0255866,length=721>
##contig=<ID=sc0042026,length=5007>
##contig=<ID=sc0235011,length=907>
##contig=<ID=sc0223161,length=1007>
##contig=<ID=sc0096331,length=2765>
##contig=<ID=sc0035261,length=5523>
##contig=<ID=sc0051512,length=4429>
##contig=<ID=sc0072510,length=3347>
##contig=<ID=sc0251310,length=764>
##contig=<ID=sc0114483,length=2348>
##contig=<ID=sc0257403,length=704>
##contig=<ID=sc0112724,length=2305>
##contig=<ID=sc0115858,length=2393>
##contig=<ID=sc0133486,length=2002>
##contig=<ID=sc0137017,length=1945>
##contig=<ID=sc0133635,length=2000>
##contig=<ID=sc0039936,length=5155>
##contig=<ID=sc0126570,length=2119>
##contig=<ID=sc0171742,length=1483>
##contig=<ID=sc0118626,length=2265>
##contig=<ID=sc0252594,length=752>
##contig=<ID=sc0049137,length=4563>
##contig=<ID=sc0150794,length=1742>
##contig=<ID=sc0217652,length=1051>
##contig=<ID=sc0012323,length=8767>
##contig=<ID=sc0169273,length=1512>
##contig=<ID=sc0094836,length=2803>
##contig=<ID=sc0089410,length=2950>
##contig=<ID=sc0184584,length=1343>
##contig=<ID=sc0246527,length=806>
##contig=<ID=sc0245375,length=816>
##contig=<ID=sc0085669,length=3055>
##contig=<ID=sc0124110,length=2169>
##contig=<ID=sc0189844,length=1289>
##contig=<ID=sc0230194,length=949>
##contig=<ID=sc0009678,length=9565>
##contig=<ID=sc0237205,length=888>
##contig=<ID=sc0252428,length=754>
##contig=<ID=sc0167106,length=1387>
##contig=<ID=sc0232219,length=931>
##contig=<ID=sc0077070,length=3328>
##contig=<ID=sc0000692,length=19034>
##contig=<ID=sc0167340,length=1534>
##contig=<ID=sc0241291,length=852>
##contig=<ID=sc0073597,length=3447>
##contig=<ID=sc0183144,length=1358>
##contig=<ID=sc0216578,length=1059>
##contig=<ID=sc0131884,length=1908>
##contig=<ID=sc0256728,length=712>
##contig=<ID=sc0011649,length=11612>
##contig=<ID=sc0018708,length=7458>
##contig=<ID=sc0024861,length=6265>
##contig=<ID=sc0104529,length=2564>
##contig=<ID=sc0042324,length=4848>
##contig=<ID=sc0089823,length=2939>
##contig=<ID=sc0204011,length=1158>
##contig=<ID=sc0208569,length=1122>
##contig=<ID=sc0056572,length=4036>
##contig=<ID=sc0261314,length=650>
##contig=<ID=sc0099101,length=2694>
##contig=<ID=sc0062110,length=3909>
##contig=<ID=sc0038720,length=5187>
##contig=<ID=sc0033713,length=5394>
##contig=<ID=sc0044286,length=4854>
##contig=<ID=sc0067595,length=3677>
##contig=<ID=sc0049983,length=4512>
##contig=<ID=sc0037344,length=5249>
##contig=<ID=sc0220113,length=1032>
##contig=<ID=sc0209561,length=1113>
##contig=<ID=sc0219016,length=1040>
##contig=<ID=sc0187432,length=1313>
##contig=<ID=sc0212281,length=1093>
##contig=<ID=sc0005059,length=11812>
##contig=<ID=sc0174588,length=1450>
##contig=<ID=sc0009811,length=9498>
##contig=<ID=sc0124185,length=2161>
##contig=<ID=sc0238880,length=873>
##contig=<ID=sc0080932,length=3201>
##contig=<ID=sc0202824,length=1169>
##contig=<ID=sc0239059,length=871>
##contig=<ID=sc0092333,length=2869>
##contig=<ID=sc0135191,length=1797>
##contig=<ID=sc0249816,length=777>
##contig=<ID=sc0114576,length=2346>
##contig=<ID=sc0164221,length=1570>
##contig=<ID=sc0075242,length=3390>
##contig=<ID=sc0085116,length=3072>
##contig=<ID=sc0173136,length=1467>
##contig=<ID=sc0073583,length=3448>
##contig=<ID=sc0122205,length=2198>
##contig=<ID=sc0228759,length=961>
##contig=<ID=sc0149015,length=1624>
##contig=<ID=sc0073370,length=3455>
##contig=<ID=sc0136374,length=1955>
##contig=<ID=sc0004231,length=12360>
##contig=<ID=sc0038351,length=5274>
##contig=<ID=sc0056795,length=4156>
##contig=<ID=sc0031718,length=5900>
##contig=<ID=sc0184065,length=1348>
##contig=<ID=sc0061367,length=3942>
##contig=<ID=sc0135508,length=1950>
##contig=<ID=sc0160633,length=1614>
##contig=<ID=sc0062215,length=3905>
##contig=<ID=sc0041825,length=4804>
##contig=<ID=sc0148164,length=1779>
##contig=<ID=sc0090963,length=2908>
##contig=<ID=sc0088895,length=2893>
##contig=<ID=sc0010451,length=9300>
##contig=<ID=sc0185930,length=1329>
##contig=<ID=sc0210992,length=1103>
##contig=<ID=sc0096226,length=2767>
##contig=<ID=sc0159362,length=1630>
##contig=<ID=sc0097289,length=2740>
##contig=<ID=sc0090724,length=2914>
##contig=<ID=sc0236621,length=893>
##contig=<ID=sc0142364,length=1864>
##contig=<ID=sc0123988,length=2073>
##contig=<ID=sc0219522,length=1036>
##contig=<ID=sc0062072,length=3879>
##contig=<ID=sc0133566,length=2001>
##contig=<ID=sc0188353,length=1304>
##contig=<ID=sc0016076,length=7729>
##contig=<ID=sc0251790,length=760>
##contig=<ID=sc0160305,length=1618>
##contig=<ID=sc0123857,length=2167>
##contig=<ID=sc0093909,length=2827>
##contig=<ID=sc0056761,length=4159>
##contig=<ID=sc0182867,length=1361>
##contig=<ID=sc0228583,length=963>
##contig=<ID=sc0257980,length=697>
##contig=<ID=sc0098421,length=2711>
##contig=<ID=sc0065268,length=3773>
##contig=<ID=sc0072627,length=3293>
##contig=<ID=sc0106898,length=4796>
##contig=<ID=sc0102080,length=2622>
##contig=<ID=sc0150637,length=1744>
##contig=<ID=sc0150346,length=1748>
##contig=<ID=sc0261767,length=642>
##contig=<ID=sc0167751,length=1529>
##contig=<ID=sc0195986,length=1230>
##contig=<ID=sc0098574,length=2708>
##contig=<ID=sc0018972,length=7360>
##contig=<ID=sc0236704,length=892>
##contig=<ID=sc0197603,length=1216>
##contig=<ID=sc0116821,length=2301>
##contig=<ID=sc0019577,length=7319>
##contig=<ID=sc0095375,length=2790>
##contig=<ID=sc0169088,length=1514>
##contig=<ID=sc0256132,length=718>
##contig=<ID=sc0146213,length=1807>
##contig=<ID=sc0263610,length=599>
##contig=<ID=sc0199470,length=1198>
##contig=<ID=sc0028900,length=6110>
##contig=<ID=sc0075687,length=3374>
##contig=<ID=sc0073056,length=3447>
##contig=<ID=sc0043758,length=4891>
##contig=<ID=sc0036721,length=5404>
##contig=<ID=sc0024123,length=6669>
##contig=<ID=sc0224685,length=995>
##contig=<ID=sc0175921,length=1436>
##contig=<ID=sc0066307,length=3728>
##contig=<ID=sc0152976,length=1713>
##contig=<ID=sc0042910,length=4947>
##contig=<ID=sc0003633,length=12885>
##contig=<ID=sc0241254,length=852>
##contig=<ID=sc0001629,length=15821>
##contig=<ID=sc0152848,length=1714>
##contig=<ID=sc0182201,length=1368>
##contig=<ID=sc0160251,length=1619>
##contig=<ID=sc0186133,length=1327>
##contig=<ID=sc0064171,length=3819>
##contig=<ID=sc0057477,length=4049>
##contig=<ID=sc0132306,length=2022>
##contig=<ID=sc0155504,length=1679>
##contig=<ID=sc0257320,length=705>
##contig=<ID=sc0210186,length=1109>
##contig=<ID=sc0076689,length=3207>
##contig=<ID=sc0192673,length=1261>
##contig=<ID=sc0115787,length=2342>
##contig=<ID=sc0071990,length=3483>
##contig=<ID=sc0083510,length=3120>
##contig=<ID=sc0222061,length=1016>
##contig=<ID=sc0092989,length=2780>
##contig=<ID=sc0162940,length=1586>
##contig=<ID=sc0241850,length=847>
##contig=<ID=sc0026516,length=5900>
##contig=<ID=sc0150097,length=1723>
##contig=<ID=sc0014974,length=8149>
##contig=<ID=sc0095219,length=2794>
##contig=<ID=sc0005705,length=11374>
##contig=<ID=sc0232243,length=931>
##contig=<ID=sc0196285,length=2007>
##contig=<ID=sc0142782,length=1858>
##contig=<ID=sc0217529,length=1052>
##contig=<ID=sc0036960,length=5386>
##contig=<ID=sc0079151,length=3217>
##contig=<ID=sc0174852,length=1447>
##contig=<ID=sc0236563,length=894>
##contig=<ID=sc0135575,length=1968>
##contig=<ID=sc0249444,length=781>
##contig=<ID=sc0070040,length=3565>
##contig=<ID=sc0191112,length=1277>
##contig=<ID=sc0256587,length=713>
##contig=<ID=sc0012076,length=9880>
##contig=<ID=sc0048206,length=4618>
##contig=<ID=sc0055609,length=4146>
##contig=<ID=sc0261113,length=653>
##contig=<ID=sc0082765,length=3143>
##contig=<ID=sc0099222,length=2588>
##contig=<ID=sc0233031,length=924>
##contig=<ID=sc0211563,length=1098>
##contig=<ID=sc0000105,length=27164>
##contig=<ID=sc0009045,length=9763>
##contig=<ID=sc0052422,length=4330>
##contig=<ID=sc0082958,length=3137>
##contig=<ID=sc0112270,length=2393>
##contig=<ID=sc0062929,length=3873>
##contig=<ID=sc0086390,length=3034>
##contig=<ID=sc0120173,length=2236>
##contig=<ID=sc0095449,length=2788>
##contig=<ID=sc0021517,length=7002>
##contig=<ID=sc0089282,length=2873>
##contig=<ID=sc0057784,length=4086>
##contig=<ID=sc0000850,length=21606>
##contig=<ID=sc0085341,length=3065>
##contig=<ID=sc0084101,length=3101>
##contig=<ID=sc0180306,length=1388>
##contig=<ID=sc0160534,length=1472>
##contig=<ID=sc0006784,length=10523>
##contig=<ID=sc0219758,length=1034>
##contig=<ID=sc0004010,length=12628>
##contig=<ID=sc0172351,length=1476>
##contig=<ID=sc0168187,length=1524>
##contig=<ID=sc0065655,length=3549>
##contig=<ID=sc0012369,length=8748>
##contig=<ID=sc0000536,length=21968>
##contig=<ID=sc0179932,length=1391>
##contig=<ID=sc0141342,length=1879>
##contig=<ID=sc0263040,length=614>
##contig=<ID=sc0004619,length=21989>
##contig=<ID=sc0043126,length=4950>
##contig=<ID=sc0227259,length=974>
##contig=<ID=sc0164464,length=1567>
##contig=<ID=sc0081477,length=4121>
##contig=<ID=sc0023343,length=6759>
##contig=<ID=sc0254968,length=730>
##contig=<ID=sc0076728,length=3340>
##contig=<ID=sc0114486,length=2348>
##contig=<ID=sc0199620,length=1197>
##contig=<ID=sc0165290,length=1557>
##contig=<ID=sc0072097,length=3502>
##contig=<ID=sc0058118,length=4093>
##contig=<ID=sc0058467,length=4047>
##contig=<ID=sc0173802,length=2444>
##contig=<ID=sc0178667,length=1406>
##contig=<ID=sc0172958,length=1469>
##contig=<ID=sc0210684,length=1105>
##contig=<ID=sc0099615,length=2681>
##contig=<ID=sc0048108,length=4624>
##contig=<ID=sc0067885,length=6433>
##contig=<ID=sc0138355,length=1923>
##contig=<ID=sc0109270,length=2456>
##contig=<ID=sc0193241,length=1256>
##contig=<ID=sc0065105,length=3780>
##contig=<ID=sc0035191,length=5513>
##contig=<ID=sc0103192,length=3471>
##contig=<ID=sc0011844,length=8824>
##contig=<ID=sc0118968,length=2259>
##contig=<ID=sc0012555,length=8518>
##contig=<ID=sc0151468,length=1590>
##contig=<ID=sc0074208,length=3426>
##contig=<ID=sc0216268,length=1061>
##contig=<ID=sc0222165,length=1015>
##contig=<ID=sc0059644,length=4022>
##contig=<ID=sc0083051,length=3135>
##contig=<ID=sc0054300,length=4325>
##contig=<ID=sc0171108,length=1490>
##contig=<ID=sc0241110,length=854>
##contig=<ID=sc0040217,length=5062>
##contig=<ID=sc0020910,length=7091>
##contig=<ID=sc0139658,length=1904>
##contig=<ID=sc0215083,length=1071>
##contig=<ID=sc0112388,length=2390>
##contig=<ID=sc0110266,length=2435>
##contig=<ID=sc0078664,length=3274>
##contig=<ID=sc0101878,length=2626>
##contig=<ID=sc0148805,length=1770>
##contig=<ID=sc0215776,length=1065>
##contig=<ID=sc0202269,length=1174>
##contig=<ID=sc0064956,length=3763>
##contig=<ID=sc0025136,length=6397>
##contig=<ID=sc0119065,length=2257>
##contig=<ID=sc0151975,length=1726>
##contig=<ID=sc0032892,length=5724>
##contig=<ID=sc0136211,length=1958>
##contig=<ID=sc0249191,length=783>
##contig=<ID=sc0047518,length=4660>
##contig=<ID=sc0057271,length=4134>
##contig=<ID=sc0008479,length=10011>
##contig=<ID=sc0071900,length=3564>
##contig=<ID=sc0073766,length=3233>
##contig=<ID=sc0222321,length=1014>
##contig=<ID=sc0131940,length=1931>
##contig=<ID=sc0083251,length=3128>
##contig=<ID=sc0083549,length=3119>
##contig=<ID=sc0260792,length=659>
##contig=<ID=sc0045413,length=4785>
##contig=<ID=sc0221309,length=1022>
##contig=<ID=sc0171715,length=1484>
##contig=<ID=sc0220734,length=1027>
##contig=<ID=sc0034339,length=5611>
##contig=<ID=sc0011498,length=8992>
##contig=<ID=sc0158176,length=1645>
##contig=<ID=sc0156940,length=1660>
##contig=<ID=sc0023016,length=6695>
##contig=<ID=sc0098889,length=2700>
##contig=<ID=sc0170403,length=1498>
##contig=<ID=sc0057350,length=4174>
##contig=<ID=sc0184587,length=1343>
##contig=<ID=sc0086261,length=3037>
##contig=<ID=sc0193305,length=1255>
##contig=<ID=sc0123763,length=2168>
##contig=<ID=sc0049867,length=4518>
##contig=<ID=sc0010237,length=9216>
##contig=<ID=sc0255112,length=728>
##contig=<ID=sc0049429,length=4545>
##contig=<ID=sc0022721,length=6839>
##contig=<ID=sc0167336,length=1534>
##contig=<ID=sc0178545,length=1407>
##contig=<ID=sc0069987,length=3551>
##contig=<ID=sc0031278,length=5887>
##contig=<ID=sc0169512,length=2353>
##contig=<ID=sc0013466,length=8479>
##contig=<ID=sc0160268,length=1619>
##contig=<ID=sc0258620,length=690>
##contig=<ID=sc0039863,length=5160>
##contig=<ID=sc0124271,length=2159>
##contig=<ID=sc0054260,length=4283>
##contig=<ID=sc0087379,length=3006>
##contig=<ID=sc0172826,length=1471>
##contig=<ID=sc0081359,length=3187>
##contig=<ID=sc0070151,length=3577>
##contig=<ID=sc0190004,length=1287>
##contig=<ID=sc0159266,length=1631>
##contig=<ID=sc0112860,length=2380>
##contig=<ID=sc0097173,length=2743>
##contig=<ID=sc0177289,length=1421>
##contig=<ID=sc0239819,length=865>
##contig=<ID=sc0055683,length=4210>
##contig=<ID=sc0233644,length=918>
##contig=<ID=sc0240547,length=858>
##contig=<ID=sc0065925,length=3598>
##contig=<ID=sc0248308,length=791>
##contig=<ID=sc0250768,length=769>
##contig=<ID=sc0203860,length=1159>
##contig=<ID=sc0062998,length=3870>
##contig=<ID=sc0072938,length=3472>
##contig=<ID=sc0164687,length=1565>
##contig=<ID=sc0189225,length=1295>
##contig=<ID=sc0200121,length=1193>
##contig=<ID=sc0089420,length=2949>
##contig=<ID=sc0222847,length=1009>
##contig=<ID=sc0030045,length=5995>
##contig=<ID=sc0258458,length=691>
##contig=<ID=sc0029297,length=6017>
##contig=<ID=sc0244015,length=828>
##contig=<ID=sc0240041,length=863>
##contig=<ID=sc0022511,length=6865>
##contig=<ID=sc0028403,length=6169>
##contig=<ID=sc0161544,length=1603>
##contig=<ID=sc0015458,length=8026>
##contig=<ID=sc0250929,length=768>
##contig=<ID=sc0139525,length=1906>
##contig=<ID=sc0127411,length=1827>
##contig=<ID=sc0171383,length=1487>
##contig=<ID=sc0163693,length=1576>
##contig=<ID=sc0023332,length=6723>
##contig=<ID=sc0172480,length=1475>
##contig=<ID=sc0079349,length=3253>
##contig=<ID=sc0083004,length=3136>
##contig=<ID=sc0175752,length=1438>
##contig=<ID=sc0015814,length=7965>
##contig=<ID=sc0152836,length=1714>
##contig=<ID=sc0208267,length=1124>
##contig=<ID=sc0253729,length=742>
##contig=<ID=sc0245824,length=812>
##contig=<ID=sc0120899,length=2222>
##contig=<ID=sc0001893,length=15418>
##contig=<ID=sc0163964,length=1573>
##contig=<ID=sc0012896,length=8472>
##contig=<ID=sc0104693,length=2560>
##contig=<ID=sc0228092,length=967>
##contig=<ID=sc0123616,length=2171>
##contig=<ID=sc0139776,length=1902>
##contig=<ID=sc0117607,length=2286>
##contig=<ID=sc0048050,length=4627>
##contig=<ID=sc0146598,length=1677>
##contig=<ID=sc0199683,length=1196>
##contig=<ID=sc0003738,length=12723>
##contig=<ID=sc0182260,length=1367>
##contig=<ID=sc0249673,length=779>
##contig=<ID=sc0173533,length=1462>
##contig=<ID=sc0014656,length=8058>
##contig=<ID=sc0043278,length=4875>
##contig=<ID=sc0012072,length=8818>
##contig=<ID=sc0239610,length=866>
##contig=<ID=sc0182198,length=1368>
##contig=<ID=sc0142557,length=1861>
##contig=<ID=sc0190672,length=1280>
##contig=<ID=sc0264966,length=533>
##contig=<ID=sc0090350,length=2984>
##contig=<ID=sc0010657,length=9167>
##contig=<ID=sc0206947,length=1134>
##contig=<ID=sc0079391,length=3251>
##contig=<ID=sc0169099,length=2595>
##contig=<ID=sc0106371,length=2521>
##contig=<ID=sc0130107,length=2058>
##contig=<ID=sc0108733,length=2468>
##contig=<ID=sc0025972,length=6311>
##contig=<ID=sc0255007,length=729>
##contig=<ID=sc0179623,length=1395>
##contig=<ID=sc0022098,length=6762>
##contig=<ID=sc0115255,length=2333>
##contig=<ID=sc0132903,length=2012>
##contig=<ID=sc0037472,length=5343>
##contig=<ID=sc0203656,length=1161>
##contig=<ID=sc0031696,length=5814>
##contig=<ID=sc0094721,length=2833>
##contig=<ID=sc0162040,length=1627>
##contig=<ID=sc0009753,length=9540>
##contig=<ID=sc0041374,length=7555>
##contig=<ID=sc0164878,length=1563>
##contig=<ID=sc0077829,length=3303>
##contig=<ID=sc0119699,length=2245>
##contig=<ID=sc0260276,length=667>
##contig=<ID=sc0114535,length=2347>
##contig=<ID=sc0176731,length=1427>
##contig=<ID=sc0074590,length=3413>
##contig=<ID=sc0001771,length=15645>
##contig=<ID=sc0192386,length=1264>
##contig=<ID=sc0033778,length=6622>
##contig=<ID=sc0113332,length=2371>
##contig=<ID=sc0136352,length=1955>
##contig=<ID=sc0165565,length=1554>
##contig=<ID=sc0219461,length=1036>
##contig=<ID=sc0204055,length=1158>
##contig=<ID=sc0155625,length=1678>
##contig=<ID=sc0199360,length=1199>
##contig=<ID=sc0196668,length=1224>
##contig=<ID=sc0019440,length=7285>
##contig=<ID=sc0017044,length=7728>
##contig=<ID=sc0063935,length=3830>
##contig=<ID=sc0242224,length=844>
##contig=<ID=sc0207745,length=1128>
##contig=<ID=sc0089836,length=2939>
##contig=<ID=sc0038319,length=5276>
##contig=<ID=sc0112230,length=2394>
##contig=<ID=sc0261589,length=645>
##contig=<ID=sc0055713,length=4209>
##contig=<ID=sc0110185,length=2437>
##contig=<ID=sc0206906,length=1135>
##contig=<ID=sc0187347,length=1314>
##contig=<ID=sc0017853,length=7422>
##contig=<ID=sc0133496,length=3597>
##contig=<ID=sc0173683,length=1460>
##contig=<ID=sc0062696,length=3884>
##contig=<ID=sc0106403,length=2521>
##contig=<ID=sc0136153,length=1959>
##contig=<ID=sc0235531,length=903>
##contig=<ID=sc0039128,length=5218>
##contig=<ID=sc0086629,length=3027>
##contig=<ID=sc0237260,length=887>
##contig=<ID=sc0260808,length=659>
##contig=<ID=sc0141505,length=1876>
##contig=<ID=sc0243496,length=832>
##contig=<ID=sc0229116,length=958>
##contig=<ID=sc0150526,length=1746>
##contig=<ID=sc0125888,length=1814>
##contig=<ID=sc0250814,length=769>
##contig=<ID=sc0179178,length=1400>
##contig=<ID=sc0049934,length=4515>
##contig=<ID=sc0187447,length=1313>
##contig=<ID=sc0018774,length=7417>
##contig=<ID=sc0045796,length=4713>
##contig=<ID=sc0119869,length=2242>
##contig=<ID=sc0261636,length=644>
##contig=<ID=sc0216752,length=1058>
##contig=<ID=sc0067395,length=3685>
##contig=<ID=sc0022980,length=6804>
##contig=<ID=sc0048280,length=4614>
##contig=<ID=sc0231408,length=938>
##contig=<ID=sc0091769,length=2885>
##contig=<ID=sc0208536,length=1122>
##contig=<ID=sc0112560,length=2387>
##contig=<ID=sc0137195,length=2894>
##contig=<ID=sc0072906,length=3393>
##contig=<ID=sc0102004,length=2624>
##contig=<ID=sc0243398,length=833>
##contig=<ID=sc0158138,length=1646>
##contig=<ID=sc0041137,length=5070>
##contig=<ID=sc0166231,length=1546>
##contig=<ID=sc0032968,length=5718>
##contig=<ID=sc0052122,length=4156>
##contig=<ID=sc0233040,length=924>
##contig=<ID=sc0154256,length=1696>
##contig=<ID=sc0172858,length=1470>
##contig=<ID=sc0015713,length=7985>
##contig=<ID=sc0226774,length=978>
##contig=<ID=sc0037371,length=5258>
##contig=<ID=sc0138281,length=1924>
##contig=<ID=sc0196840,length=2112>
##contig=<ID=sc0022808,length=6826>
##contig=<ID=sc0082625,length=3148>
##contig=<ID=sc0132878,length=2012>
##contig=<ID=sc0134491,length=1986>
##contig=<ID=sc0214937,length=1072>
##contig=<ID=sc0264584,length=559>
##contig=<ID=sc0043942,length=4878>
##contig=<ID=sc0242307,length=843>
##contig=<ID=sc0000968,length=17731>
##contig=<ID=sc0229441,length=956>
##contig=<ID=sc0228150,length=966>
##contig=<ID=sc0027806,length=6261>
##contig=<ID=sc0188655,length=1301>
##contig=<ID=sc0095428,length=2789>
##contig=<ID=sc0044077,length=5613>
##contig=<ID=sc0230411,length=947>
##contig=<ID=sc0048613,length=4595>
##contig=<ID=sc0193101,length=1257>
##contig=<ID=sc0237043,length=889>
##contig=<ID=sc0221415,length=1021>
##contig=<ID=sc0216790,length=1058>
##contig=<ID=sc0082717,length=3145>
##contig=<ID=sc0260259,length=667>
##contig=<ID=sc0046876,length=4698>
##contig=<ID=sc0262512,length=627>
##contig=<ID=sc0129579,length=2067>
##contig=<ID=sc0063034,length=3869>
##contig=<ID=sc0048174,length=4600>
##contig=<ID=sc0205425,length=1147>
##contig=<ID=sc0025955,length=6448>
##contig=<ID=sc0244141,length=827>
##contig=<ID=sc0082268,length=3159>
##contig=<ID=sc0187037,length=1318>
##contig=<ID=sc0135248,length=1973>
##contig=<ID=sc0061517,length=3826>
##contig=<ID=sc0119864,length=2242>
##contig=<ID=sc0004490,length=11976>
##contig=<ID=sc0031175,length=5803>
##contig=<ID=sc0209578,length=1113>
##contig=<ID=sc0028194,length=6192>
##contig=<ID=sc0162201,length=1451>
##contig=<ID=sc0165085,length=1560>
##contig=<ID=sc0186652,length=1322>
##contig=<ID=sc0028945,length=6049>
##contig=<ID=sc0085725,length=3054>
##contig=<ID=sc0172372,length=1476>
##contig=<ID=sc0020703,length=7122>
##contig=<ID=sc0057319,length=4085>
##contig=<ID=sc0176867,length=1426>
##contig=<ID=sc0020351,length=7175>
##contig=<ID=sc0225471,length=989>
##contig=<ID=sc0070365,length=3465>
##contig=<ID=sc0109360,length=2454>
##contig=<ID=sc0241139,length=853>
##contig=<ID=sc0136536,length=1953>
##contig=<ID=sc0147425,length=1789>
##contig=<ID=sc0010066,length=9428>
##contig=<ID=sc0235203,length=905>
##contig=<ID=sc0141717,length=1873>
##contig=<ID=sc0222683,length=932>
##contig=<ID=sc0045607,length=4774>
##contig=<ID=sc0179317,length=1398>
##contig=<ID=sc0064259,length=3815>
##contig=<ID=sc0229826,length=952>
##contig=<ID=sc0012846,length=8632>
##contig=<ID=sc0131417,length=2036>
##contig=<ID=sc0057177,length=4175>
##contig=<ID=sc0235206,length=905>
##contig=<ID=sc0158215,length=1645>
##contig=<ID=sc0005996,length=11147>
##contig=<ID=sc0038192,length=10416>
##contig=<ID=sc0151724,length=1730>
##contig=<ID=sc0146743,length=1799>
##contig=<ID=sc0259738,length=674>
##contig=<ID=sc0045440,length=4795>
##contig=<ID=sc0134933,length=1978>
##contig=<ID=sc0002761,length=13978>
##contig=<ID=sc0189834,length=1289>
##contig=<ID=sc0171553,length=1486>
##contig=<ID=sc0185556,length=1333>
##contig=<ID=sc0006413,length=10833>
##contig=<ID=sc0136931,length=1946>
##contig=<ID=sc0083850,length=3108>
##contig=<ID=sc0152490,length=1719>
##contig=<ID=sc0022289,length=6892>
##contig=<ID=sc0197037,length=1221>
##contig=<ID=sc0138420,length=1922>
##contig=<ID=sc0226500,length=980>
##contig=<ID=sc0069037,length=6363>
##contig=<ID=sc0087006,length=3016>
##contig=<ID=sc0211717,length=1079>
##contig=<ID=sc0002852,length=13888>
##contig=<ID=sc0137286,length=1940>
##contig=<ID=sc0100626,length=2656>
##contig=<ID=sc0227684,length=970>
##contig=<ID=sc0163053,length=1584>
##contig=<ID=sc0069897,length=3586>
##contig=<ID=sc0050631,length=4477>
##contig=<ID=sc0234386,length=912>
##contig=<ID=sc0002396,length=14178>
##contig=<ID=sc0145449,length=1818>
##contig=<ID=sc0206253,length=1070>
##contig=<ID=sc0017786,length=7594>
##contig=<ID=sc0221209,length=1023>
##contig=<ID=sc0255675,length=723>
##contig=<ID=sc0085044,length=3074>
##contig=<ID=sc0203192,length=1166>
##contig=<ID=sc0122001,length=2201>
##contig=<ID=sc0259431,length=679>
##contig=<ID=sc0171042,length=1491>
##contig=<ID=sc0137805,length=1933>
##contig=<ID=sc0256782,length=711>
##contig=<ID=sc0150989,length=1739>
##contig=<ID=sc0066033,length=3740>
##contig=<ID=sc0208939,length=1119>
##contig=<ID=sc0047369,length=4669>
##contig=<ID=sc0163741,length=1576>
##contig=<ID=sc0230489,length=946>
##contig=<ID=sc0152077,length=2687>
##contig=<ID=sc0108551,length=2473>
##contig=<ID=sc0101620,length=2633>
##contig=<ID=sc0146773,length=1799>
##contig=<ID=sc0220871,length=1026>
##contig=<ID=sc0043461,length=4910>
##contig=<ID=sc0252359,length=754>
##contig=<ID=sc0040046,length=5064>
##contig=<ID=sc0201090,length=1184>
##contig=<ID=sc0217104,length=1055>
##contig=<ID=sc0097948,length=2724>
##contig=<ID=sc0023095,length=6733>
##contig=<ID=sc0104595,length=2562>
##contig=<ID=sc0154519,length=1693>
##contig=<ID=sc0202169,length=1174>
##contig=<ID=sc0033005,length=8135>
##contig=<ID=sc0204296,length=1156>
##contig=<ID=sc0259692,length=675>
##contig=<ID=sc0047875,length=4637>
##contig=<ID=sc0164824,length=1563>
##contig=<ID=sc0152944,length=1713>
##contig=<ID=sc0216402,length=1061>
##contig=<ID=sc0259927,length=672>
##contig=<ID=sc0094149,length=2821>
##contig=<ID=sc0252873,length=750>
##contig=<ID=sc0250122,length=775>
##contig=<ID=sc0242395,length=842>
##contig=<ID=sc0217661,length=1051>
##contig=<ID=sc0111295,length=2413>
##contig=<ID=sc0225609,length=987>
##contig=<ID=sc0178064,length=1412>
##contig=<ID=sc0001380,length=16574>
##contig=<ID=sc0104000,length=2446>
##contig=<ID=sc0010888,length=9169>
##contig=<ID=sc0233606,length=919>
##contig=<ID=sc0179694,length=1394>
##contig=<ID=sc0031095,length=5895>
##contig=<ID=sc0102589,length=2610>
##contig=<ID=sc0110824,length=2423>
##contig=<ID=sc0127972,length=2095>
##contig=<ID=sc0181221,length=1378>
##contig=<ID=sc0192743,length=1260>
##contig=<ID=sc0196516,length=1225>
##contig=<ID=sc0107733,length=2491>
##contig=<ID=sc0256183,length=717>
##contig=<ID=sc0149202,length=1764>
##contig=<ID=sc0253194,length=747>
##contig=<ID=sc0060722,length=3972>
##contig=<ID=sc0043660,length=4921>
##contig=<ID=sc0215773,length=1065>
##contig=<ID=sc0099349,length=2688>
##contig=<ID=sc0168057,length=1526>
##contig=<ID=sc0255552,length=724>
##contig=<ID=sc0098121,length=2554>
##contig=<ID=sc0201736,length=1178>
##contig=<ID=sc0174822,length=1448>
##contig=<ID=sc0120022,length=2239>
##contig=<ID=sc0225351,length=990>
##contig=<ID=sc0006967,length=10671>
##contig=<ID=sc0202639,length=1170>
##contig=<ID=sc0090011,length=2934>
##contig=<ID=sc0223981,length=1817>
##contig=<ID=sc0169587,length=1508>
##contig=<ID=sc0153120,length=1741>
##contig=<ID=sc0184710,length=1342>
##contig=<ID=sc0203651,length=1161>
##contig=<ID=sc0007002,length=10629>
##contig=<ID=sc0127477,length=2103>
##contig=<ID=sc0106978,length=2507>
##contig=<ID=sc0203094,length=1166>
##contig=<ID=sc0160022,length=1622>
##contig=<ID=sc0088042,length=2987>
##contig=<ID=sc0252491,length=753>
##contig=<ID=sc0226122,length=983>
##contig=<ID=sc0137380,length=1866>
##contig=<ID=sc0223946,length=1001>
##contig=<ID=sc0195277,length=1237>
##contig=<ID=sc0132537,length=2018>
##contig=<ID=sc0015094,length=8204>
##contig=<ID=sc0008394,length=9808>
##contig=<ID=sc0225230,length=991>
##contig=<ID=sc0081308,length=3189>
##contig=<ID=sc0187380,length=1314>
##contig=<ID=sc0086361,length=3035>
##contig=<ID=sc0176524,length=1430>
##contig=<ID=sc0087288,length=2888>
##contig=<ID=sc0126109,length=2127>
##contig=<ID=sc0152903,length=1714>
##contig=<ID=sc0101461,length=2636>
##contig=<ID=sc0100048,length=2671>
##contig=<ID=sc0006708,length=10717>
##contig=<ID=sc0007294,length=10514>
##contig=<ID=sc0139070,length=1918>
##contig=<ID=sc0214608,length=1075>
##contig=<ID=sc0139116,length=3858>
##contig=<ID=sc0260093,length=669>
##contig=<ID=sc0249633,length=779>
##contig=<ID=sc0113584,length=2366>
##contig=<ID=sc0056343,length=4179>
##contig=<ID=sc0198115,length=1211>
##contig=<ID=sc0254682,length=733>
##contig=<ID=sc0079642,length=3306>
##contig=<ID=sc0166065,length=1548>
##contig=<ID=sc0187254,length=1315>
##contig=<ID=sc0105570,length=2540>
##contig=<ID=sc0064572,length=3802>
##contig=<ID=sc0138030,length=1929>
##contig=<ID=sc0001663,length=15850>
##contig=<ID=sc0228408,length=964>
##contig=<ID=sc0060940,length=3944>
##contig=<ID=sc0027204,length=8531>
##contig=<ID=sc0262083,length=636>
##contig=<ID=sc0222703,length=1010>
##contig=<ID=sc0237011,length=889>
##contig=<ID=sc0011246,length=9066>
##contig=<ID=sc0061640,length=3705>
##contig=<ID=sc0176229,length=1433>
##contig=<ID=sc0143396,length=1848>
##contig=<ID=sc0221906,length=1017>
##contig=<ID=sc0147607,length=1787>
##contig=<ID=sc0044103,length=4714>
##contig=<ID=sc0015823,length=7890>
##contig=<ID=sc0216310,length=1061>
##contig=<ID=sc0057811,length=4107>
##contig=<ID=sc0123969,length=2165>
##contig=<ID=sc0007698,length=10323>
##contig=<ID=sc0136942,length=1946>
##contig=<ID=sc0184434,length=1345>
##contig=<ID=sc0042602,length=4965>
##contig=<ID=sc0174893,length=1447>
##contig=<ID=sc0098915,length=2699>
##contig=<ID=sc0251696,length=761>
##contig=<ID=sc0245464,length=815>
##contig=<ID=sc0258101,length=696>
##contig=<ID=sc0098192,length=2718>
##contig=<ID=sc0003829,length=12555>
##contig=<ID=sc0168509,length=1520>
##contig=<ID=sc0015137,length=8114>
##contig=<ID=sc0169736,length=1506>
##contig=<ID=sc0049892,length=4517>
##contig=<ID=sc0004798,length=12010>
##contig=<ID=sc0071456,length=3527>
##contig=<ID=sc0252303,length=755>
##contig=<ID=sc0144586,length=1830>
##contig=<ID=sc0043772,length=4841>
##contig=<ID=sc0249407,length=781>
##contig=<ID=sc0131061,length=2042>
##contig=<ID=sc0118064,length=2276>
##contig=<ID=sc0204441,length=1155>
##contig=<ID=sc0149814,length=1756>
##contig=<ID=sc0136081,length=1960>
##contig=<ID=sc0153463,length=1707>
##contig=<ID=sc0259023,length=684>
##contig=<ID=sc0193099,length=1136>
##contig=<ID=sc0069076,length=3618>
##contig=<ID=sc0248318,length=791>
##contig=<ID=sc0030662,length=10487>
##contig=<ID=sc0058801,length=3876>
##contig=<ID=sc0252321,length=755>
##contig=<ID=sc0072249,length=3497>
##contig=<ID=sc0051120,length=4450>
##contig=<ID=sc0216415,length=1060>
##contig=<ID=sc0101651,length=2632>
##contig=<ID=sc0253002,length=748>
##contig=<ID=sc0236698,length=892>
##contig=<ID=sc0201168,length=991>
##contig=<ID=sc0197832,length=1214>
##contig=<ID=sc0011000,length=9090>
##contig=<ID=sc0130202,length=2056>
##contig=<ID=sc0032542,length=5759>
##contig=<ID=sc0039816,length=5164>
##contig=<ID=sc0053831,length=4352>
##contig=<ID=sc0186671,length=1322>
##contig=<ID=sc0087011,length=2946>
##contig=<ID=sc0092106,length=2876>
##contig=<ID=sc0057790,length=4108>
##contig=<ID=sc0249354,length=781>
##contig=<ID=sc0235196,length=905>
##contig=<ID=sc0049106,length=8564>
##contig=<ID=sc0106264,length=2524>
##contig=<ID=sc0014067,length=8342>
##contig=<ID=sc0183749,length=1351>
##contig=<ID=sc0157866,length=1649>
##contig=<ID=sc0107509,length=2495>
##contig=<ID=sc0103334,length=2592>
##contig=<ID=sc0149174,length=1765>
##contig=<ID=sc0157964,length=1648>
##contig=<ID=sc0164948,length=1562>
##contig=<ID=sc0227351,length=973>
##contig=<ID=sc0227640,length=971>
##contig=<ID=sc0263178,length=611>
##contig=<ID=sc0074112,length=3370>
##contig=<ID=sc0185450,length=1334>
##contig=<ID=sc0210802,length=1104>
##contig=<ID=sc0052401,length=4182>
##contig=<ID=sc0043723,length=6949>
##contig=<ID=sc0095458,length=2788>
##contig=<ID=sc0076757,length=3327>
##contig=<ID=sc0231098,length=940>
##contig=<ID=sc0161730,length=1601>
##contig=<ID=sc0243055,length=836>
##contig=<ID=sc0231327,length=938>
##contig=<ID=sc0173142,length=1467>
##contig=<ID=sc0125974,length=2129>
##contig=<ID=sc0057273,length=4088>
##contig=<ID=sc0178161,length=1411>
##contig=<ID=sc0234410,length=912>
##contig=<ID=sc0019910,length=7243>
##contig=<ID=sc0153144,length=1710>
##contig=<ID=sc0132011,length=1745>
##contig=<ID=sc0259585,length=677>
##contig=<ID=sc0071612,length=3521>
##contig=<ID=sc0225657,length=987>
##contig=<ID=sc0041845,length=5021>
##contig=<ID=sc0210815,length=1104>
##contig=<ID=sc0205518,length=1146>
##contig=<ID=sc0144748,length=1828>
##contig=<ID=sc0088482,length=2975>
##contig=<ID=sc0042042,length=4993>
##contig=<ID=sc0244899,length=820>
##contig=<ID=sc0069071,length=3488>
##contig=<ID=sc0024423,length=6632>
##contig=<ID=sc0201027,length=1184>
##contig=<ID=sc0248992,length=785>
##contig=<ID=sc0162515,length=1591>
##contig=<ID=sc0190832,length=1279>
##contig=<ID=sc0138765,length=1917>
##contig=<ID=sc0117370,length=2290>
##contig=<ID=sc0146543,length=1802>
##contig=<ID=sc0206959,length=1134>
##contig=<ID=sc0260940,length=656>
##contig=<ID=sc0086088,length=3043>
##contig=<ID=sc0255682,length=723>
##contig=<ID=sc0133617,length=2000>
##contig=<ID=sc0145876,length=1812>
##contig=<ID=sc0261355,length=649>
##contig=<ID=sc0085757,length=2744>
##contig=<ID=sc0046884,length=4406>
##contig=<ID=sc0072049,length=3504>
##contig=<ID=sc0211335,length=1100>
##contig=<ID=sc0078562,length=3278>
##contig=<ID=sc0169197,length=1512>
##contig=<ID=sc0224492,length=996>
##contig=<ID=sc0173610,length=1602>
##contig=<ID=sc0211295,length=1100>
##contig=<ID=sc0141309,length=1879>
##contig=<ID=sc0011315,length=8888>
##contig=<ID=sc0052878,length=4356>
##contig=<ID=sc0118193,length=2273>
##contig=<ID=sc0145631,length=1816>
##contig=<ID=sc0036785,length=5399>
##contig=<ID=sc0258416,length=692>
##contig=<ID=sc0232986,length=924>
##contig=<ID=sc0131374,length=2037>
##contig=<ID=sc0081196,length=3988>
##contig=<ID=sc0249305,length=782>
##contig=<ID=sc0163350,length=1581>
##contig=<ID=sc0237238,length=887>
##contig=<ID=sc0225300,length=990>
##contig=<ID=sc0177848,length=1415>
##contig=<ID=sc0174590,length=1450>
##contig=<ID=sc0178117,length=1412>
##contig=<ID=sc0143958,length=1839>
##contig=<ID=sc0024875,length=6576>
##contig=<ID=sc0083405,length=3123>
##contig=<ID=sc0005921,length=11249>
##contig=<ID=sc0242400,length=842>
##contig=<ID=sc0151943,length=1653>
##contig=<ID=sc0203293,length=1165>
##contig=<ID=sc0132446,length=2020>
##contig=<ID=sc0255835,length=721>
##contig=<ID=sc0030754,length=5959>
##contig=<ID=sc0134834,length=1980>
##contig=<ID=sc0113487,length=2368>
##contig=<ID=sc0164544,length=1566>
##contig=<ID=sc0158258,length=1644>
##contig=<ID=sc0229861,length=952>
##contig=<ID=sc0132223,length=2023>
##contig=<ID=sc0162865,length=1587>
##contig=<ID=sc0174684,length=1449>
##contig=<ID=sc0129537,length=2067>
##contig=<ID=sc0218048,length=1048>
##contig=<ID=sc0253405,length=745>
##contig=<ID=sc0227141,length=975>
##contig=<ID=sc0227184,length=974>
##contig=<ID=sc0026568,length=6367>
##contig=<ID=sc0217324,length=1054>
##contig=<ID=sc0261192,length=652>
##contig=<ID=sc0146745,length=1799>
##contig=<ID=sc0034755,length=5563>
##contig=<ID=sc0245840,length=812>
##contig=<ID=sc0012340,length=8756>
##contig=<ID=sc0003583,length=12936>
##contig=<ID=sc0238703,length=874>
##contig=<ID=sc0165123,length=1559>
##contig=<ID=sc0099857,length=2676>
##contig=<ID=sc0089068,length=2959>
##contig=<ID=sc0076357,length=3169>
##contig=<ID=sc0115702,length=2324>
##contig=<ID=sc0113075,length=2376>
##contig=<ID=sc0202803,length=1169>
##contig=<ID=sc0122252,length=3139>
##contig=<ID=sc0042423,length=5022>
##contig=<ID=sc0010628,length=9249>
##contig=<ID=sc0017396,length=8281>
##contig=<ID=sc0035122,length=5534>
##contig=<ID=sc0152009,length=1726>
##contig=<ID=sc0019444,length=7312>
##contig=<ID=sc0118266,length=2272>
##contig=<ID=sc0242050,length=845>
##contig=<ID=sc0187396,length=1314>
##contig=<ID=sc0035570,length=5498>
##contig=<ID=sc0219700,length=1035>
##contig=<ID=sc0132344,length=2021>
##contig=<ID=sc0131598,length=2033>
##contig=<ID=sc0066220,length=3732>
##contig=<ID=sc0092131,length=2875>
##contig=<ID=sc0016686,length=7797>
##contig=<ID=sc0185706,length=1332>
##contig=<ID=sc0179669,length=1394>
##contig=<ID=sc0242107,length=845>
##contig=<ID=sc0240917,length=855>
##contig=<ID=sc0046811,length=4702>
##contig=<ID=sc0203534,length=1162>
##contig=<ID=sc0000997,length=16977>
##contig=<ID=sc0131911,length=2028>
##contig=<ID=sc0095720,length=2780>
##contig=<ID=sc0264579,length=559>
##contig=<ID=sc0202978,length=2067>
##contig=<ID=sc0252273,length=755>
##contig=<ID=sc0247012,length=802>
##contig=<ID=sc0227248,length=974>
##contig=<ID=sc0107592,length=2494>
##contig=<ID=sc0209937,length=1111>
##contig=<ID=sc0261070,length=654>
##contig=<ID=sc0059748,length=4017>
##contig=<ID=sc0189478,length=1292>
##contig=<ID=sc0206105,length=1142>
##contig=<ID=sc0020632,length=7071>
##contig=<ID=sc0082697,length=3146>
##contig=<ID=sc0044913,length=4814>
##contig=<ID=sc0172236,length=1477>
##contig=<ID=sc0020100,length=6876>
##contig=<ID=sc0223023,length=1008>
##contig=<ID=sc0127119,length=1982>
##contig=<ID=sc0217930,length=1049>
##contig=<ID=sc0019287,length=7337>
##contig=<ID=sc0148535,length=1773>
##contig=<ID=sc0150535,length=1746>
##contig=<ID=sc0007813,length=10214>
##contig=<ID=sc0032833,length=5730>
##contig=<ID=sc0057050,length=4144>
##contig=<ID=sc0041815,length=5023>
##contig=<ID=sc0134705,length=1982>
##contig=<ID=sc0082673,length=5570>
##contig=<ID=sc0078615,length=3276>
##contig=<ID=sc0249144,length=1546>
##contig=<ID=sc0011467,length=10588>
##contig=<ID=sc0206394,length=1139>
##contig=<ID=sc0100829,length=2652>
##contig=<ID=sc0139767,length=1902>
##contig=<ID=sc0196005,length=1230>
##contig=<ID=sc0048845,length=4542>
##contig=<ID=sc0198754,length=1205>
##contig=<ID=sc0216591,length=1059>
##contig=<ID=sc0242151,length=844>
##contig=<ID=sc0205180,length=1149>
##contig=<ID=sc0230991,length=941>
##contig=<ID=sc0050767,length=4470>
##contig=<ID=sc0255712,length=722>
##contig=<ID=sc0063190,length=3870>
##contig=<ID=sc0248339,length=791>
##contig=<ID=sc0118181,length=2274>
##contig=<ID=sc0245022,length=819>
##contig=<ID=sc0222971,length=1008>
##contig=<ID=sc0232096,length=932>
##contig=<ID=sc0061335,length=3944>
##contig=<ID=sc0100051,length=2670>
##contig=<ID=sc0236351,length=895>
##contig=<ID=sc0012298,length=8771>
##contig=<ID=sc0116863,length=2300>
##contig=<ID=sc0159594,length=1627>
##contig=<ID=sc0141741,length=1873>
##contig=<ID=sc0188551,length=1302>
##contig=<ID=sc0083111,length=3056>
##contig=<ID=sc0167141,length=1481>
##contig=<ID=sc0125963,length=2129>
##contig=<ID=sc0242423,length=842>
##contig=<ID=sc0117977,length=2278>
##contig=<ID=sc0088300,length=2980>
##contig=<ID=sc0085343,length=3065>
##contig=<ID=sc0261158,length=653>
##contig=<ID=sc0168768,length=1517>
##contig=<ID=sc0047032,length=4689>
##contig=<ID=sc0001825,length=15549>
##contig=<ID=sc0236649,length=893>
##contig=<ID=sc0155993,length=1673>
##contig=<ID=sc0094130,length=2821>
##contig=<ID=sc0039860,length=5160>
##contig=<ID=sc0066931,length=6181>
##contig=<ID=sc0051597,length=4424>
##contig=<ID=sc0086517,length=3031>
##contig=<ID=sc0110954,length=2420>
##contig=<ID=sc0055843,length=4186>
##contig=<ID=sc0072073,length=3503>
##contig=<ID=sc0255272,length=727>
##contig=<ID=sc0234855,length=908>
##contig=<ID=sc0210569,length=1106>
##contig=<ID=sc0103350,length=5018>
##contig=<ID=sc0149190,length=1764>
##contig=<ID=sc0138234,length=1935>
##contig=<ID=sc0020956,length=7083>
##contig=<ID=sc0206420,length=1139>
##contig=<ID=sc0070456,length=3565>
##contig=<ID=sc0211985,length=1095>
##contig=<ID=sc0207678,length=1129>
##contig=<ID=sc0253432,length=744>
##contig=<ID=sc0033436,length=5693>
##contig=<ID=sc0112647,length=2385>
##contig=<ID=sc0154175,length=1522>
##contig=<ID=sc0039780,length=5167>
##contig=<ID=sc0174250,length=1454>
##contig=<ID=sc0247650,length=797>
##contig=<ID=sc0053658,length=5840>
##contig=<ID=sc0099127,length=2539>
##contig=<ID=sc0073952,length=3435>
##contig=<ID=sc0128534,length=2085>
##contig=<ID=sc0259131,length=683>
##contig=<ID=sc0117560,length=2287>
##contig=<ID=sc0158170,length=1645>
##contig=<ID=sc0096091,length=2771>
##contig=<ID=sc0210272,length=1108>
##contig=<ID=sc0041598,length=5038>
##contig=<ID=sc0218975,length=1041>
##contig=<ID=sc0226024,length=984>
##contig=<ID=sc0162994,length=1529>
##contig=<ID=sc0056612,length=4166>
##contig=<ID=sc0210530,length=1106>
##contig=<ID=sc0034854,length=5523>
##contig=<ID=sc0067642,length=3464>
##contig=<ID=sc0042613,length=4884>
##contig=<ID=sc0042978,length=4943>
##contig=<ID=sc0113193,length=2374>
##contig=<ID=sc0064779,length=7893>
##contig=<ID=sc0007134,length=10599>
##contig=<ID=sc0111303,length=2413>
##contig=<ID=sc0172356,length=1476>
##contig=<ID=sc0245696,length=813>
##contig=<ID=sc0175384,length=1409>
##contig=<ID=sc0089020,length=2960>
##contig=<ID=sc0091014,length=2887>
##contig=<ID=sc0196845,length=1222>
##contig=<ID=sc0096833,length=2752>
##contig=<ID=sc0165097,length=1646>
##contig=<ID=sc0112720,length=2383>
##contig=<ID=sc0077809,length=3303>
##contig=<ID=sc0196307,length=1227>
##contig=<ID=sc0067311,length=3689>
##contig=<ID=sc0057675,length=4114>
##contig=<ID=sc0107727,length=2491>
##contig=<ID=sc0136644,length=1927>
##contig=<ID=sc0048853,length=4580>
##contig=<ID=sc0185124,length=1338>
##contig=<ID=sc0177997,length=1413>
##contig=<ID=sc0199945,length=1194>
##contig=<ID=sc0238428,length=877>
##contig=<ID=sc0079670,length=3243>
##contig=<ID=sc0107871,length=2487>
##contig=<ID=sc0193340,length=1255>
##contig=<ID=sc0223742,length=1002>
##contig=<ID=sc0175991,length=1436>
##contig=<ID=sc0261460,length=647>
##contig=<ID=sc0193969,length=1249>
##contig=<ID=sc0155623,length=1678>
##contig=<ID=sc0078954,length=3257>
##contig=<ID=sc0099144,length=2693>
##contig=<ID=sc0072688,length=3482>
##contig=<ID=sc0176102,length=1434>
##contig=<ID=sc0123636,length=2171>
##contig=<ID=sc0240955,length=855>
##contig=<ID=sc0000915,length=18145>
##contig=<ID=sc0146481,length=1803>
##contig=<ID=sc0044852,length=4817>
##contig=<ID=sc0115271,length=2332>
##contig=<ID=sc0030858,length=5918>
##contig=<ID=sc0017459,length=7656>
##contig=<ID=sc0206757,length=1136>
##contig=<ID=sc0241630,length=849>
##contig=<ID=sc0165043,length=1560>
##contig=<ID=sc0173116,length=1467>
##contig=<ID=sc0111089,length=2455>
##contig=<ID=sc0072053,length=3504>
##contig=<ID=sc0060586,length=3978>
##contig=<ID=sc0120936,length=2222>
##contig=<ID=sc0064326,length=3812>
##contig=<ID=sc0046231,length=4735>
##contig=<ID=sc0210653,length=1105>
##contig=<ID=sc0237443,length=885>
##contig=<ID=sc0229308,length=957>
##contig=<ID=sc0228975,length=959>
##contig=<ID=sc0171324,length=1488>
##contig=<ID=sc0116661,length=2305>
##contig=<ID=sc0101254,length=2641>
##contig=<ID=sc0121638,length=2208>
##contig=<ID=sc0225910,length=985>
##contig=<ID=sc0160130,length=1621>
##contig=<ID=sc0202185,length=1174>
##contig=<ID=sc0153161,length=1710>
##contig=<ID=sc0104895,length=2556>
##contig=<ID=sc0223274,length=1006>
##contig=<ID=sc0229040,length=959>
##contig=<ID=sc0067430,length=3684>
##contig=<ID=sc0258284,length=694>
##contig=<ID=sc0227908,length=968>
##contig=<ID=sc0172963,length=1469>
##contig=<ID=sc0045105,length=4803>
##contig=<ID=sc0131888,length=2028>
##contig=<ID=sc0066762,length=3710>
##contig=<ID=sc0188209,length=1305>
##contig=<ID=sc0151412,length=1734>
##contig=<ID=sc0172794,length=1452>
##contig=<ID=sc0222471,length=1012>
##contig=<ID=sc0054800,length=4255>
##contig=<ID=sc0071887,length=3511>
##contig=<ID=sc0093999,length=2686>
##contig=<ID=sc0215388,length=1902>
##contig=<ID=sc0042163,length=4997>
##contig=<ID=sc0141860,length=1871>
##contig=<ID=sc0209442,length=1114>
##contig=<ID=sc0242110,length=845>
##contig=<ID=sc0084502,length=3089>
##contig=<ID=sc0133279,length=1931>
##contig=<ID=sc0225269,length=990>
##contig=<ID=sc0088327,length=2979>
##contig=<ID=sc0056744,length=4159>
##contig=<ID=sc0017323,length=7537>
##contig=<ID=sc0009757,length=9456>
##contig=<ID=sc0134502,length=1986>
##contig=<ID=sc0152687,length=1716>
##contig=<ID=sc0249481,length=780>
##contig=<ID=sc0105379,length=2544>
##contig=<ID=sc0242428,length=842>
##contig=<ID=sc0085261,length=3067>
##contig=<ID=sc0127900,length=2096>
##contig=<ID=sc0220488,length=1029>
##contig=<ID=sc0010450,length=9040>
##contig=<ID=sc0195911,length=1231>
##contig=<ID=sc0217527,length=1052>
##contig=<ID=sc0041513,length=5044>
##contig=<ID=sc0225312,length=990>
##contig=<ID=sc0043300,length=4921>
##contig=<ID=sc0224922,length=993>
##contig=<ID=sc0032037,length=5806>
##contig=<ID=sc0208618,length=1121>
##contig=<ID=sc0125270,length=2142>
##contig=<ID=sc0111231,length=2414>
##contig=<ID=sc0137500,length=1937>
##contig=<ID=sc0197653,length=1223>
##contig=<ID=sc0008928,length=9841>
##contig=<ID=sc0184634,length=1343>
##contig=<ID=sc0200473,length=1189>
##contig=<ID=sc0237310,length=887>
##contig=<ID=sc0058257,length=4917>
##contig=<ID=sc0123513,length=2173>
##contig=<ID=sc0242783,length=839>
##contig=<ID=sc0144579,length=1831>
##contig=<ID=sc0126298,length=2124>
##contig=<ID=sc0025037,length=6541>
##contig=<ID=sc0103968,length=2473>
##contig=<ID=sc0200828,length=1186>
##contig=<ID=sc0218136,length=1048>
##contig=<ID=sc0015130,length=8115>
##contig=<ID=sc0129522,length=2067>
##contig=<ID=sc0116468,length=2309>
##contig=<ID=sc0259084,length=683>
##contig=<ID=sc0008056,length=10152>
##contig=<ID=sc0070601,length=3560>
##contig=<ID=sc0004064,length=12584>
##contig=<ID=sc0218026,length=1048>
##contig=<ID=sc0200276,length=1191>
##contig=<ID=sc0170578,length=1494>
##contig=<ID=sc0055768,length=4206>
##contig=<ID=sc0253513,length=744>
##contig=<ID=sc0243771,length=830>
##contig=<ID=sc0026158,length=6473>
##contig=<ID=sc0152441,length=1720>
##contig=<ID=sc0230201,length=949>
##contig=<ID=sc0064473,length=3827>
##contig=<ID=sc0076804,length=3336>
##contig=<ID=sc0017298,length=7682>
##contig=<ID=sc0138319,length=1924>
##contig=<ID=sc0056895,length=4152>
##contig=<ID=sc0041244,length=5062>
##contig=<ID=sc0070832,length=4500>
##contig=<ID=sc0201199,length=1183>
##contig=<ID=sc0193363,length=1254>
##contig=<ID=sc0047686,length=4649>
##contig=<ID=sc0024620,length=6605>
##contig=<ID=sc0220897,length=1026>
##contig=<ID=sc0230150,length=949>
##contig=<ID=sc0009816,length=9319>
##contig=<ID=sc0023359,length=6756>
##contig=<ID=sc0079326,length=3253>
##contig=<ID=sc0133593,length=2001>
##contig=<ID=sc0146718,length=1799>
##contig=<ID=sc0081459,length=3184>
##contig=<ID=sc0003716,length=12934>
##contig=<ID=sc0169084,length=1514>
##contig=<ID=sc0171263,length=1489>
##contig=<ID=sc0258049,length=697>
##contig=<ID=sc0121949,length=2202>
##contig=<ID=sc0188614,length=1301>
##contig=<ID=sc0155646,length=1603>
##contig=<ID=sc0127033,length=2111>
##contig=<ID=sc0099499,length=2684>
##contig=<ID=sc0131307,length=2038>
##contig=<ID=sc0045642,length=4772>
##contig=<ID=sc0160161,length=1620>
##contig=<ID=sc0016697,length=7796>
##contig=<ID=sc0074993,length=3325>
##contig=<ID=sc0187674,length=1311>
##contig=<ID=sc0088727,length=2969>
##contig=<ID=sc0238923,length=872>
##contig=<ID=sc0179342,length=1398>
##contig=<ID=sc0027555,length=7372>
##contig=<ID=sc0140384,length=1893>
##contig=<ID=sc0041233,length=5063>
##contig=<ID=sc0257466,length=704>
##contig=<ID=sc0016746,length=7787>
##contig=<ID=sc0004869,length=11815>
##contig=<ID=sc0095579,length=2784>
##contig=<ID=sc0038833,length=5105>
##contig=<ID=sc0144592,length=1830>
##contig=<ID=sc0235651,length=901>
##contig=<ID=sc0022378,length=6665>
##contig=<ID=sc0161722,length=1601>
##contig=<ID=sc0229486,length=955>
##contig=<ID=sc0151625,length=1731>
##contig=<ID=sc0153895,length=1701>
##contig=<ID=sc0120505,length=2229>
##contig=<ID=sc0138971,length=1914>
##contig=<ID=sc0047794,length=4609>
##contig=<ID=sc0112571,length=2386>
##contig=<ID=sc0084198,length=3102>
##contig=<ID=sc0190149,length=1286>
##contig=<ID=sc0010544,length=9104>
##contig=<ID=sc0101494,length=2636>
##contig=<ID=sc0033706,length=8145>
##contig=<ID=sc0090212,length=2835>
##contig=<ID=sc0179564,length=1395>
##contig=<ID=sc0177487,length=1419>
##contig=<ID=sc0183789,length=1351>
##contig=<ID=sc0019524,length=7533>
##contig=<ID=sc0092536,length=2863>
##contig=<ID=sc0097734,length=2730>
##contig=<ID=sc0246345,length=808>
##contig=<ID=sc0259071,length=683>
##contig=<ID=sc0226400,length=981>
##contig=<ID=sc0205907,length=1143>
##contig=<ID=sc0145125,length=1823>
##contig=<ID=sc0101791,length=2628>
##contig=<ID=sc0249631,length=779>
##contig=<ID=sc0106603,length=2515>
##contig=<ID=sc0185623,length=1333>
##contig=<ID=sc0228889,length=960>
##contig=<ID=sc0001842,length=15196>
##contig=<ID=sc0143335,length=1849>
##contig=<ID=sc0063545,length=3847>
##contig=<ID=sc0229922,length=951>
##contig=<ID=sc0053905,length=5792>
##contig=<ID=sc0112212,length=2394>
##contig=<ID=sc0259396,length=679>
##contig=<ID=sc0226763,length=978>
##contig=<ID=sc0132711,length=2015>
##contig=<ID=sc0039304,length=5204>
##contig=<ID=sc0223377,length=1005>
##contig=<ID=sc0125744,length=2133>
##contig=<ID=sc0215713,length=1066>
##contig=<ID=sc0111974,length=2399>
##contig=<ID=sc0227705,length=970>
##contig=<ID=sc0187121,length=1317>
##contig=<ID=sc0240925,length=855>
##contig=<ID=sc0229367,length=956>
##contig=<ID=sc0081771,length=3145>
##contig=<ID=sc0098441,length=2711>
##contig=<ID=sc0186397,length=1162>
##contig=<ID=sc0186064,length=1328>
##contig=<ID=sc0063263,length=3858>
##contig=<ID=sc0259840,length=673>
##contig=<ID=sc0066797,length=3831>
##contig=<ID=sc0036183,length=5449>
##contig=<ID=sc0136839,length=1948>
##contig=<ID=sc0231337,length=938>
##contig=<ID=sc0095746,length=2780>
##contig=<ID=sc0008201,length=11278>
##contig=<ID=sc0169156,length=1513>
##contig=<ID=sc0260240,length=667>
##contig=<ID=sc0024052,length=6702>
##contig=<ID=sc0094743,length=2805>
##contig=<ID=sc0017067,length=7741>
##contig=<ID=sc0233461,length=920>
##contig=<ID=sc0161531,length=1603>
##contig=<ID=sc0007782,length=10365>
##contig=<ID=sc0245654,length=814>
##contig=<ID=sc0045001,length=6466>
##contig=<ID=sc0079692,length=3242>
##contig=<ID=sc0037219,length=5219>
##contig=<ID=sc0207546,length=1130>
##contig=<ID=sc0094825,length=2803>
##contig=<ID=sc0204591,length=1154>
##contig=<ID=sc0148537,length=1773>
##contig=<ID=sc0050111,length=4505>
##contig=<ID=sc0107478,length=2496>
##contig=<ID=sc0021838,length=6978>
##contig=<ID=sc0161789,length=1600>
##contig=<ID=sc0075290,length=4438>
##contig=<ID=sc0033426,length=5680>
##contig=<ID=sc0162833,length=1587>
##contig=<ID=sc0032520,length=5617>
##contig=<ID=sc0003401,length=13272>
##contig=<ID=sc0232597,length=928>
##contig=<ID=sc0244725,length=821>
##contig=<ID=sc0130265,length=2055>
##contig=<ID=sc0114862,length=2340>
##contig=<ID=sc0054619,length=4264>
##contig=<ID=sc0025479,length=6342>
##contig=<ID=sc0133085,length=2009>
##contig=<ID=sc0043330,length=4962>
##contig=<ID=sc0252380,length=754>
##contig=<ID=sc0260190,length=668>
##contig=<ID=sc0101438,length=2637>
##contig=<ID=sc0214217,length=1078>
##contig=<ID=sc0254304,length=736>
##contig=<ID=sc0202005,length=1176>
##contig=<ID=sc0170631,length=1496>
##contig=<ID=sc0259425,length=679>
##contig=<ID=sc0021103,length=7063>
##contig=<ID=sc0201513,length=1180>
##contig=<ID=sc0206608,length=1137>
##contig=<ID=sc0113914,length=2359>
##contig=<ID=sc0108093,length=2483>
##contig=<ID=sc0165513,length=1555>
##contig=<ID=sc0042733,length=4775>
##contig=<ID=sc0122212,length=2198>
##contig=<ID=sc0054820,length=4254>
##contig=<ID=sc0052852,length=4358>
##contig=<ID=sc0014047,length=8346>
##contig=<ID=sc0110770,length=2424>
##contig=<ID=sc0234964,length=907>
##contig=<ID=sc0244705,length=822>
##contig=<ID=sc0031174,length=5886>
##contig=<ID=sc0064867,length=3789>
##contig=<ID=sc0053348,length=4331>
##contig=<ID=sc0251666,length=761>
##contig=<ID=sc0083043,length=3135>
##contig=<ID=sc0209109,length=1018>
##contig=<ID=sc0067138,length=3696>
##contig=<ID=sc0189876,length=1288>
##contig=<ID=sc0256650,length=713>
##contig=<ID=sc0068208,length=3652>
##contig=<ID=sc0028149,length=6196>
##contig=<ID=sc0152839,length=1714>
##contig=<ID=sc0168806,length=1517>
##contig=<ID=sc0003213,length=13548>
##contig=<ID=sc0231922,length=934>
##contig=<ID=sc0229383,length=956>
##contig=<ID=sc0105917,length=2531>
##contig=<ID=sc0193259,length=1255>
##contig=<ID=sc0259998,length=670>
##contig=<ID=sc0090946,length=2908>
##contig=<ID=sc0230594,length=945>
##contig=<ID=sc0045666,length=4770>
##contig=<ID=sc0237019,length=889>
##contig=<ID=sc0103177,length=2596>
##contig=<ID=sc0053975,length=4297>
##contig=<ID=sc0208186,length=1125>
##contig=<ID=sc0011387,length=9027>
##contig=<ID=sc0016383,length=9134>
##contig=<ID=sc0216176,length=1062>
##contig=<ID=sc0117166,length=2295>
##contig=<ID=sc0008794,length=9767>
##contig=<ID=sc0212565,length=1091>
##contig=<ID=sc0044659,length=4784>
##contig=<ID=sc0207730,length=1128>
##contig=<ID=sc0158016,length=1647>
##contig=<ID=sc0111931,length=2423>
##contig=<ID=sc0042676,length=4964>
##contig=<ID=sc0122639,length=2189>
##contig=<ID=sc0242605,length=840>
##contig=<ID=sc0037235,length=5364>
##contig=<ID=sc0014544,length=8239>
##contig=<ID=sc0106424,length=2555>
##contig=<ID=sc0057772,length=4109>
##contig=<ID=sc0203361,length=1164>
##contig=<ID=sc0244913,length=820>
##contig=<ID=sc0165872,length=1551>
##contig=<ID=sc0121088,length=2219>
##contig=<ID=sc0121380,length=2213>
##contig=<ID=sc0224129,length=999>
##contig=<ID=sc0163484,length=1579>
##contig=<ID=sc0151311,length=1735>
##contig=<ID=sc0022179,length=9277>
##contig=<ID=sc0249378,length=781>
##contig=<ID=sc0155227,length=1683>
##contig=<ID=sc0073678,length=5356>
##contig=<ID=sc0079220,length=3257>
##contig=<ID=sc0075710,length=3373>
##contig=<ID=sc0248263,length=791>
##contig=<ID=sc0233924,length=916>
##contig=<ID=sc0113849,length=2361>
##contig=<ID=sc0079020,length=3142>
##contig=<ID=sc0102526,length=2543>
##contig=<ID=sc0186915,length=1319>
##contig=<ID=sc0260538,length=663>
##contig=<ID=sc0001580,length=15894>
##contig=<ID=sc0060996,length=3676>
##contig=<ID=sc0051411,length=4434>
##contig=<ID=sc0150703,length=1743>
##contig=<ID=sc0089640,length=2775>
##contig=<ID=sc0147022,length=1795>
##contig=<ID=sc0132230,length=2023>
##contig=<ID=sc0218586,length=1044>
##contig=<ID=sc0140557,length=1891>
##contig=<ID=sc0148442,length=1775>
##contig=<ID=sc0150734,length=1743>
##contig=<ID=sc0091376,length=2896>
##contig=<ID=sc0010305,length=9360>
##contig=<ID=sc0167605,length=1531>
##contig=<ID=sc0160509,length=1616>
##contig=<ID=sc0171677,length=1484>
##contig=<ID=sc0107242,length=2501>
##contig=<ID=sc0170527,length=1497>
##contig=<ID=sc0115837,length=2321>
##contig=<ID=sc0035677,length=5488>
##contig=<ID=sc0031122,length=5892>
##contig=<ID=sc0081013,length=3198>
##contig=<ID=sc0126185,length=2154>
##contig=<ID=sc0050270,length=4496>
##contig=<ID=sc0198319,length=1209>
##contig=<ID=sc0035966,length=5488>
##contig=<ID=sc0060258,length=3993>
##contig=<ID=sc0069292,length=3610>
##contig=<ID=sc0069973,length=3583>
##contig=<ID=sc0222907,length=1009>
##contig=<ID=sc0194817,length=1241>
##contig=<ID=sc0190022,length=1287>
##contig=<ID=sc0061482,length=3937>
##contig=<ID=sc0251547,length=762>
##contig=<ID=sc0176403,length=1431>
##contig=<ID=sc0115028,length=2337>
##contig=<ID=sc0097578,length=2733>
##contig=<ID=sc0181211,length=1378>
##contig=<ID=sc0239088,length=871>
##contig=<ID=sc0121110,length=2218>
##contig=<ID=sc0250010,length=776>
##contig=<ID=sc0159948,length=1623>
##contig=<ID=sc0251060,length=767>
##contig=<ID=sc0246934,length=803>
##contig=<ID=sc0179345,length=1398>
##contig=<ID=sc0167019,length=2527>
##contig=<ID=sc0091049,length=2905>
##contig=<ID=sc0200913,length=1185>
##contig=<ID=sc0253247,length=746>
##contig=<ID=sc0052785,length=4152>
##contig=<ID=sc0065690,length=3756>
##contig=<ID=sc0264067,length=583>
##contig=<ID=sc0077473,length=3314>
##contig=<ID=sc0067144,length=3663>
##contig=<ID=sc0240599,length=858>
##contig=<ID=sc0144990,length=1824>
##contig=<ID=sc0103372,length=2591>
##contig=<ID=sc0044911,length=4727>
##contig=<ID=sc0079050,length=3262>
##contig=<ID=sc0129710,length=2064>
##contig=<ID=sc0214505,length=1076>
##contig=<ID=sc0021739,length=6971>
##contig=<ID=sc0092469,length=2660>
##contig=<ID=sc0127680,length=2100>
##contig=<ID=sc0003856,length=17722>
##contig=<ID=sc0097954,length=2724>
##contig=<ID=sc0200470,length=1189>
##contig=<ID=sc0139953,length=1899>
##contig=<ID=sc0212972,length=1087>
##contig=<ID=sc0159977,length=1623>
##contig=<ID=sc0183685,length=1352>
##contig=<ID=sc0141609,length=1874>
##contig=<ID=sc0155125,length=1684>
##contig=<ID=sc0016817,length=7692>
##contig=<ID=sc0235836,length=900>
##contig=<ID=sc0127692,length=2100>
##contig=<ID=sc0085625,length=3066>
##contig=<ID=sc0046141,length=4740>
##contig=<ID=sc0226105,length=933>
##contig=<ID=sc0245812,length=813>
##contig=<ID=sc0030763,length=5928>
##contig=<ID=sc0054048,length=4293>
##contig=<ID=sc0065658,length=3757>
##contig=<ID=sc0047747,length=4645>
##contig=<ID=sc0247137,length=801>
##contig=<ID=sc0184419,length=1345>
##contig=<ID=sc0095580,length=2765>
##contig=<ID=sc0120742,length=2191>
##contig=<ID=sc0218925,length=1041>
##contig=<ID=sc0118969,length=2259>
##contig=<ID=sc0260247,length=667>
##contig=<ID=sc0218929,length=1041>
##contig=<ID=sc0096515,length=2680>
##contig=<ID=sc0259791,length=673>
##contig=<ID=sc0006800,length=10636>
##contig=<ID=sc0210075,length=1110>
##contig=<ID=sc0075300,length=3388>
##contig=<ID=sc0226655,length=979>
##contig=<ID=sc0043582,length=4889>
##contig=<ID=sc0029798,length=7036>
##contig=<ID=sc0126947,length=2113>
##contig=<ID=sc0034675,length=5345>
##contig=<ID=sc0025065,length=6406>
##contig=<ID=sc0025398,length=6513>
##contig=<ID=sc0032987,length=5716>
##contig=<ID=sc0139009,length=1914>
##contig=<ID=sc0196154,length=1229>
##contig=<ID=sc0012488,length=8722>
##contig=<ID=sc0175707,length=1439>
##contig=<ID=sc0126813,length=2115>
##contig=<ID=sc0139327,length=1908>
##contig=<ID=sc0108820,length=2466>
##contig=<ID=sc0252110,length=757>
##contig=<ID=sc0255298,length=727>
##contig=<ID=sc0072476,length=3489>
##contig=<ID=sc0154232,length=1696>
##contig=<ID=sc0219782,length=1087>
##contig=<ID=sc0053437,length=4326>
##contig=<ID=sc0022250,length=6863>
##contig=<ID=sc0069288,length=6683>
##contig=<ID=sc0093387,length=2829>
##contig=<ID=sc0261521,length=646>
##contig=<ID=sc0223336,length=896>
##contig=<ID=sc0212570,length=1091>
##contig=<ID=sc0152977,length=1713>
##contig=<ID=sc0032077,length=5798>
##contig=<ID=sc0188253,length=1305>
##contig=<ID=sc0153581,length=1705>
##contig=<ID=sc0215824,length=1065>
##contig=<ID=sc0083431,length=3122>
##contig=<ID=sc0250690,length=770>
##contig=<ID=sc0141457,length=1877>
##contig=<ID=sc0124094,length=2162>
##contig=<ID=sc0073380,length=3455>
##contig=<ID=sc0218166,length=1047>
##contig=<ID=sc0183267,length=1357>
##contig=<ID=sc0069912,length=3441>
##contig=<ID=sc0224830,length=994>
##contig=<ID=sc0245897,length=812>
##contig=<ID=sc0072233,length=3498>
##contig=<ID=sc0013217,length=8541>
##contig=<ID=sc0102594,length=2609>
##contig=<ID=sc0171080,length=1491>
##contig=<ID=sc0226221,length=982>
##contig=<ID=sc0120840,length=2223>
##contig=<ID=sc0205428,length=1147>
##contig=<ID=sc0220283,length=1030>
##contig=<ID=sc0044285,length=6655>
##contig=<ID=sc0122659,length=2154>
##contig=<ID=sc0253288,length=746>
##contig=<ID=sc0172034,length=1480>
##contig=<ID=sc0107391,length=2498>
##contig=<ID=sc0148204,length=1693>
##contig=<ID=sc0151999,length=1726>
##contig=<ID=sc0211836,length=1096>
##contig=<ID=sc0170789,length=1494>
##contig=<ID=sc0194351,length=1245>
##contig=<ID=sc0002100,length=14644>
##contig=<ID=sc0048318,length=4611>
##contig=<ID=sc0108040,length=2484>
##contig=<ID=sc0113904,length=2360>
##contig=<ID=sc0033452,length=9939>
##contig=<ID=sc0065644,length=3758>
##contig=<ID=sc0016584,length=7692>
##contig=<ID=sc0168538,length=1520>
##contig=<ID=sc0052234,length=4433>
##contig=<ID=sc0134230,length=1990>
##contig=<ID=sc0018953,length=7390>
##contig=<ID=sc0138470,length=1784>
##contig=<ID=sc0142959,length=1855>
##contig=<ID=sc0207115,length=1133>
##contig=<ID=sc0137189,length=1942>
##contig=<ID=sc0225316,length=990>
##contig=<ID=sc0033113,length=5589>
##contig=<ID=sc0112711,length=2384>
##contig=<ID=sc0011743,length=15721>
##contig=<ID=sc0233696,length=918>
##contig=<ID=sc0217230,length=1054>
##contig=<ID=sc0197803,length=2154>
##contig=<ID=sc0203594,length=1162>
##contig=<ID=sc0046186,length=4737>
##contig=<ID=sc0056544,length=4169>
##contig=<ID=sc0079155,length=3352>
##contig=<ID=sc0080185,length=3226>
##contig=<ID=sc0143408,length=1848>
##contig=<ID=sc0241520,length=850>
##contig=<ID=sc0051791,length=4379>
##contig=<ID=sc0207492,length=1130>
##contig=<ID=sc0031071,length=5897>
##contig=<ID=sc0003796,length=12736>
##contig=<ID=sc0107041,length=2506>
##contig=<ID=sc0025981,length=6445>
##contig=<ID=sc0175373,length=1442>
##contig=<ID=sc0192093,length=1267>
##contig=<ID=sc0136848,length=1947>
##contig=<ID=sc0027069,length=6319>
##contig=<ID=sc0163347,length=1581>
##contig=<ID=sc0035642,length=5458>
##contig=<ID=sc0007639,length=10344>
##contig=<ID=sc0043108,length=4933>
##contig=<ID=sc0028863,length=10492>
##contig=<ID=sc0162904,length=1586>
##contig=<ID=sc0038673,length=4982>
##contig=<ID=sc0208792,length=1120>
##contig=<ID=sc0242365,length=842>
##contig=<ID=sc0181127,length=1379>
##contig=<ID=sc0226469,length=980>
##contig=<ID=sc0121662,length=2207>
##contig=<ID=sc0222051,length=1016>
##contig=<ID=sc0263674,length=597>
##contig=<ID=sc0096655,length=2756>
##contig=<ID=sc0248242,length=792>
##contig=<ID=sc0000597,length=19701>
##contig=<ID=sc0063790,length=3837>
##contig=<ID=sc0221561,length=1020>
##contig=<ID=sc0200509,length=1189>
##contig=<ID=sc0223168,length=1007>
##contig=<ID=sc0226184,length=982>
##contig=<ID=sc0264095,length=582>
##contig=<ID=sc0166783,length=1540>
##contig=<ID=sc0048557,length=4598>
##contig=<ID=sc0038554,length=5223>
##contig=<ID=sc0252279,length=755>
##contig=<ID=sc0208787,length=1120>
##contig=<ID=sc0147969,length=1782>
##contig=<ID=sc0088591,length=2972>
##contig=<ID=sc0027517,length=6079>
##contig=<ID=sc0015085,length=8019>
##contig=<ID=sc0012108,length=8823>
##contig=<ID=sc0126476,length=2121>
##contig=<ID=sc0249281,length=782>
##contig=<ID=sc0214990,length=1072>
##contig=<ID=sc0149131,length=1765>
##contig=<ID=sc0193448,length=1254>
##contig=<ID=sc0135200,length=1780>
##contig=<ID=sc0206774,length=1136>
##contig=<ID=sc0065493,length=3529>
##contig=<ID=sc0028697,length=6213>
##contig=<ID=sc0241396,length=851>
##contig=<ID=sc0237094,length=889>
##contig=<ID=sc0025236,length=6515>
##contig=<ID=sc0031168,length=5887>
##contig=<ID=sc0152265,length=1722>
##contig=<ID=sc0015005,length=8143>
##contig=<ID=sc0248260,length=791>
##contig=<ID=sc0107896,length=2487>
##contig=<ID=sc0130375,length=2054>
##contig=<ID=sc0150412,length=1747>
##contig=<ID=sc0195367,length=1118>
##contig=<ID=sc0016454,length=7847>
##contig=<ID=sc0058570,length=4071>
##contig=<ID=sc0016750,length=7698>
##contig=<ID=sc0222161,length=1015>
##contig=<ID=sc0146056,length=1809>
##contig=<ID=sc0042987,length=4942>
##contig=<ID=sc0241406,length=851>
##contig=<ID=sc0259504,length=678>
##contig=<ID=sc0135302,length=1972>
##contig=<ID=sc0035099,length=5441>
##contig=<ID=sc0245336,length=816>
##contig=<ID=sc0197055,length=1220>
##contig=<ID=sc0108670,length=2470>
##contig=<ID=sc0043118,length=4933>
##contig=<ID=sc0008550,length=9874>
##contig=<ID=sc0169152,length=1513>
##contig=<ID=sc0210702,length=1105>
##contig=<ID=sc0087335,length=3011>
##contig=<ID=sc0132844,length=2013>
##contig=<ID=sc0155503,length=1679>
##contig=<ID=sc0217194,length=1055>
##contig=<ID=sc0236866,length=891>
##contig=<ID=sc0148186,length=1778>
##contig=<ID=sc0020127,length=7208>
##contig=<ID=sc0108464,length=2478>
##contig=<ID=sc0249474,length=780>
##contig=<ID=sc0166994,length=1538>
##contig=<ID=sc0149106,length=1765>
##contig=<ID=sc0134024,length=1994>
##contig=<ID=sc0122401,length=2194>
##contig=<ID=sc0233537,length=919>
##contig=<ID=sc0016909,length=7750>
##contig=<ID=sc0124731,length=2151>
##contig=<ID=sc0136074,length=1960>
##contig=<ID=sc0105588,length=2539>
##contig=<ID=sc0035790,length=5479>
##contig=<ID=sc0107610,length=2493>
##contig=<ID=sc0140526,length=1891>
##contig=<ID=sc0177934,length=1414>
##contig=<ID=sc0020481,length=7003>
##contig=<ID=sc0239447,length=868>
##contig=<ID=sc0179957,length=1391>
##contig=<ID=sc0079892,length=3235>
##contig=<ID=sc0041561,length=4993>
##contig=<ID=sc0127224,length=2108>
##contig=<ID=sc0157517,length=1653>
##contig=<ID=sc0206485,length=1139>
##contig=<ID=sc0186637,length=1322>
##contig=<ID=sc0225118,length=992>
##contig=<ID=sc0101435,length=2637>
##contig=<ID=sc0247475,length=798>
##contig=<ID=sc0247656,length=797>
##contig=<ID=sc0108027,length=2444>
##contig=<ID=sc0179743,length=1393>
##contig=<ID=sc0236641,length=893>
##contig=<ID=sc0230241,length=1000>
##contig=<ID=sc0234393,length=912>
##contig=<ID=sc0091349,length=2897>
##contig=<ID=sc0215264,length=1069>
##contig=<ID=sc0027971,length=6165>
##contig=<ID=sc0173956,length=1457>
##contig=<ID=sc0139747,length=1902>
##contig=<ID=sc0185819,length=1330>
##contig=<ID=sc0066183,length=3733>
##contig=<ID=sc0074883,length=3403>
##contig=<ID=sc0184272,length=1346>
##contig=<ID=sc0210348,length=970>
##contig=<ID=sc0163623,length=1577>
##contig=<ID=sc0161036,length=1609>
##contig=<ID=sc0099707,length=2679>
##contig=<ID=sc0249989,length=776>
##contig=<ID=sc0129673,length=2065>
##contig=<ID=sc0023443,length=6744>
##contig=<ID=sc0106206,length=2525>
##contig=<ID=sc0044777,length=4780>
##contig=<ID=sc0169938,length=1504>
##contig=<ID=sc0119365,length=2252>
##contig=<ID=sc0036039,length=5390>
##contig=<ID=sc0011780,length=8845>
##contig=<ID=sc0157999,length=1648>
##contig=<ID=sc0252055,length=757>
##contig=<ID=sc0037883,length=8305>
##contig=<ID=sc0163376,length=1581>
##contig=<ID=sc0251396,length=764>
##contig=<ID=sc0044019,length=4873>
##contig=<ID=sc0236406,length=895>
##contig=<ID=sc0251400,length=764>
##contig=<ID=sc0041346,length=5056>
##contig=<ID=sc0023334,length=6823>
##contig=<ID=sc0123224,length=2178>
##contig=<ID=sc0176349,length=1432>
##contig=<ID=sc0210526,length=1106>
##contig=<ID=sc0052383,length=9536>
##contig=<ID=sc0255276,length=727>
##contig=<ID=sc0073092,length=3466>
##contig=<ID=sc0203110,length=1166>
##contig=<ID=sc0022972,length=6640>
##contig=<ID=sc0221837,length=1018>
##contig=<ID=sc0147704,length=1785>
##contig=<ID=sc0203647,length=1161>
##contig=<ID=sc0027387,length=6196>
##contig=<ID=sc0005264,length=11682>
##contig=<ID=sc0033568,length=5667>
##contig=<ID=sc0264300,length=572>
##contig=<ID=sc0067513,length=3680>
##contig=<ID=sc0147432,length=1789>
##contig=<ID=sc0233913,length=916>
##contig=<ID=sc0183289,length=1356>
##contig=<ID=sc0096723,length=2755>
##contig=<ID=sc0071297,length=3532>
##contig=<ID=sc0163965,length=1573>
##contig=<ID=sc0066973,length=3563>
##contig=<ID=sc0087838,length=2993>
##contig=<ID=sc0209502,length=1114>
##contig=<ID=sc0101070,length=2592>
##contig=<ID=sc0198452,length=1208>
##contig=<ID=sc0243258,length=835>
##contig=<ID=sc0108606,length=2471>
##contig=<ID=sc0251866,length=759>
##contig=<ID=sc0235502,length=903>
##contig=<ID=sc0154212,length=1697>
##contig=<ID=sc0112636,length=2385>
##contig=<ID=sc0157691,length=1651>
##contig=<ID=sc0042482,length=4976>
##contig=<ID=sc0164830,length=1563>
##contig=<ID=sc0088601,length=4465>
##contig=<ID=sc0232516,length=928>
##contig=<ID=sc0217432,length=1053>
##contig=<ID=sc0244728,length=821>
##contig=<ID=sc0136975,length=1946>
##contig=<ID=sc0089088,length=2959>
##contig=<ID=sc0126443,length=2122>
##contig=<ID=sc0154324,length=1695>
##contig=<ID=sc0056659,length=4164>
##contig=<ID=sc0169679,length=1507>
##contig=<ID=sc0217133,length=1055>
##contig=<ID=sc0013545,length=8459>
##contig=<ID=sc0037243,length=5363>
##contig=<ID=sc0144491,length=1832>
##contig=<ID=sc0012123,length=8819>
##contig=<ID=sc0034795,length=5560>
##contig=<ID=sc0240382,length=860>
##contig=<ID=sc0068452,length=3642>
##contig=<ID=sc0000996,length=17813>
##contig=<ID=sc0248540,length=789>
##contig=<ID=sc0040660,length=5102>
##contig=<ID=sc0201175,length=1183>
##contig=<ID=sc0028727,length=7747>
##contig=<ID=sc0051153,length=4449>
##contig=<ID=sc0051262,length=4442>
##contig=<ID=sc0162998,length=1585>
##contig=<ID=sc0155244,length=1682>
##contig=<ID=sc0081965,length=3168>
##contig=<ID=sc0215110,length=1071>
##contig=<ID=sc0211448,length=1099>
##contig=<ID=sc0018384,length=7279>
##contig=<ID=sc0075716,length=4659>
##contig=<ID=sc0038138,length=5291>
##contig=<ID=sc0081851,length=3171>
##contig=<ID=sc0049973,length=4513>
##contig=<ID=sc0039812,length=5164>
##contig=<ID=sc0089429,length=2949>
##contig=<ID=sc0139832,length=1901>
##contig=<ID=sc0150068,length=1752>
##contig=<ID=sc0036018,length=5461>
##contig=<ID=sc0118057,length=2276>
##contig=<ID=sc0037602,length=5335>
##contig=<ID=sc0038708,length=8814>
##contig=<ID=sc0110557,length=2429>
##contig=<ID=sc0104773,length=4632>
##contig=<ID=sc0111845,length=2402>
##contig=<ID=sc0210050,length=1110>
##contig=<ID=sc0246051,length=810>
##contig=<ID=sc0094717,length=2806>
##contig=<ID=sc0133052,length=2010>
##contig=<ID=sc0022856,length=6820>
##contig=<ID=sc0195885,length=1231>
##contig=<ID=sc0115840,length=2321>
##contig=<ID=sc0003692,length=12817>
##contig=<ID=sc0230120,length=949>
##contig=<ID=sc0109266,length=2456>
##contig=<ID=sc0079327,length=3253>
##contig=<ID=sc0215372,length=1068>
##contig=<ID=sc0072871,length=3451>
##contig=<ID=sc0025612,length=6367>
##contig=<ID=sc0030545,length=5951>
##contig=<ID=sc0134475,length=1986>
##contig=<ID=sc0124317,length=2159>
##contig=<ID=sc0129557,length=2067>
##contig=<ID=sc0230278,length=948>
##contig=<ID=sc0256131,length=718>
##contig=<ID=sc0087019,length=3016>
##contig=<ID=sc0055653,length=4183>
##contig=<ID=sc0221859,length=1017>
##contig=<ID=sc0198917,length=1203>
##contig=<ID=sc0102447,length=2613>
##contig=<ID=sc0136947,length=1946>
##contig=<ID=sc0201947,length=1176>
##contig=<ID=sc0180901,length=1381>
##contig=<ID=sc0164387,length=1568>
##contig=<ID=sc0221257,length=1023>
##contig=<ID=sc0251520,length=762>
##contig=<ID=sc0143326,length=1849>
##contig=<ID=sc0032812,length=5732>
##contig=<ID=sc0205441,length=1147>
##contig=<ID=sc0186127,length=1327>
##contig=<ID=sc0203917,length=1159>
##contig=<ID=sc0137047,length=1945>
##contig=<ID=sc0249761,length=778>
##contig=<ID=sc0205468,length=969>
##contig=<ID=sc0123154,length=2180>
##contig=<ID=sc0008934,length=9854>
##contig=<ID=sc0250702,length=770>
##contig=<ID=sc0159139,length=1632>
##contig=<ID=sc0013230,length=8363>
##contig=<ID=sc0169971,length=1377>
##contig=<ID=sc0173671,length=1461>
##contig=<ID=sc0180249,length=1388>
##contig=<ID=sc0049255,length=4556>
##contig=<ID=sc0119198,length=2255>
##contig=<ID=sc0239864,length=864>
##contig=<ID=sc0010375,length=9323>
##contig=<ID=sc0225262,length=991>
##contig=<ID=sc0006086,length=11170>
##contig=<ID=sc0070215,length=3443>
##contig=<ID=sc0121098,length=2219>
##contig=<ID=sc0204396,length=1155>
##contig=<ID=sc0100530,length=2659>
##contig=<ID=sc0256161,length=718>
##contig=<ID=sc0038362,length=5237>
##contig=<ID=sc0082211,length=3037>
##contig=<ID=sc0046649,length=4713>
##contig=<ID=sc0001207,length=17094>
##contig=<ID=sc0121412,length=2212>
##contig=<ID=sc0115422,length=2329>
##contig=<ID=sc0216952,length=1056>
##contig=<ID=sc0050275,length=4586>
##contig=<ID=sc0009860,length=9303>
##contig=<ID=sc0053491,length=4323>
##contig=<ID=sc0076594,length=5198>
##contig=<ID=sc0010250,length=9254>
##contig=<ID=sc0055593,length=4215>
##contig=<ID=sc0068314,length=6942>
##contig=<ID=sc0214870,length=1072>
##contig=<ID=sc0210397,length=1107>
##contig=<ID=sc0198752,length=1205>
##contig=<ID=sc0109788,length=2446>
##contig=<ID=sc0217798,length=1050>
##contig=<ID=sc0118256,length=2985>
##contig=<ID=sc0183969,length=2570>
##contig=<ID=sc0213717,length=1082>
##contig=<ID=sc0252231,length=756>
##contig=<ID=sc0083408,length=3921>
##contig=<ID=sc0030285,length=6928>
##contig=<ID=sc0250999,length=767>
##contig=<ID=sc0134073,length=1993>
##contig=<ID=sc0097665,length=2731>
##contig=<ID=sc0235222,length=905>
##contig=<ID=sc0123515,length=2130>
##contig=<ID=sc0141437,length=1877>
##contig=<ID=sc0213875,length=1080>
##contig=<ID=sc0159582,length=1627>
##contig=<ID=sc0241470,length=851>
##contig=<ID=sc0114984,length=2338>
##contig=<ID=sc0010672,length=9231>
##contig=<ID=sc0156933,length=2797>
##contig=<ID=sc0219953,length=1033>
##contig=<ID=sc0077114,length=3326>
##contig=<ID=sc0120306,length=2233>
##contig=<ID=sc0037130,length=5372>
##contig=<ID=sc0160939,length=1610>
##contig=<ID=sc0153479,length=1706>
##contig=<ID=sc0095250,length=4458>
##contig=<ID=sc0181454,length=1376>
##contig=<ID=sc0013157,length=8617>
##contig=<ID=sc0108686,length=2446>
##contig=<ID=sc0227464,length=972>
##contig=<ID=sc0007119,length=10605>
##contig=<ID=sc0253164,length=747>
##contig=<ID=sc0097656,length=2732>
##contig=<ID=sc0078458,length=3281>
##contig=<ID=sc0227688,length=970>
##contig=<ID=sc0210926,length=1103>
##contig=<ID=sc0172908,length=1470>
##contig=<ID=sc0207825,length=1128>
##contig=<ID=sc0097754,length=2729>
##contig=<ID=sc0005539,length=11384>
##contig=<ID=sc0020814,length=7104>
##contig=<ID=sc0203404,length=1164>
##contig=<ID=sc0041030,length=5078>
##contig=<ID=sc0159456,length=1629>
##contig=<ID=sc0257264,length=706>
##contig=<ID=sc0213527,length=1083>
##contig=<ID=sc0124140,length=2162>
##contig=<ID=sc0124425,length=2157>
##contig=<ID=sc0077007,length=3330>
##contig=<ID=sc0009379,length=9673>
##contig=<ID=sc0097444,length=2556>
##contig=<ID=sc0105595,length=2539>
##contig=<ID=sc0198537,length=1207>
##contig=<ID=sc0216260,length=1062>
##contig=<ID=sc0110586,length=2428>
##contig=<ID=sc0199033,length=1202>
##contig=<ID=sc0132263,length=2023>
##contig=<ID=sc0237677,length=884>
##contig=<ID=sc0244478,length=824>
##contig=<ID=sc0048865,length=8539>
##contig=<ID=sc0009116,length=9739>
##contig=<ID=sc0017576,length=7604>
##contig=<ID=sc0116825,length=2202>
##contig=<ID=sc0219593,length=1035>
##contig=<ID=sc0210555,length=1106>
##contig=<ID=sc0089339,length=3014>
##contig=<ID=sc0140540,length=1891>
##contig=<ID=sc0037822,length=5184>
##contig=<ID=sc0124187,length=2161>
##contig=<ID=sc0205149,length=1149>
##contig=<ID=sc0148008,length=1781>
##contig=<ID=sc0206233,length=1140>
##contig=<ID=sc0000318,length=24754>
##contig=<ID=sc0059257,length=7281>
##contig=<ID=sc0154776,length=1644>
##contig=<ID=sc0180893,length=1381>
##contig=<ID=sc0106865,length=2558>
##contig=<ID=sc0004003,length=12483>
##contig=<ID=sc0205824,length=1144>
##contig=<ID=sc0145982,length=1810>
##contig=<ID=sc0260174,length=668>
##contig=<ID=sc0068874,length=3625>
##contig=<ID=sc0133339,length=1847>
##contig=<ID=sc0250371,length=773>
##contig=<ID=sc0110555,length=2429>
##contig=<ID=sc0046102,length=6446>
##contig=<ID=sc0056573,length=7456>
##contig=<ID=sc0000975,length=17893>
##contig=<ID=sc0047513,length=4660>
##contig=<ID=sc0146063,length=1809>
##contig=<ID=sc0251636,length=761>
##contig=<ID=sc0061715,length=3927>
##contig=<ID=sc0261649,length=644>
##contig=<ID=sc0132407,length=2020>
##contig=<ID=sc0195125,length=1238>
##contig=<ID=sc0252536,length=753>
##contig=<ID=sc0220022,length=1032>
##contig=<ID=sc0215446,length=1068>
##contig=<ID=sc0073944,length=3435>
##contig=<ID=sc0115911,length=2320>
##contig=<ID=sc0052486,length=4376>
##contig=<ID=sc0091817,length=2883>
##contig=<ID=sc0116588,length=2307>
##contig=<ID=sc0108138,length=2482>
##contig=<ID=sc0223882,length=1001>
##contig=<ID=sc0113494,length=2368>
##contig=<ID=sc0010096,length=9036>
##contig=<ID=sc0022732,length=6838>
##contig=<ID=sc0021010,length=7074>
##contig=<ID=sc0188185,length=1306>
##contig=<ID=sc0020697,length=7122>
##contig=<ID=sc0004386,length=12336>
##contig=<ID=sc0017036,length=7728>
##contig=<ID=sc0031593,length=5846>
##contig=<ID=sc0213031,length=1087>
##contig=<ID=sc0241851,length=847>
##contig=<ID=sc0178761,length=1405>
##contig=<ID=sc0085981,length=3046>
##contig=<ID=sc0062067,length=3911>
##contig=<ID=sc0219355,length=1037>
##contig=<ID=sc0224026,length=1000>
##contig=<ID=sc0169568,length=1508>
##contig=<ID=sc0005178,length=11467>
##contig=<ID=sc0145636,length=1816>
##contig=<ID=sc0237914,length=881>
##contig=<ID=sc0252348,length=755>
##contig=<ID=sc0175188,length=1444>
##contig=<ID=sc0167769,length=1529>
##contig=<ID=sc0236510,length=894>
##contig=<ID=sc0082274,length=3158>
##contig=<ID=sc0026889,length=6340>
##contig=<ID=sc0117967,length=2278>
##contig=<ID=sc0176921,length=1425>
##contig=<ID=sc0003789,length=12851>
##contig=<ID=sc0152785,length=1715>
##contig=<ID=sc0207648,length=1129>
##contig=<ID=sc0136548,length=3631>
##contig=<ID=sc0139995,length=1899>
##contig=<ID=sc0062128,length=3909>
##contig=<ID=sc0022449,length=6873>
##contig=<ID=sc0107795,length=3760>
##contig=<ID=sc0095172,length=2795>
##contig=<ID=sc0160751,length=1612>
##contig=<ID=sc0223632,length=1003>
##contig=<ID=sc0182875,length=1361>
##contig=<ID=sc0118550,length=2267>
##contig=<ID=sc0173968,length=1457>
##contig=<ID=sc0179080,length=1401>
##contig=<ID=sc0211812,length=1096>
##contig=<ID=sc0255720,length=722>
##contig=<ID=sc0165860,length=1551>
##contig=<ID=sc0167914,length=1527>
##contig=<ID=sc0082430,length=3154>
##contig=<ID=sc0024387,length=6456>
##contig=<ID=sc0071813,length=3514>
##contig=<ID=sc0252629,length=752>
##contig=<ID=sc0151542,length=1732>
##contig=<ID=sc0095331,length=2791>
##contig=<ID=sc0158921,length=1508>
##contig=<ID=sc0132691,length=2015>
##contig=<ID=sc0155389,length=1681>
##contig=<ID=sc0152006,length=1726>
##contig=<ID=sc0026866,length=7228>
##contig=<ID=sc0116200,length=2314>
##contig=<ID=sc0211388,length=1100>
##contig=<ID=sc0076661,length=4738>
##contig=<ID=sc0018848,length=7407>
##contig=<ID=sc0073296,length=3427>
##contig=<ID=sc0163118,length=1584>
##contig=<ID=sc0053313,length=4332>
##contig=<ID=sc0140739,length=1888>
##contig=<ID=sc0101066,length=2646>
##contig=<ID=sc0019036,length=7375>
##contig=<ID=sc0114887,length=2340>
##contig=<ID=sc0169161,length=1513>
##contig=<ID=sc0082055,length=3165>
##contig=<ID=sc0048820,length=4413>
##contig=<ID=sc0130872,length=2045>
##contig=<ID=sc0162089,length=1597>
##contig=<ID=sc0138148,length=1927>
##contig=<ID=sc0150111,length=1751>
##contig=<ID=sc0214497,length=1076>
##contig=<ID=sc0216006,length=1063>
##contig=<ID=sc0070561,length=3561>
##contig=<ID=sc0016790,length=7778>
##contig=<ID=sc0226864,length=977>
##contig=<ID=sc0138797,length=1917>
##contig=<ID=sc0007677,length=10331>
##contig=<ID=sc0033181,length=5539>
##contig=<ID=sc0005451,length=11546>
##contig=<ID=sc0248060,length=793>
##contig=<ID=sc0229231,length=957>
##contig=<ID=sc0103398,length=2591>
##contig=<ID=sc0089731,length=2942>
##contig=<ID=sc0009256,length=9651>
##contig=<ID=sc0088817,length=2966>
##contig=<ID=sc0028255,length=6185>
##contig=<ID=sc0160133,length=1621>
##contig=<ID=sc0226038,length=984>
##contig=<ID=sc0096385,length=2763>
##contig=<ID=sc0028055,length=6207>
##contig=<ID=sc0105065,length=2552>
##contig=<ID=sc0088270,length=2981>
##contig=<ID=sc0115139,length=2335>
##contig=<ID=sc0083785,length=5603>
##contig=<ID=sc0124847,length=2149>
##contig=<ID=sc0041406,length=4898>
##contig=<ID=sc0039495,length=5190>
##contig=<ID=sc0106253,length=2524>
##contig=<ID=sc0128517,length=2085>
##contig=<ID=sc0194682,length=1242>
##contig=<ID=sc0056333,length=5102>
##contig=<ID=sc0238104,length=880>
##contig=<ID=sc0202673,length=1170>
##contig=<ID=sc0128946,length=2077>
##contig=<ID=sc0204345,length=1156>
##contig=<ID=sc0123897,length=2166>
##contig=<ID=sc0117154,length=2295>
##contig=<ID=sc0149097,length=1766>
##contig=<ID=sc0167490,length=1533>
##contig=<ID=sc0191057,length=1277>
##contig=<ID=sc0033710,length=5653>
##contig=<ID=sc0154278,length=1696>
##contig=<ID=sc0035739,length=7051>
##contig=<ID=sc0106951,length=2508>
##contig=<ID=sc0034446,length=5590>
##contig=<ID=sc0007162,length=10367>
##contig=<ID=sc0103497,length=2588>
##contig=<ID=sc0241498,length=850>
##contig=<ID=sc0085576,length=3058>
##contig=<ID=sc0124652,length=1854>
##contig=<ID=sc0034821,length=5537>
##contig=<ID=sc0135144,length=1975>
##contig=<ID=sc0137638,length=1935>
##contig=<ID=sc0143398,length=1848>
##contig=<ID=sc0215392,length=1068>
##contig=<ID=sc0238098,length=880>
##contig=<ID=sc0256775,length=712>
##contig=<ID=sc0143507,length=1846>
##contig=<ID=sc0046446,length=4723>
##contig=<ID=sc0079868,length=3236>
##contig=<ID=sc0035949,length=7098>
##contig=<ID=sc0034848,length=5530>
##contig=<ID=sc0012185,length=18523>
##contig=<ID=sc0048415,length=4605>
##contig=<ID=sc0260199,length=668>
##contig=<ID=sc0042082,length=5005>
##contig=<ID=sc0105538,length=2424>
##contig=<ID=sc0146386,length=1804>
##contig=<ID=sc0100314,length=2664>
##contig=<ID=sc0027939,length=6219>
##contig=<ID=sc0189578,length=1291>
##contig=<ID=sc0013162,length=8595>
##contig=<ID=sc0102075,length=2395>
##contig=<ID=sc0072770,length=3478>
##contig=<ID=sc0038224,length=5150>
##contig=<ID=sc0132082,length=1900>
##contig=<ID=sc0229978,length=951>
##contig=<ID=sc0008470,length=9893>
##contig=<ID=sc0129274,length=2072>
##contig=<ID=sc0150610,length=1745>
##contig=<ID=sc0213127,length=1086>
##contig=<ID=sc0232044,length=933>
##contig=<ID=sc0097830,length=2782>
##contig=<ID=sc0201917,length=1177>
##contig=<ID=sc0016794,length=7804>
##contig=<ID=sc0151568,length=1732>
##contig=<ID=sc0022800,length=6827>
##contig=<ID=sc0195808,length=1232>
##contig=<ID=sc0169567,length=1508>
##contig=<ID=sc0147388,length=1790>
##contig=<ID=sc0202396,length=1173>
##contig=<ID=sc0062399,length=6709>
##contig=<ID=sc0217548,length=1052>
##contig=<ID=sc0163289,length=1582>
##contig=<ID=sc0139822,length=1901>
##contig=<ID=sc0230469,length=946>
##contig=<ID=sc0055179,length=4237>
##contig=<ID=sc0019169,length=7300>
##contig=<ID=sc0098510,length=4203>
##contig=<ID=sc0183127,length=1358>
##contig=<ID=sc0228692,length=962>
##contig=<ID=sc0187501,length=1313>
##contig=<ID=sc0174283,length=1454>
##contig=<ID=sc0125179,length=2143>
##contig=<ID=sc0252035,length=758>
##contig=<ID=sc0086099,length=2991>
##contig=<ID=sc0048647,length=4593>
##contig=<ID=sc0144427,length=1833>
##contig=<ID=sc0138592,length=1920>
##contig=<ID=sc0049843,length=4542>
##contig=<ID=sc0240770,length=857>
##contig=<ID=sc0236653,length=893>
##contig=<ID=sc0226566,length=979>
##contig=<ID=sc0098706,length=2705>
##contig=<ID=sc0185320,length=1336>
##contig=<ID=sc0177610,length=1417>
##contig=<ID=sc0123456,length=2174>
##contig=<ID=sc0096256,length=2766>
##contig=<ID=sc0166094,length=1548>
##contig=<ID=sc0203571,length=1162>
##contig=<ID=sc0185277,length=1336>
##contig=<ID=sc0155772,length=1675>
##contig=<ID=sc0115350,length=2330>
##contig=<ID=sc0021151,length=7058>
##contig=<ID=sc0166674,length=1541>
##contig=<ID=sc0179072,length=1401>
##contig=<ID=sc0032248,length=5785>
##contig=<ID=sc0263179,length=611>
##contig=<ID=sc0215014,length=1072>
##contig=<ID=sc0099766,length=2678>
##contig=<ID=sc0045040,length=4784>
##contig=<ID=sc0209751,length=1112>
##contig=<ID=sc0155176,length=1683>
##contig=<ID=sc0241197,length=853>
##contig=<ID=sc0178891,length=2331>
##contig=<ID=sc0264409,length=568>
##contig=<ID=sc0150198,length=1750>
##contig=<ID=sc0195691,length=1233>
##contig=<ID=sc0212335,length=1092>
##contig=<ID=sc0192852,length=1259>
##contig=<ID=sc0013023,length=8584>
##contig=<ID=sc0033502,length=5673>
##contig=<ID=sc0005460,length=11521>
##contig=<ID=sc0178533,length=1407>
##contig=<ID=sc0192573,length=1262>
##contig=<ID=sc0255391,length=726>
##contig=<ID=sc0223746,length=1002>
##contig=<ID=sc0093544,length=2800>
##contig=<ID=sc0205594,length=1145>
##contig=<ID=sc0085655,length=3055>
##contig=<ID=sc0089730,length=4019>
##contig=<ID=sc0218654,length=1043>
##contig=<ID=sc0145445,length=1818>
##contig=<ID=sc0195128,length=1238>
##contig=<ID=sc0110079,length=2337>
##contig=<ID=sc0236392,length=895>
##contig=<ID=sc0244457,length=824>
##contig=<ID=sc0107990,length=2485>
##contig=<ID=sc0016690,length=7797>
##contig=<ID=sc0020467,length=7156>
##contig=<ID=sc0052440,length=4379>
##contig=<ID=sc0067362,length=3551>
##contig=<ID=sc0264532,length=561>
##contig=<ID=sc0160503,length=1616>
##contig=<ID=sc0119940,length=2240>
##contig=<ID=sc0111791,length=2403>
##contig=<ID=sc0010775,length=9199>
##contig=<ID=sc0094376,length=2814>
##contig=<ID=sc0093249,length=2751>
##contig=<ID=sc0232984,length=924>
##contig=<ID=sc0228233,length=966>
##contig=<ID=sc0044947,length=6753>
##contig=<ID=sc0051625,length=4520>
##contig=<ID=sc0174454,length=1452>
##contig=<ID=sc0222310,length=1014>
##contig=<ID=sc0094991,length=2799>
##contig=<ID=sc0186753,length=1321>
##contig=<ID=sc0007089,length=10530>
##contig=<ID=sc0073865,length=3438>
##contig=<ID=sc0120394,length=2231>
##contig=<ID=sc0003159,length=13453>
##contig=<ID=sc0238085,length=880>
##contig=<ID=sc0255389,length=726>
##contig=<ID=sc0242863,length=838>
##contig=<ID=sc0219093,length=1040>
##contig=<ID=sc0067055,length=3699>
##contig=<ID=sc0090408,length=2922>
##contig=<ID=sc0251931,length=759>
##contig=<ID=sc0115179,length=2334>
##contig=<ID=sc0112981,length=2378>
##contig=<ID=sc0215175,length=1070>
##contig=<ID=sc0124852,length=1993>
##contig=<ID=sc0143168,length=1852>
##contig=<ID=sc0175124,length=1445>
##contig=<ID=sc0051192,length=4307>
##contig=<ID=sc0150705,length=1743>
##contig=<ID=sc0172966,length=1469>
##contig=<ID=sc0240784,length=856>
##contig=<ID=sc0076271,length=3354>
##contig=<ID=sc0103008,length=2600>
##contig=<ID=sc0157596,length=1653>
##contig=<ID=sc0195594,length=1234>
##contig=<ID=sc0113047,length=2377>
##contig=<ID=sc0168559,length=1520>
##contig=<ID=sc0226893,length=977>
##contig=<ID=sc0264031,length=584>
##contig=<ID=sc0135130,length=1975>
##contig=<ID=sc0252072,length=757>
##contig=<ID=sc0036080,length=5456>
##contig=<ID=sc0005869,length=10958>
##contig=<ID=sc0177465,length=1419>
##contig=<ID=sc0117001,length=2298>
##contig=<ID=sc0000868,length=18278>
##contig=<ID=sc0054439,length=4273>
##contig=<ID=sc0060752,length=3970>
##contig=<ID=sc0040367,length=5038>
##contig=<ID=sc0156446,length=1667>
##contig=<ID=sc0071330,length=3531>
##contig=<ID=sc0234182,length=914>
##contig=<ID=sc0102312,length=2616>
##contig=<ID=sc0138193,length=1926>
##contig=<ID=sc0195587,length=1234>
##contig=<ID=sc0125880,length=2131>
##contig=<ID=sc0096106,length=2771>
##contig=<ID=sc0043510,length=4907>
##contig=<ID=sc0142809,length=1857>
##contig=<ID=sc0183270,length=1357>
##contig=<ID=sc0026242,length=6244>
##contig=<ID=sc0115869,length=2320>
##contig=<ID=sc0009234,length=18285>
##contig=<ID=sc0017595,length=7626>
##contig=<ID=sc0130497,length=2052>
##contig=<ID=sc0206628,length=1137>
##contig=<ID=sc0088614,length=2834>
##contig=<ID=sc0086700,length=3025>
##contig=<ID=sc0134868,length=1979>
##contig=<ID=sc0163672,length=1542>
##contig=<ID=sc0157428,length=1655>
##contig=<ID=sc0087614,length=2999>
##contig=<ID=sc0120581,length=2228>
##contig=<ID=sc0153484,length=1706>
##contig=<ID=sc0236027,length=898>
##contig=<ID=sc0131210,length=2039>
##contig=<ID=sc0048028,length=4628>
##contig=<ID=sc0007868,length=10252>
##contig=<ID=sc0019564,length=7273>
##contig=<ID=sc0073457,length=3452>
##contig=<ID=sc0101741,length=2683>
##contig=<ID=sc0145202,length=1822>
##contig=<ID=sc0163424,length=1580>
##contig=<ID=sc0107116,length=2504>
##contig=<ID=sc0094366,length=2815>
##contig=<ID=sc0155935,length=1673>
##contig=<ID=sc0021406,length=7019>
##contig=<ID=sc0123904,length=2166>
##contig=<ID=sc0230936,length=942>
##contig=<ID=sc0003437,length=13238>
##contig=<ID=sc0055459,length=4224>
##contig=<ID=sc0033887,length=5637>
##contig=<ID=sc0028590,length=6147>
##contig=<ID=sc0124248,length=2160>
##contig=<ID=sc0106277,length=3966>
##contig=<ID=sc0179427,length=1397>
##contig=<ID=sc0208613,length=1867>
##contig=<ID=sc0225369,length=990>
##contig=<ID=sc0058306,length=4073>
##contig=<ID=sc0190181,length=1285>
##contig=<ID=sc0253523,length=744>
##contig=<ID=sc0097740,length=2729>
##contig=<ID=sc0154286,length=1696>
##contig=<ID=sc0223596,length=1004>
##contig=<ID=sc0194574,length=1243>
##contig=<ID=sc0136922,length=1905>
##contig=<ID=sc0080739,length=3231>
##contig=<ID=sc0063211,length=3860>
##contig=<ID=sc0186114,length=1327>
##contig=<ID=sc0033574,length=5666>
##contig=<ID=sc0250402,length=772>
##contig=<ID=sc0002314,length=14678>
##contig=<ID=sc0127505,length=2101>
##contig=<ID=sc0220843,length=1026>
##contig=<ID=sc0020549,length=7129>
##contig=<ID=sc0069319,length=3608>
##contig=<ID=sc0057107,length=4141>
##contig=<ID=sc0176929,length=1425>
##contig=<ID=sc0042879,length=4949>
##contig=<ID=sc0243585,length=832>
##contig=<ID=sc0052497,length=4239>
##contig=<ID=sc0198762,length=1205>
##contig=<ID=sc0056794,length=4144>
##contig=<ID=sc0143115,length=1853>
##contig=<ID=sc0028882,length=6112>
##contig=<ID=sc0114628,length=2345>
##contig=<ID=sc0180311,length=1387>
##contig=<ID=sc0020513,length=7083>
##contig=<ID=sc0163242,length=1582>
##contig=<ID=sc0220500,length=1029>
##contig=<ID=sc0052232,length=4389>
##contig=<ID=sc0191695,length=1271>
##contig=<ID=sc0257446,length=704>
##contig=<ID=sc0236864,length=891>
##contig=<ID=sc0024741,length=6590>
##contig=<ID=sc0214722,length=1074>
##contig=<ID=sc0196632,length=1224>
##contig=<ID=sc0257998,length=697>
##contig=<ID=sc0059452,length=4092>
##contig=<ID=sc0230623,length=945>
##contig=<ID=sc0008765,length=9907>
##contig=<ID=sc0097423,length=2737>
##contig=<ID=sc0170742,length=1490>
##contig=<ID=sc0153887,length=1701>
##contig=<ID=sc0006431,length=10937>
##contig=<ID=sc0167701,length=1530>
##contig=<ID=sc0009610,length=9559>
##contig=<ID=sc0254824,length=731>
##contig=<ID=sc0147886,length=1783>
##contig=<ID=sc0100691,length=2655>
##contig=<ID=sc0128640,length=3719>
##contig=<ID=sc0095286,length=2792>
##contig=<ID=sc0171693,length=1484>
##contig=<ID=sc0003040,length=13644>
##contig=<ID=sc0012112,length=8963>
##contig=<ID=sc0067564,length=3678>
##contig=<ID=sc0105584,length=2539>
##contig=<ID=sc0109354,length=2455>
##contig=<ID=sc0227592,length=971>
##contig=<ID=sc0048578,length=4596>
##contig=<ID=sc0171543,length=1486>
##contig=<ID=sc0195767,length=1232>
##contig=<ID=sc0236278,length=896>
##contig=<ID=sc0086079,length=3043>
##contig=<ID=sc0007241,length=10538>
##contig=<ID=sc0219375,length=1037>
##contig=<ID=sc0084298,length=3095>
##contig=<ID=sc0212720,length=1089>
##contig=<ID=sc0259112,length=683>
##contig=<ID=sc0076078,length=3361>
##contig=<ID=sc0245567,length=814>
##contig=<ID=sc0134105,length=1992>
##contig=<ID=sc0170431,length=1498>
##contig=<ID=sc0134810,length=1980>
##contig=<ID=sc0062099,length=3910>
##contig=<ID=sc0207874,length=1127>
##contig=<ID=sc0126219,length=2125>
##contig=<ID=sc0124035,length=2163>
##contig=<ID=sc0112199,length=2395>
##contig=<ID=sc0190861,length=1279>
##contig=<ID=sc0072723,length=3480>
##contig=<ID=sc0076230,length=3355>
##contig=<ID=sc0175165,length=1444>
##contig=<ID=sc0060683,length=3974>
##contig=<ID=sc0081906,length=3170>
##contig=<ID=sc0092648,length=2861>
##contig=<ID=sc0218995,length=1041>
##contig=<ID=sc0203459,length=1163>
##contig=<ID=sc0154383,length=1694>
##contig=<ID=sc0254070,length=738>
##contig=<ID=sc0196731,length=1223>
##contig=<ID=sc0103870,length=2579>
##contig=<ID=sc0062677,length=3884>
##contig=<ID=sc0024772,length=9517>
##contig=<ID=sc0235886,length=899>
##contig=<ID=sc0013928,length=8182>
##contig=<ID=sc0194142,length=1247>
##contig=<ID=sc0072580,length=3485>
##contig=<ID=sc0031924,length=5786>
##contig=<ID=sc0132760,length=2014>
##contig=<ID=sc0034171,length=5611>
##contig=<ID=sc0093384,length=2841>
##contig=<ID=sc0157265,length=1656>
##contig=<ID=sc0230681,length=944>
##contig=<ID=sc0247883,length=795>
##contig=<ID=sc0139254,length=1910>
##contig=<ID=sc0245039,length=819>
##contig=<ID=sc0059180,length=4042>
##contig=<ID=sc0024099,length=8446>
##contig=<ID=sc0211926,length=1096>
##contig=<ID=sc0078280,length=3287>
##contig=<ID=sc0115450,length=2329>
##contig=<ID=sc0101863,length=2627>
##contig=<ID=sc0076496,length=3347>
##contig=<ID=sc0207474,length=1130>
##contig=<ID=sc0177301,length=1421>
##contig=<ID=sc0186002,length=1329>
##contig=<ID=sc0022764,length=10861>
##contig=<ID=sc0064269,length=3814>
##contig=<ID=sc0190252,length=1285>
##contig=<ID=sc0211493,length=1099>
##contig=<ID=sc0090801,length=2912>
##contig=<ID=sc0050012,length=4300>
##contig=<ID=sc0173104,length=1467>
##contig=<ID=sc0138591,length=1920>
##contig=<ID=sc0253657,length=742>
##contig=<ID=sc0212054,length=1064>
##contig=<ID=sc0230972,length=942>
##contig=<ID=sc0256702,length=712>
##contig=<ID=sc0142396,length=1864>
##contig=<ID=sc0251445,length=763>
##contig=<ID=sc0054189,length=4277>
##contig=<ID=sc0111740,length=2404>
##contig=<ID=sc0080490,length=3217>
##contig=<ID=sc0195707,length=1233>
##contig=<ID=sc0131503,length=2034>
##contig=<ID=sc0010737,length=9202>
##contig=<ID=sc0250237,length=774>
##contig=<ID=sc0003264,length=13445>
##contig=<ID=sc0203931,length=1159>
##contig=<ID=sc0112513,length=2139>
##contig=<ID=sc0150144,length=1751>
##contig=<ID=sc0217098,length=1055>
##contig=<ID=sc0103785,length=2582>
##contig=<ID=sc0100188,length=2667>
##contig=<ID=sc0211947,length=1095>
##contig=<ID=sc0201120,length=1183>
##contig=<ID=sc0026997,length=6329>
##contig=<ID=sc0183934,length=1350>
##contig=<ID=sc0187987,length=1308>
##contig=<ID=sc0104802,length=2558>
##contig=<ID=sc0002442,length=14146>
##contig=<ID=sc0181647,length=1374>
##contig=<ID=sc0250551,length=771>
##contig=<ID=sc0213912,length=1080>
##contig=<ID=sc0222624,length=1011>
##contig=<ID=sc0126045,length=1916>
##contig=<ID=sc0030822,length=5922>
##contig=<ID=sc0070821,length=3551>
##contig=<ID=sc0191179,length=1276>
##contig=<ID=sc0060138,length=3860>
##contig=<ID=sc0216861,length=1057>
##contig=<ID=sc0032837,length=5597>
##contig=<ID=sc0052700,length=4366>
##contig=<ID=sc0122033,length=2201>
##contig=<ID=sc0207728,length=1128>
##contig=<ID=sc0057894,length=4103>
##contig=<ID=sc0037161,length=6325>
##contig=<ID=sc0053789,length=4306>
##contig=<ID=sc0190093,length=1286>
##contig=<ID=sc0057736,length=4110>
##contig=<ID=sc0088805,length=2836>
##contig=<ID=sc0135820,length=1964>
##contig=<ID=sc0044340,length=4850>
##contig=<ID=sc0028661,length=5981>
##contig=<ID=sc0255920,length=720>
##contig=<ID=sc0227672,length=970>
##contig=<ID=sc0194892,length=1240>
##contig=<ID=sc0159113,length=1633>
##contig=<ID=sc0200145,length=1192>
##contig=<ID=sc0126134,length=2127>
##contig=<ID=sc0021878,length=6951>
##contig=<ID=sc0097451,length=2736>
##contig=<ID=sc0227524,length=971>
##contig=<ID=sc0071881,length=3424>
##contig=<ID=sc0008918,length=9831>
##contig=<ID=sc0256158,length=718>
##contig=<ID=sc0183473,length=1354>
##contig=<ID=sc0027103,length=6316>
##contig=<ID=sc0025412,length=6339>
##contig=<ID=sc0195113,length=1238>
##contig=<ID=sc0186338,length=1325>
##contig=<ID=sc0182498,length=1228>
##contig=<ID=sc0146278,length=1806>
##contig=<ID=sc0088511,length=2974>
##contig=<ID=sc0147603,length=1787>
##contig=<ID=sc0056740,length=4160>
##contig=<ID=sc0114470,length=2349>
##contig=<ID=sc0211637,length=1098>
##contig=<ID=sc0226542,length=979>
##contig=<ID=sc0091508,length=2892>
##contig=<ID=sc0010019,length=9440>
##contig=<ID=sc0103129,length=2597>
##contig=<ID=sc0232042,length=933>
##contig=<ID=sc0245353,length=816>
##contig=<ID=sc0258742,length=688>
##contig=<ID=sc0085709,length=3054>
##contig=<ID=sc0023432,length=6746>
##contig=<ID=sc0013816,length=8393>
##contig=<ID=sc0077985,length=3297>
##contig=<ID=sc0091740,length=4081>
##contig=<ID=sc0052606,length=4370>
##contig=<ID=sc0043685,length=4897>
##contig=<ID=sc0006770,length=10759>
##contig=<ID=sc0193894,length=1249>
##contig=<ID=sc0179239,length=1399>
##contig=<ID=sc0014933,length=8157>
##contig=<ID=sc0021619,length=6977>
##contig=<ID=sc0025670,length=6480>
##contig=<ID=sc0142461,length=1863>
##contig=<ID=sc0220642,length=1028>
##contig=<ID=sc0056848,length=4154>
##contig=<ID=sc0105046,length=2552>
##contig=<ID=sc0060488,length=3982>
##contig=<ID=sc0226289,length=982>
##contig=<ID=sc0236186,length=897>
##contig=<ID=sc0023469,length=10438>
##contig=<ID=sc0059667,length=4020>
##contig=<ID=sc0046246,length=4643>
##contig=<ID=sc0155695,length=1677>
##contig=<ID=sc0151735,length=1730>
##contig=<ID=sc0076235,length=3355>
##contig=<ID=sc0260537,length=663>
##contig=<ID=sc0107347,length=2499>
##contig=<ID=sc0251122,length=766>
##contig=<ID=sc0186207,length=1326>
##contig=<ID=sc0074690,length=3410>
##contig=<ID=sc0228805,length=961>
##contig=<ID=sc0151641,length=1731>
##contig=<ID=sc0085857,length=3049>
##contig=<ID=sc0036953,length=5387>
##contig=<ID=sc0027713,length=6244>
##contig=<ID=sc0007164,length=10480>
##contig=<ID=sc0261471,length=647>
##contig=<ID=sc0208563,length=1122>
##contig=<ID=sc0092743,length=2858>
##contig=<ID=sc0087184,length=3012>
##contig=<ID=sc0016033,length=7786>
##contig=<ID=sc0151674,length=1731>
##contig=<ID=sc0182399,length=1366>
##contig=<ID=sc0047443,length=4665>
##contig=<ID=sc0061220,length=3949>
##contig=<ID=sc0147404,length=1747>
##contig=<ID=sc0236891,length=891>
##contig=<ID=sc0055735,length=4225>
##contig=<ID=sc0223177,length=1007>
##contig=<ID=sc0179837,length=1392>
##contig=<ID=sc0223985,length=1000>
##contig=<ID=sc0247286,length=800>
##contig=<ID=sc0013755,length=8408>
##contig=<ID=sc0090356,length=2924>
##contig=<ID=sc0061347,length=4891>
##contig=<ID=sc0126664,length=2118>
##contig=<ID=sc0070955,length=3545>
##contig=<ID=sc0159194,length=1601>
##contig=<ID=sc0150473,length=1747>
##contig=<ID=sc0060526,length=3981>
##contig=<ID=sc0053320,length=4332>
##contig=<ID=sc0011453,length=9007>
##contig=<ID=sc0178440,length=1408>
##contig=<ID=sc0054714,length=4309>
##contig=<ID=sc0063006,length=3870>
##contig=<ID=sc0184965,length=1340>
##contig=<ID=sc0081774,length=3174>
##contig=<ID=sc0200552,length=1942>
##contig=<ID=sc0101205,length=2642>
##contig=<ID=sc0160428,length=1617>
##contig=<ID=sc0263499,length=602>
##contig=<ID=sc0038575,length=5257>
##contig=<ID=sc0145371,length=1819>
##contig=<ID=sc0145238,length=1821>
##contig=<ID=sc0234931,length=908>
##contig=<ID=sc0049312,length=4552>
##contig=<ID=sc0222482,length=1012>
##contig=<ID=sc0050178,length=4260>
##contig=<ID=sc0032558,length=5679>
##contig=<ID=sc0170261,length=1500>
##contig=<ID=sc0097913,length=2725>
##contig=<ID=sc0034321,length=5604>
##contig=<ID=sc0199305,length=1200>
##contig=<ID=sc0095382,length=2640>
##contig=<ID=sc0110127,length=2438>
##contig=<ID=sc0076399,length=3116>
##contig=<ID=sc0247636,length=797>
##contig=<ID=sc0184332,length=1346>
##contig=<ID=sc0028037,length=6209>
##contig=<ID=sc0144585,length=1830>
##contig=<ID=sc0140852,length=1887>
##contig=<ID=sc0051104,length=4451>
##contig=<ID=sc0188030,length=1307>
##contig=<ID=sc0102742,length=2606>
##contig=<ID=sc0175567,length=1440>
##contig=<ID=sc0248398,length=790>
##contig=<ID=sc0151818,length=1729>
##contig=<ID=sc0052009,length=4401>
##contig=<ID=sc0028284,length=9053>
##contig=<ID=sc0232506,length=928>
##contig=<ID=sc0202139,length=1175>
##contig=<ID=sc0073018,length=3468>
##contig=<ID=sc0133842,length=2027>
##contig=<ID=sc0006874,length=10709>
##contig=<ID=sc0079379,length=5831>
##contig=<ID=sc0076939,length=3333>
##contig=<ID=sc0135002,length=1977>
##contig=<ID=sc0077948,length=4323>
##contig=<ID=sc0250535,length=771>
##contig=<ID=sc0193960,length=1249>
##contig=<ID=sc0125259,length=2142>
##contig=<ID=sc0153545,length=1706>
##contig=<ID=sc0173832,length=1459>
##contig=<ID=sc0254788,length=731>
##contig=<ID=sc0073127,length=3464>
##contig=<ID=sc0186675,length=1322>
##contig=<ID=sc0118019,length=2277>
##contig=<ID=sc0180795,length=1382>
##contig=<ID=sc0205293,length=1148>
##contig=<ID=sc0021437,length=7015>
##contig=<ID=sc0239682,length=866>
##contig=<ID=sc0259518,length=678>
##contig=<ID=sc0220641,length=1028>
##contig=<ID=sc0200047,length=1193>
##contig=<ID=sc0243097,length=836>
##contig=<ID=sc0087905,length=2990>
##contig=<ID=sc0033991,length=5627>
##contig=<ID=sc0228650,length=962>
##contig=<ID=sc0008006,length=10195>
##contig=<ID=sc0019904,length=7056>
##contig=<ID=sc0084159,length=3091>
##contig=<ID=sc0136179,length=1958>
##contig=<ID=sc0167807,length=1529>
##contig=<ID=sc0021383,length=7023>
##contig=<ID=sc0189092,length=1296>
##contig=<ID=sc0126962,length=2113>
##contig=<ID=sc0147431,length=1789>
##contig=<ID=sc0086407,length=3034>
##contig=<ID=sc0065812,length=3750>
##contig=<ID=sc0081038,length=3198>
##contig=<ID=sc0073816,length=3439>
##contig=<ID=sc0093169,length=2847>
##contig=<ID=sc0100137,length=2669>
##contig=<ID=sc0236281,length=896>
##contig=<ID=sc0159238,length=1631>
##contig=<ID=sc0255545,length=724>
##contig=<ID=sc0210616,length=1105>
##contig=<ID=sc0002556,length=14296>
##contig=<ID=sc0252733,length=751>
##contig=<ID=sc0057967,length=4057>
##contig=<ID=sc0140928,length=1885>
##contig=<ID=sc0010403,length=9385>
##contig=<ID=sc0106320,length=4232>
##contig=<ID=sc0018913,length=7312>
##contig=<ID=sc0217331,length=1054>
##contig=<ID=sc0197654,length=1215>
##contig=<ID=sc0248445,length=790>
##contig=<ID=sc0253802,length=741>
##contig=<ID=sc0123331,length=2176>
##contig=<ID=sc0152098,length=1724>
##contig=<ID=sc0256076,length=718>
##contig=<ID=sc0001568,length=16053>
##contig=<ID=sc0092100,length=2876>
##contig=<ID=sc0190546,length=1282>
##contig=<ID=sc0148301,length=1777>
##contig=<ID=sc0221820,length=1018>
##contig=<ID=sc0165805,length=1551>
##contig=<ID=sc0071630,length=6087>
##contig=<ID=sc0097781,length=2729>
##contig=<ID=sc0247334,length=799>
##contig=<ID=sc0022624,length=6706>
##contig=<ID=sc0012356,length=8752>
##contig=<ID=sc0067333,length=3707>
##contig=<ID=sc0063446,length=3851>
##contig=<ID=sc0156867,length=1661>
##contig=<ID=sc0105544,length=2540>
##contig=<ID=sc0039665,length=5175>
##contig=<ID=sc0139244,length=1910>
##contig=<ID=sc0088201,length=2983>
##contig=<ID=sc0238654,length=875>
##contig=<ID=sc0024999,length=6393>
##contig=<ID=sc0088260,length=2981>
##contig=<ID=sc0080257,length=3224>
##contig=<ID=sc0160984,length=1610>
##contig=<ID=sc0049412,length=4090>
##contig=<ID=sc0040049,length=4925>
##contig=<ID=sc0258838,length=687>
##contig=<ID=sc0058920,length=4053>
##contig=<ID=sc0200332,length=1190>
##contig=<ID=sc0151279,length=1735>
##contig=<ID=sc0002752,length=14041>
##contig=<ID=sc0006551,length=10882>
##contig=<ID=sc0225551,length=988>
##contig=<ID=sc0048953,length=4575>
##contig=<ID=sc0156992,length=1660>
##contig=<ID=sc0225874,length=985>
##contig=<ID=sc0105511,length=2543>
##contig=<ID=sc0223817,length=1002>
##contig=<ID=sc0046555,length=4717>
##contig=<ID=sc0118498,length=2268>
##contig=<ID=sc0140777,length=1888>
##contig=<ID=sc0092909,length=2854>
##contig=<ID=sc0219672,length=1035>
##contig=<ID=sc0081609,length=3179>
##contig=<ID=sc0112687,length=2384>
##contig=<ID=sc0189263,length=1294>
##contig=<ID=sc0102448,length=2613>
##contig=<ID=sc0208153,length=1125>
##contig=<ID=sc0030405,length=5964>
##contig=<ID=sc0112416,length=2390>
##contig=<ID=sc0208151,length=1125>
##contig=<ID=sc0159681,length=1626>
##contig=<ID=sc0002321,length=14488>
##contig=<ID=sc0255681,length=723>
##contig=<ID=sc0145448,length=1818>
##contig=<ID=sc0141950,length=1870>
##contig=<ID=sc0146249,length=1806>
##contig=<ID=sc0092981,length=5536>
##contig=<ID=sc0078124,length=3292>
##contig=<ID=sc0081469,length=3015>
##contig=<ID=sc0256543,length=714>
##contig=<ID=sc0074062,length=3431>
##contig=<ID=sc0075883,length=3367>
##contig=<ID=sc0170553,length=1497>
##contig=<ID=sc0202505,length=1172>
##contig=<ID=sc0047492,length=4610>
##contig=<ID=sc0203430,length=1163>
##contig=<ID=sc0258324,length=693>
##contig=<ID=sc0054997,length=4246>
##contig=<ID=sc0204615,length=1153>
##contig=<ID=sc0084023,length=3103>
##contig=<ID=sc0119011,length=2258>
##contig=<ID=sc0123922,length=2165>
##contig=<ID=sc0176892,length=1425>
##contig=<ID=sc0092709,length=2859>
##contig=<ID=sc0191819,length=2076>
##contig=<ID=sc0214212,length=1078>
##contig=<ID=sc0075458,length=3382>
##contig=<ID=sc0155714,length=1676>
##contig=<ID=sc0219080,length=1040>
##contig=<ID=sc0219237,length=1039>
##contig=<ID=sc0046566,length=4716>
##contig=<ID=sc0183321,length=1356>
##contig=<ID=sc0165616,length=1554>
##contig=<ID=sc0115655,length=2271>
##contig=<ID=sc0088633,length=2971>
##contig=<ID=sc0102306,length=2616>
##contig=<ID=sc0247459,length=798>
##contig=<ID=sc0256847,length=711>
##contig=<ID=sc0058712,length=3889>
##contig=<ID=sc0092269,length=2876>
##contig=<ID=sc0172435,length=1475>
##contig=<ID=sc0140515,length=1891>
##contig=<ID=sc0038784,length=5132>
##contig=<ID=sc0252389,length=754>
##contig=<ID=sc0143127,length=1852>
##contig=<ID=sc0005373,length=11510>
##contig=<ID=sc0143423,length=1848>
##contig=<ID=sc0041361,length=5055>
##contig=<ID=sc0168716,length=1518>
##contig=<ID=sc0002639,length=14203>
##contig=<ID=sc0214214,length=1078>
##contig=<ID=sc0045238,length=4795>
##contig=<ID=sc0263429,length=604>
##contig=<ID=sc0054541,length=4268>
##contig=<ID=sc0075404,length=3200>
##contig=<ID=sc0140500,length=1892>
##contig=<ID=sc0075250,length=3390>
##contig=<ID=sc0209462,length=1114>
##contig=<ID=sc0200975,length=1185>
##contig=<ID=sc0225676,length=987>
##contig=<ID=sc0054337,length=4278>
##contig=<ID=sc0154307,length=1695>
##contig=<ID=sc0058664,length=4067>
##contig=<ID=sc0045576,length=4770>
##contig=<ID=sc0220706,length=1027>
##contig=<ID=sc0000081,length=28301>
##contig=<ID=sc0103650,length=2585>
##contig=<ID=sc0149490,length=1760>
##contig=<ID=sc0223608,length=1004>
##contig=<ID=sc0231136,length=940>
##contig=<ID=sc0260884,length=657>
##contig=<ID=sc0147983,length=1782>
##contig=<ID=sc0167943,length=1527>
##contig=<ID=sc0004428,length=12271>
##contig=<ID=sc0253990,length=739>
##contig=<ID=sc0258654,length=689>
##contig=<ID=sc0200819,length=1186>
##contig=<ID=sc0082978,length=4489>
##contig=<ID=sc0148892,length=1702>
##contig=<ID=sc0259257,length=681>
##contig=<ID=sc0134178,length=1991>
##contig=<ID=sc0202277,length=1174>
##contig=<ID=sc0213430,length=1084>
##contig=<ID=sc0025868,length=6456>
##contig=<ID=sc0228245,length=965>
##contig=<ID=sc0083902,length=3095>
##contig=<ID=sc0181888,length=1371>
##contig=<ID=sc0256156,length=718>
##contig=<ID=sc0235163,length=906>
##contig=<ID=sc0042023,length=5008>
##contig=<ID=sc0254820,length=731>
##contig=<ID=sc0022308,length=7496>
##contig=<ID=sc0111387,length=2411>
##contig=<ID=sc0080823,length=3205>
##contig=<ID=sc0043426,length=4713>
##contig=<ID=sc0061636,length=3930>
##contig=<ID=sc0013124,length=8479>
##contig=<ID=sc0196162,length=1229>
##contig=<ID=sc0110175,length=2437>
##contig=<ID=sc0089925,length=2936>
##contig=<ID=sc0003727,length=12673>
##contig=<ID=sc0154073,length=1699>
##contig=<ID=sc0006665,length=10852>
##contig=<ID=sc0003193,length=13583>
##contig=<ID=sc0109668,length=2448>
##contig=<ID=sc0211986,length=1095>
##contig=<ID=sc0004384,length=12337>
##contig=<ID=sc0220612,length=1028>
##contig=<ID=sc0078628,length=3275>
##contig=<ID=sc0034377,length=5595>
##contig=<ID=sc0024159,length=7762>
##contig=<ID=sc0123565,length=2172>
##contig=<ID=sc0232379,length=930>
##contig=<ID=sc0095807,length=2778>
##contig=<ID=sc0012317,length=10566>
##contig=<ID=sc0194934,length=1240>
##contig=<ID=sc0233055,length=924>
##contig=<ID=sc0010438,length=9305>
##contig=<ID=sc0096683,length=4777>
##contig=<ID=sc0205861,length=1143>
##contig=<ID=sc0040446,length=4864>
##contig=<ID=sc0049482,length=4542>
##contig=<ID=sc0005879,length=11093>
##contig=<ID=sc0077079,length=3328>
##contig=<ID=sc0193377,length=1254>
##contig=<ID=sc0024714,length=6594>
##contig=<ID=sc0030381,length=5966>
##contig=<ID=sc0195235,length=1237>
##contig=<ID=sc0001028,length=17620>
##contig=<ID=sc0218633,length=1044>
##contig=<ID=sc0064556,length=3802>
##contig=<ID=sc0175268,length=1443>
##contig=<ID=sc0258494,length=691>
##contig=<ID=sc0224039,length=1000>
##contig=<ID=sc0224991,length=992>
##contig=<ID=sc0054372,length=4277>
##contig=<ID=sc0106028,length=2476>
##contig=<ID=sc0215843,length=1065>
##contig=<ID=sc0108937,length=2464>
##contig=<ID=sc0075476,length=3381>
##contig=<ID=sc0155952,length=1673>
##contig=<ID=sc0158936,length=1678>
##contig=<ID=sc0159475,length=1629>
##contig=<ID=sc0124446,length=2156>
##contig=<ID=sc0166665,length=1542>
##contig=<ID=sc0031717,length=5708>
##contig=<ID=sc0090410,length=2922>
##contig=<ID=sc0151080,length=1738>
##contig=<ID=sc0011355,length=9034>
##contig=<ID=sc0172776,length=1335>
##contig=<ID=sc0242351,length=843>
##contig=<ID=sc0055226,length=4235>
##contig=<ID=sc0120678,length=3091>
##contig=<ID=sc0173500,length=1463>
##contig=<ID=sc0220236,length=1031>
##contig=<ID=sc0258674,length=689>
##contig=<ID=sc0123432,length=3825>
##contig=<ID=sc0139778,length=1902>
##contig=<ID=sc0180573,length=1385>
##contig=<ID=sc0119783,length=2244>
##contig=<ID=sc0112706,length=2251>
##contig=<ID=sc0156214,length=1670>
##contig=<ID=sc0160819,length=1612>
##contig=<ID=sc0228131,length=966>
##contig=<ID=sc0080849,length=3044>
##contig=<ID=sc0209813,length=1112>
##contig=<ID=sc0039705,length=5156>
##contig=<ID=sc0085802,length=3051>
##contig=<ID=sc0122911,length=2184>
##contig=<ID=sc0026482,length=6389>
##contig=<ID=sc0022199,length=7864>
##contig=<ID=sc0150604,length=1745>
##contig=<ID=sc0198117,length=1211>
##contig=<ID=sc0141716,length=1873>
##contig=<ID=sc0072977,length=3471>
##contig=<ID=sc0093263,length=2844>
##contig=<ID=sc0169990,length=1503>
##contig=<ID=sc0052218,length=4391>
##contig=<ID=sc0257193,length=707>
##contig=<ID=sc0001579,length=15954>
##contig=<ID=sc0127925,length=2096>
##contig=<ID=sc0008555,length=9981>
##contig=<ID=sc0229170,length=958>
##contig=<ID=sc0075113,length=3341>
##contig=<ID=sc0007163,length=10581>
##contig=<ID=sc0064026,length=3820>
##contig=<ID=sc0112374,length=2391>
##contig=<ID=sc0049315,length=4552>
##contig=<ID=sc0232077,length=932>
##contig=<ID=sc0158184,length=1645>
##contig=<ID=sc0037230,length=5364>
##contig=<ID=sc0101207,length=2642>
##contig=<ID=sc0252510,length=753>
##contig=<ID=sc0081262,length=3190>
##contig=<ID=sc0038112,length=5293>
##contig=<ID=sc0087635,length=2995>
##contig=<ID=sc0174093,length=1456>
##contig=<ID=sc0151664,length=1731>
##contig=<ID=sc0171882,length=1482>
##contig=<ID=sc0014288,length=8293>
##contig=<ID=sc0208683,length=1121>
##contig=<ID=sc0189859,length=1288>
##contig=<ID=sc0032890,length=5724>
##contig=<ID=sc0090353,length=2924>
##contig=<ID=sc0065730,length=3754>
##contig=<ID=sc0183196,length=1357>
##contig=<ID=sc0051066,length=4453>
##contig=<ID=sc0122402,length=2194>
##contig=<ID=sc0061206,length=3949>
##contig=<ID=sc0226314,length=981>
##contig=<ID=sc0073920,length=3436>
##contig=<ID=sc0226380,length=981>
##contig=<ID=sc0099396,length=2687>
##contig=<ID=sc0041417,length=5051>
##contig=<ID=sc0003906,length=12682>
##contig=<ID=sc0049528,length=4539>
##contig=<ID=sc0249450,length=781>
##contig=<ID=sc0090448,length=4372>
##contig=<ID=sc0089876,length=2938>
##contig=<ID=sc0259008,length=684>
##contig=<ID=sc0029812,length=6018>
##contig=<ID=sc0147740,length=1785>
##contig=<ID=sc0074409,length=3420>
##contig=<ID=sc0026723,length=6360>
##contig=<ID=sc0238010,length=881>
##contig=<ID=sc0082755,length=3144>
##contig=<ID=sc0209514,length=1114>
##contig=<ID=sc0069298,length=3610>
##contig=<ID=sc0214289,length=1077>
##contig=<ID=sc0119854,length=2242>
##contig=<ID=sc0064240,length=3815>
##contig=<ID=sc0217433,length=1053>
##contig=<ID=sc0263131,length=612>
##contig=<ID=sc0263501,length=602>
##contig=<ID=sc0162008,length=1597>
##contig=<ID=sc0184484,length=1344>
##contig=<ID=sc0183655,length=1352>
##contig=<ID=sc0118412,length=2269>
##contig=<ID=sc0226903,length=977>
##contig=<ID=sc0088453,length=2976>
##contig=<ID=sc0004181,length=12455>
##contig=<ID=sc0061126,length=3953>
##contig=<ID=sc0239425,length=868>
##contig=<ID=sc0032478,length=5887>
##contig=<ID=sc0256600,length=713>
##contig=<ID=sc0143715,length=1843>
##contig=<ID=sc0177340,length=1420>
##contig=<ID=sc0008384,length=10100>
##contig=<ID=sc0208807,length=1120>
##contig=<ID=sc0223893,length=1001>
##contig=<ID=sc0126806,length=2115>
##contig=<ID=sc0120729,length=2192>
##contig=<ID=sc0183106,length=1358>
##contig=<ID=sc0205699,length=1145>
##contig=<ID=sc0262281,length=632>
##contig=<ID=sc0161427,length=1605>
##contig=<ID=sc0107754,length=2490>
##contig=<ID=sc0181597,length=1374>
##contig=<ID=sc0013008,length=8551>
##contig=<ID=sc0187083,length=1317>
##contig=<ID=sc0166353,length=1545>
##contig=<ID=sc0087792,length=4988>
##contig=<ID=sc0132432,length=2020>
##contig=<ID=sc0231501,length=937>
##contig=<ID=sc0010507,length=9285>
##contig=<ID=sc0122906,length=2185>
##contig=<ID=sc0046515,length=4719>
##contig=<ID=sc0175501,length=1441>
##contig=<ID=sc0046593,length=4576>
##contig=<ID=sc0042979,length=4826>
##contig=<ID=sc0179815,length=1393>
##contig=<ID=sc0087615,length=2999>
##contig=<ID=sc0101831,length=2627>
##contig=<ID=sc0030128,length=5987>
##contig=<ID=sc0024174,length=6663>
##contig=<ID=sc0263920,length=588>
##contig=<ID=sc0140954,length=1885>
##contig=<ID=sc0012894,length=8664>
##contig=<ID=sc0091819,length=2883>
##contig=<ID=sc0056184,length=4186>
##contig=<ID=sc0015390,length=7992>
##contig=<ID=sc0230731,length=944>
##contig=<ID=sc0026492,length=6385>
##contig=<ID=sc0175877,length=2175>
##contig=<ID=sc0254665,length=733>
##contig=<ID=sc0017494,length=7679>
##contig=<ID=sc0219414,length=1037>
##contig=<ID=sc0211467,length=1099>
##contig=<ID=sc0033994,length=5627>
##contig=<ID=sc0087818,length=2993>
##contig=<ID=sc0070752,length=3553>
##contig=<ID=sc0085880,length=3049>
##contig=<ID=sc0121040,length=2220>
##contig=<ID=sc0049244,length=4556>
##contig=<ID=sc0137520,length=1937>
##contig=<ID=sc0020872,length=6952>
##contig=<ID=sc0159380,length=1630>
##contig=<ID=sc0081711,length=3176>
##contig=<ID=sc0168011,length=1526>
##contig=<ID=sc0220941,length=1025>
##contig=<ID=sc0165804,length=1551>
##contig=<ID=sc0236694,length=892>
##contig=<ID=sc0073849,length=3438>
##contig=<ID=sc0084686,length=3084>
##contig=<ID=sc0173106,length=1467>
##contig=<ID=sc0142770,length=1858>
##contig=<ID=sc0184129,length=1348>
##contig=<ID=sc0090631,length=2916>
##contig=<ID=sc0222660,length=1011>
##contig=<ID=sc0126008,length=2129>
##contig=<ID=sc0159706,length=1626>
##contig=<ID=sc0092998,length=2851>
##contig=<ID=sc0111208,length=2415>
##contig=<ID=sc0081053,length=3197>
##contig=<ID=sc0018779,length=9939>
##contig=<ID=sc0014152,length=9515>
##contig=<ID=sc0072713,length=3480>
##contig=<ID=sc0241582,length=849>
##contig=<ID=sc0052388,length=4421>
##contig=<ID=sc0045872,length=4757>
##contig=<ID=sc0040640,length=5104>
##contig=<ID=sc0253066,length=748>
##contig=<ID=sc0224468,length=997>
##contig=<ID=sc0012363,length=8750>
##contig=<ID=sc0168188,length=1524>
##contig=<ID=sc0113972,length=2358>
##contig=<ID=sc0093889,length=2828>
##contig=<ID=sc0091384,length=2919>
##contig=<ID=sc0216556,length=1059>
##contig=<ID=sc0108641,length=2471>
##contig=<ID=sc0245790,length=813>
##contig=<ID=sc0063943,length=3830>
##contig=<ID=sc0240483,length=859>
##contig=<ID=sc0200191,length=1192>
##contig=<ID=sc0175075,length=1445>
##contig=<ID=sc0078778,length=3270>
##contig=<ID=sc0057977,length=4099>
##contig=<ID=sc0069220,length=3613>
##contig=<ID=sc0023447,length=6744>
##contig=<ID=sc0137567,length=1936>
##contig=<ID=sc0261243,length=651>
##contig=<ID=sc0066602,length=3717>
##contig=<ID=sc0190483,length=1282>
##contig=<ID=sc0244393,length=825>
##contig=<ID=sc0242383,length=842>
##contig=<ID=sc0249487,length=780>
##contig=<ID=sc0072375,length=3493>
##contig=<ID=sc0232728,length=926>
##contig=<ID=sc0103788,length=2581>
##contig=<ID=sc0096519,length=2760>
##contig=<ID=sc0094920,length=2725>
##contig=<ID=sc0035309,length=8223>
##contig=<ID=sc0178223,length=1410>
##contig=<ID=sc0167465,length=1533>
##contig=<ID=sc0063152,length=3825>
##contig=<ID=sc0225418,length=1826>
##contig=<ID=sc0216378,length=1061>
##contig=<ID=sc0129733,length=2120>
##contig=<ID=sc0246159,length=810>
##contig=<ID=sc0170629,length=1496>
##contig=<ID=sc0035102,length=5536>
##contig=<ID=sc0186005,length=1329>
##contig=<ID=sc0025111,length=6546>
##contig=<ID=sc0170601,length=1236>
##contig=<ID=sc0098869,length=2700>
##contig=<ID=sc0263407,length=604>
##contig=<ID=sc0116500,length=2308>
##contig=<ID=sc0001321,length=16717>
##contig=<ID=sc0105504,length=2541>
##contig=<ID=sc0104205,length=2485>
##contig=<ID=sc0195556,length=1234>
##contig=<ID=sc0022576,length=6856>
##contig=<ID=sc0053167,length=4340>
##contig=<ID=sc0019992,length=7230>
##contig=<ID=sc0059223,length=4027>
##contig=<ID=sc0204108,length=1157>
##contig=<ID=sc0209651,length=1113>
##contig=<ID=sc0247918,length=794>
##contig=<ID=sc0173921,length=1458>
##contig=<ID=sc0202641,length=1170>
##contig=<ID=sc0022766,length=6832>
##contig=<ID=sc0085898,length=3048>
##contig=<ID=sc0078104,length=3293>
##contig=<ID=sc0125894,length=2131>
##contig=<ID=sc0191719,length=1270>
##contig=<ID=sc0213449,length=1035>
##contig=<ID=sc0033515,length=5691>
##contig=<ID=sc0118355,length=2270>
##contig=<ID=sc0075823,length=3369>
##contig=<ID=sc0048476,length=4602>
##contig=<ID=sc0085378,length=3064>
##contig=<ID=sc0084309,length=3030>
##contig=<ID=sc0024206,length=6658>
##contig=<ID=sc0002157,length=22466>
##contig=<ID=sc0118316,length=2271>
##contig=<ID=sc0224546,length=996>
##contig=<ID=sc0120785,length=2224>
##contig=<ID=sc0228555,length=906>
##contig=<ID=sc0198676,length=1206>
##contig=<ID=sc0115649,length=2325>
##contig=<ID=sc0174703,length=1449>
##contig=<ID=sc0072760,length=3478>
##contig=<ID=sc0065757,length=3768>
##contig=<ID=sc0199702,length=1196>
##contig=<ID=sc0166253,length=1546>
##contig=<ID=sc0070163,length=3576>
##contig=<ID=sc0202027,length=1176>
##contig=<ID=sc0031702,length=5836>
##contig=<ID=sc0167053,length=1537>
##contig=<ID=sc0023663,length=6588>
##contig=<ID=sc0263005,length=615>
##contig=<ID=sc0120392,length=2111>
##contig=<ID=sc0263734,length=595>
##contig=<ID=sc0097003,length=2748>
##contig=<ID=sc0023510,length=6737>
##contig=<ID=sc0018502,length=7348>
##contig=<ID=sc0120080,length=2238>
##contig=<ID=sc0246519,length=806>
##contig=<ID=sc0249328,length=782>
##contig=<ID=sc0152906,length=1714>
##contig=<ID=sc0174672,length=1449>
##contig=<ID=sc0190166,length=1286>
##contig=<ID=sc0006778,length=10765>
##contig=<ID=sc0195112,length=1238>
##contig=<ID=sc0218143,length=1048>
##contig=<ID=sc0087257,length=2932>
##contig=<ID=sc0102813,length=2604>
##contig=<ID=sc0063226,length=3860>
##contig=<ID=sc0230849,length=943>
##contig=<ID=sc0188784,length=1299>
##contig=<ID=sc0198337,length=1209>
##contig=<ID=sc0241600,length=849>
##contig=<ID=sc0070422,length=3566>
##contig=<ID=sc0257922,length=698>
##contig=<ID=sc0116982,length=2298>
##contig=<ID=sc0078754,length=3271>
##contig=<ID=sc0239376,length=868>
##contig=<ID=sc0204894,length=1151>
##contig=<ID=sc0185316,length=1336>
##contig=<ID=sc0041158,length=5069>
##contig=<ID=sc0045560,length=4777>
##contig=<ID=sc0149320,length=1763>
##contig=<ID=sc0046393,length=4725>
##contig=<ID=sc0089129,length=5525>
##contig=<ID=sc0134373,length=1803>
##contig=<ID=sc0076488,length=3347>
##contig=<ID=sc0228264,length=965>
##contig=<ID=sc0233330,length=921>
##contig=<ID=sc0090287,length=2739>
##contig=<ID=sc0118869,length=2261>
##contig=<ID=sc0163956,length=1573>
##contig=<ID=sc0159774,length=1479>
##contig=<ID=sc0178532,length=1407>
##contig=<ID=sc0175507,length=1441>
##contig=<ID=sc0118268,length=2272>
##contig=<ID=sc0123416,length=2175>
##contig=<ID=sc0107573,length=2494>
##contig=<ID=sc0074121,length=3429>
##contig=<ID=sc0002031,length=15139>
##contig=<ID=sc0051651,length=4420>
##contig=<ID=sc0009017,length=11254>
##contig=<ID=sc0022144,length=6914>
##contig=<ID=sc0220248,length=1031>
##contig=<ID=sc0236970,length=890>
##contig=<ID=sc0043665,length=4897>
##contig=<ID=sc0261443,length=648>
##contig=<ID=sc0074005,length=3433>
##contig=<ID=sc0248619,length=788>
##contig=<ID=sc0158887,length=1636>
##contig=<ID=sc0151071,length=1738>
##contig=<ID=sc0152775,length=1715>
##contig=<ID=sc0032141,length=5792>
##contig=<ID=sc0099447,length=2686>
##contig=<ID=sc0146536,length=1802>
##contig=<ID=sc0195850,length=1232>
##contig=<ID=sc0164152,length=1571>
##contig=<ID=sc0050372,length=4491>
##contig=<ID=sc0099090,length=2695>
##contig=<ID=sc0075637,length=3375>
##contig=<ID=sc0043646,length=4898>
##contig=<ID=sc0016333,length=7866>
##contig=<ID=sc0237276,length=887>
##contig=<ID=sc0177936,length=1414>
##contig=<ID=sc0193823,length=1250>
##contig=<ID=sc0017992,length=7556>
##contig=<ID=sc0235635,length=902>
##contig=<ID=sc0156804,length=1662>
##contig=<ID=sc0016292,length=7874>
##contig=<ID=sc0013965,length=8363>
##contig=<ID=sc0144885,length=1772>
##contig=<ID=sc0078145,length=3291>
##contig=<ID=sc0109049,length=3319>
##contig=<ID=sc0219485,length=1036>
##contig=<ID=sc0009857,length=9501>
##contig=<ID=sc0014221,length=8309>
##contig=<ID=sc0143119,length=2518>
##contig=<ID=sc0015209,length=8109>
##contig=<ID=sc0083567,length=3115>
##contig=<ID=sc0020349,length=7026>
##contig=<ID=sc0080123,length=3228>
##contig=<ID=sc0006368,length=10987>
##contig=<ID=sc0019612,length=7202>
##contig=<ID=sc0005254,length=14684>
##contig=<ID=sc0166100,length=1548>
##contig=<ID=sc0136274,length=1957>
##contig=<ID=sc0217855,length=1050>
##contig=<ID=sc0157203,length=1657>
##contig=<ID=sc0144860,length=1827>
##contig=<ID=sc0239459,length=868>
##contig=<ID=sc0231377,length=938>
##contig=<ID=sc0007623,length=10303>
##contig=<ID=sc0199349,length=1199>
##contig=<ID=sc0016904,length=7726>
##contig=<ID=sc0084564,length=4157>
##contig=<ID=sc0087371,length=5974>
##contig=<ID=sc0166363,length=1545>
##contig=<ID=sc0208759,length=1120>
##contig=<ID=sc0015439,length=8016>
##contig=<ID=sc0004131,length=12532>
##contig=<ID=sc0247842,length=795>
##contig=<ID=sc0097923,length=2725>
##contig=<ID=sc0105485,length=2541>
##contig=<ID=sc0022968,length=12059>
##contig=<ID=sc0198122,length=1211>
##contig=<ID=sc0015027,length=8077>
##contig=<ID=sc0255074,length=729>
##contig=<ID=sc0203839,length=1160>
##contig=<ID=sc0177112,length=1423>
##contig=<ID=sc0060715,length=3922>
##contig=<ID=sc0082741,length=3144>
##contig=<ID=sc0013958,length=8365>
##contig=<ID=sc0076884,length=3334>
##contig=<ID=sc0151451,length=1733>
##contig=<ID=sc0011570,length=8972>
##contig=<ID=sc0206927,length=1135>
##contig=<ID=sc0038419,length=5269>
##contig=<ID=sc0229086,length=958>
##contig=<ID=sc0102613,length=2609>
##contig=<ID=sc0052094,length=4396>
##contig=<ID=sc0203311,length=1164>
##contig=<ID=sc0129805,length=2063>
##contig=<ID=sc0261671,length=644>
##contig=<ID=sc0052512,length=4375>
##contig=<ID=sc0162823,length=1587>
##contig=<ID=sc0086444,length=3032>
##contig=<ID=sc0139645,length=1904>
##contig=<ID=sc0107263,length=2501>
##contig=<ID=sc0149715,length=1757>
##contig=<ID=sc0111316,length=2413>
##contig=<ID=sc0154994,length=1686>
##contig=<ID=sc0069116,length=3640>
##contig=<ID=sc0168618,length=1519>
##contig=<ID=sc0117891,length=2279>
##contig=<ID=sc0145353,length=1819>
##contig=<ID=sc0180669,length=1384>
##contig=<ID=sc0203043,length=1167>
##contig=<ID=sc0068794,length=3620>
##contig=<ID=sc0214810,length=1073>
##contig=<ID=sc0000334,length=22116>
##contig=<ID=sc0196571,length=1225>
##contig=<ID=sc0034935,length=5503>
##contig=<ID=sc0148278,length=1777>
##contig=<ID=sc0150852,length=1741>
##contig=<ID=sc0032475,length=5762>
##contig=<ID=sc0249131,length=784>
##contig=<ID=sc0112486,length=2388>
##contig=<ID=sc0158571,length=1640>
##contig=<ID=sc0127301,length=2107>
##contig=<ID=sc0159587,length=1627>
##contig=<ID=sc0143321,length=1773>
##contig=<ID=sc0098068,length=2700>
##contig=<ID=sc0031366,length=5904>
##contig=<ID=sc0197444,length=1217>
##contig=<ID=sc0260464,length=664>
##contig=<ID=sc0128525,length=2085>
##contig=<ID=sc0164616,length=1566>
##contig=<ID=sc0098237,length=2717>
##contig=<ID=sc0124442,length=2156>
##contig=<ID=sc0041504,length=5044>
##contig=<ID=sc0109767,length=2446>
##contig=<ID=sc0168420,length=1521>
##contig=<ID=sc0189513,length=2323>
##contig=<ID=sc0028184,length=9301>
##contig=<ID=sc0145607,length=1816>
##contig=<ID=sc0211053,length=1102>
##contig=<ID=sc0160720,length=1657>
##contig=<ID=sc0097210,length=2743>
##contig=<ID=sc0077015,length=3330>
##contig=<ID=sc0002270,length=14708>
##contig=<ID=sc0132307,length=1948>
##contig=<ID=sc0259089,length=683>
##contig=<ID=sc0072189,length=3499>
##contig=<ID=sc0077381,length=3317>
##contig=<ID=sc0044054,length=4870>
##contig=<ID=sc0134936,length=1978>
##contig=<ID=sc0092340,length=2837>
##contig=<ID=sc0033338,length=5696>
##contig=<ID=sc0166836,length=1540>
##contig=<ID=sc0165980,length=1549>
##contig=<ID=sc0110001,length=2441>
##contig=<ID=sc0020295,length=7183>
##contig=<ID=sc0166210,length=1547>
##contig=<ID=sc0074756,length=3274>
##contig=<ID=sc0106357,length=2522>
##contig=<ID=sc0212531,length=1091>
##contig=<ID=sc0206613,length=1137>
##contig=<ID=sc0117769,length=2282>
##contig=<ID=sc0137890,length=1931>
##contig=<ID=sc0160227,length=1619>
##contig=<ID=sc0046945,length=4695>
##contig=<ID=sc0096034,length=2790>
##contig=<ID=sc0074427,length=3424>
##contig=<ID=sc0102746,length=2606>
##contig=<ID=sc0034232,length=5606>
##contig=<ID=sc0008492,length=9951>
##contig=<ID=sc0147974,length=1782>
##contig=<ID=sc0252978,length=749>
##contig=<ID=sc0021981,length=6937>
##contig=<ID=sc0012453,length=8713>
##contig=<ID=sc0073468,length=3452>
##contig=<ID=sc0116197,length=2186>
##contig=<ID=sc0147936,length=1782>
##contig=<ID=sc0098944,length=2699>
##contig=<ID=sc0026348,length=6403>
##contig=<ID=sc0083985,length=2878>
##contig=<ID=sc0168891,length=1504>
##contig=<ID=sc0136189,length=1958>
##contig=<ID=sc0140501,length=1892>
##contig=<ID=sc0210425,length=1107>
##contig=<ID=sc0240108,length=863>
##contig=<ID=sc0063286,length=3728>
##contig=<ID=sc0242941,length=837>
##contig=<ID=sc0088285,length=2980>
##contig=<ID=sc0099173,length=2692>
##contig=<ID=sc0202479,length=1172>
##contig=<ID=sc0189074,length=1296>
##contig=<ID=sc0259707,length=675>
##contig=<ID=sc0101894,length=2626>
##contig=<ID=sc0064083,length=3823>
##contig=<ID=sc0127704,length=2100>
##contig=<ID=sc0189819,length=1289>
##contig=<ID=sc0221856,length=1017>
##contig=<ID=sc0083373,length=3124>
##contig=<ID=sc0123467,length=2174>
##contig=<ID=sc0232724,length=926>
##contig=<ID=sc0217048,length=1056>
##contig=<ID=sc0024382,length=6637>
##contig=<ID=sc0132821,length=2013>
##contig=<ID=sc0190578,length=1281>
##contig=<ID=sc0142577,length=2019>
##contig=<ID=sc0189500,length=1292>
##contig=<ID=sc0174336,length=1453>
##contig=<ID=sc0249918,length=776>
##contig=<ID=sc0207548,length=1130>
##contig=<ID=sc0133614,length=2000>
##contig=<ID=sc0214798,length=1073>
##contig=<ID=sc0171241,length=1489>
##contig=<ID=sc0068811,length=3628>
##contig=<ID=sc0004096,length=18681>
##contig=<ID=sc0246776,length=804>
##contig=<ID=sc0089650,length=2943>
##contig=<ID=sc0185906,length=1263>
##contig=<ID=sc0238126,length=880>
##contig=<ID=sc0093752,length=2831>
##contig=<ID=sc0261798,length=642>
##contig=<ID=sc0058654,length=4068>
##contig=<ID=sc0036795,length=5398>
##contig=<ID=sc0219281,length=1038>
##contig=<ID=sc0114082,length=2224>
##contig=<ID=sc0109048,length=2461>
##contig=<ID=sc0098687,length=2705>
##contig=<ID=sc0252323,length=755>
##contig=<ID=sc0155127,length=1684>
##contig=<ID=sc0143583,length=1845>
##contig=<ID=sc0233223,length=922>
##contig=<ID=sc0026595,length=6329>
##contig=<ID=sc0251714,length=761>
##contig=<ID=sc0108437,length=2476>
##contig=<ID=sc0059704,length=4019>
##contig=<ID=sc0254317,length=736>
##contig=<ID=sc0058944,length=6535>
##contig=<ID=sc0025421,length=6386>
##contig=<ID=sc0102794,length=2605>
##contig=<ID=sc0243319,length=834>
##contig=<ID=sc0033026,length=5714>
##contig=<ID=sc0263529,length=601>
##contig=<ID=sc0197892,length=1213>
##contig=<ID=sc0055213,length=4235>
##contig=<ID=sc0152746,length=1716>
##contig=<ID=sc0067233,length=3692>
##contig=<ID=sc0169901,length=1504>
##contig=<ID=sc0091114,length=2904>
##contig=<ID=sc0073460,length=3410>
##contig=<ID=sc0155272,length=1682>
##contig=<ID=sc0018459,length=7317>
##contig=<ID=sc0088217,length=2982>
##contig=<ID=sc0134125,length=1992>
##contig=<ID=sc0167125,length=1536>
##contig=<ID=sc0220089,length=1032>
##contig=<ID=sc0183109,length=1358>
##contig=<ID=sc0192862,length=1259>
##contig=<ID=sc0104142,length=2573>
##contig=<ID=sc0261856,length=641>
##contig=<ID=sc0170944,length=1492>
##contig=<ID=sc0161211,length=1607>
##contig=<ID=sc0166729,length=1541>
##contig=<ID=sc0032421,length=5523>
##contig=<ID=sc0166694,length=1527>
##contig=<ID=sc0262533,length=626>
##contig=<ID=sc0044238,length=4857>
##contig=<ID=sc0119862,length=2242>
##contig=<ID=sc0148093,length=1747>
##contig=<ID=sc0154276,length=1696>
##contig=<ID=sc0238025,length=881>
##contig=<ID=sc0211224,length=1101>
##contig=<ID=sc0094909,length=2655>
##contig=<ID=sc0120024,length=2239>
##contig=<ID=sc0140658,length=1837>
##contig=<ID=sc0180462,length=1386>
##contig=<ID=sc0107750,length=2520>
##contig=<ID=sc0263050,length=614>
##contig=<ID=sc0063017,length=3856>
##contig=<ID=sc0035882,length=5497>
##contig=<ID=sc0206700,length=1137>
##contig=<ID=sc0192241,length=1265>
##contig=<ID=sc0069241,length=3611>
##contig=<ID=sc0131758,length=2031>
##contig=<ID=sc0227125,length=980>
##contig=<ID=sc0108511,length=2474>
##contig=<ID=sc0085197,length=2843>
##contig=<ID=sc0214598,length=1075>
##contig=<ID=sc0100412,length=2661>
##contig=<ID=sc0045668,length=4705>
##contig=<ID=sc0248871,length=786>
##contig=<ID=sc0230559,length=2097>
##contig=<ID=sc0262336,length=631>
##contig=<ID=sc0051881,length=4409>
##contig=<ID=sc0124948,length=2148>
##contig=<ID=sc0243871,length=829>
##contig=<ID=sc0068862,length=3626>
##contig=<ID=sc0061967,length=3916>
##contig=<ID=sc0238441,length=1611>
##contig=<ID=sc0237960,length=881>
##contig=<ID=sc0051243,length=4450>
##contig=<ID=sc0187504,length=1313>
##contig=<ID=sc0023108,length=6754>
##contig=<ID=sc0224090,length=1000>
##contig=<ID=sc0025325,length=6394>
##contig=<ID=sc0089751,length=2941>
##contig=<ID=sc0235436,length=903>
##contig=<ID=sc0200894,length=1185>
##contig=<ID=sc0122546,length=2191>
##contig=<ID=sc0172129,length=1479>
##contig=<ID=sc0105274,length=2547>
##contig=<ID=sc0109556,length=2451>
##contig=<ID=sc0002298,length=14678>
##contig=<ID=sc0191788,length=1270>
##contig=<ID=sc0135512,length=1969>
##contig=<ID=sc0074824,length=3417>
##contig=<ID=sc0223034,length=1008>
##contig=<ID=sc0097237,length=2742>
##contig=<ID=sc0131270,length=2038>
##contig=<ID=sc0244828,length=821>
##contig=<ID=sc0033474,length=5676>
##contig=<ID=sc0201810,length=1177>
##contig=<ID=sc0079485,length=3161>
##contig=<ID=sc0058803,length=4060>
##contig=<ID=sc0123019,length=2182>
##contig=<ID=sc0127881,length=2096>
##contig=<ID=sc0174114,length=1456>
##contig=<ID=sc0110979,length=2420>
##contig=<ID=sc0110857,length=2422>
##contig=<ID=sc0209749,length=1112>
##contig=<ID=sc0025315,length=6551>
##contig=<ID=sc0263101,length=612>
##contig=<ID=sc0187279,length=1315>
##contig=<ID=sc0087657,length=2998>
##contig=<ID=sc0063465,length=3851>
##contig=<ID=sc0222803,length=1010>
##contig=<ID=sc0039330,length=5169>
##contig=<ID=sc0063970,length=3829>
##contig=<ID=sc0252828,length=750>
##contig=<ID=sc0141064,length=1883>
##contig=<ID=sc0246959,length=802>
##contig=<ID=sc0162818,length=1587>
##contig=<ID=sc0244089,length=827>
##contig=<ID=sc0134340,length=1988>
##contig=<ID=sc0228499,length=963>
##contig=<ID=sc0035611,length=5494>
##contig=<ID=sc0084628,length=3086>
##contig=<ID=sc0006815,length=10742>
##contig=<ID=sc0111672,length=2406>
##contig=<ID=sc0126218,length=2125>
##contig=<ID=sc0029233,length=6077>
##contig=<ID=sc0047259,length=4675>
##contig=<ID=sc0039124,length=5218>
##contig=<ID=sc0198202,length=1210>
##contig=<ID=sc0158590,length=1640>
##contig=<ID=sc0015981,length=7902>
##contig=<ID=sc0045171,length=4736>
##contig=<ID=sc0227865,length=969>
##contig=<ID=sc0095789,length=2778>
##contig=<ID=sc0114928,length=2339>
##contig=<ID=sc0017608,length=7624>
##contig=<ID=sc0212431,length=906>
##contig=<ID=sc0151816,length=1729>
##contig=<ID=sc0114164,length=2355>
##contig=<ID=sc0107535,length=2495>
##contig=<ID=sc0028020,length=6023>
##contig=<ID=sc0044943,length=4812>
##contig=<ID=sc0167024,length=1538>
##contig=<ID=sc0215879,length=1064>
##contig=<ID=sc0209093,length=1058>
##contig=<ID=sc0152668,length=1717>
##contig=<ID=sc0178983,length=1402>
##contig=<ID=sc0219793,length=1034>
##contig=<ID=sc0190212,length=1285>
##contig=<ID=sc0044926,length=4667>
##contig=<ID=sc0100702,length=2655>
##contig=<ID=sc0154460,length=1694>
##contig=<ID=sc0035002,length=9132>
##contig=<ID=sc0092623,length=2861>
##contig=<ID=sc0180693,length=1384>
##contig=<ID=sc0182329,length=1350>
##contig=<ID=sc0237482,length=885>
##contig=<ID=sc0169989,length=1503>
##contig=<ID=sc0086288,length=3037>
##contig=<ID=sc0252996,length=749>
##contig=<ID=sc0054837,length=4253>
##contig=<ID=sc0056884,length=4152>
##contig=<ID=sc0176990,length=1424>
##contig=<ID=sc0222081,length=1016>
##contig=<ID=sc0220851,length=1026>
##contig=<ID=sc0228347,length=964>
##contig=<ID=sc0049185,length=4399>
##contig=<ID=sc0038209,length=5152>
##contig=<ID=sc0143999,length=1839>
##contig=<ID=sc0015059,length=8131>
##contig=<ID=sc0213787,length=1081>
##contig=<ID=sc0136986,length=1945>
##contig=<ID=sc0057839,length=6291>
##contig=<ID=sc0031931,length=5813>
##contig=<ID=sc0235784,length=900>
##contig=<ID=sc0245980,length=811>
##contig=<ID=sc0239360,length=869>
##contig=<ID=sc0009533,length=9645>
##contig=<ID=sc0074237,length=3299>
##contig=<ID=sc0068218,length=3652>
##contig=<ID=sc0027946,length=6219>
##contig=<ID=sc0131018,length=2043>
##contig=<ID=sc0261867,length=641>
##contig=<ID=sc0261726,length=643>
##contig=<ID=sc0247890,length=795>
##contig=<ID=sc0194904,length=1240>
##contig=<ID=sc0252563,length=752>
##contig=<ID=sc0169114,length=1513>
##contig=<ID=sc0218403,length=1045>
##contig=<ID=sc0117074,length=2296>
##contig=<ID=sc0042040,length=5007>
##contig=<ID=sc0168436,length=1521>
##contig=<ID=sc0235742,length=901>
##contig=<ID=sc0146182,length=1807>
##contig=<ID=sc0258776,length=688>
##contig=<ID=sc0221975,length=1016>
##contig=<ID=sc0079847,length=3237>
##contig=<ID=sc0034226,length=5607>
##contig=<ID=sc0091691,length=2888>
##contig=<ID=sc0225331,length=990>
##contig=<ID=sc0090611,length=2925>
##contig=<ID=sc0032943,length=9974>
##contig=<ID=sc0060451,length=3782>
##contig=<ID=sc0043098,length=4934>
##contig=<ID=sc0012942,length=8437>
##contig=<ID=sc0079082,length=3261>
##contig=<ID=sc0258680,length=689>
##contig=<ID=sc0005531,length=11173>
##contig=<ID=sc0152007,length=1726>
##contig=<ID=sc0113104,length=2956>
##contig=<ID=sc0056125,length=4189>
##contig=<ID=sc0134033,length=1993>
##contig=<ID=sc0098082,length=2721>
##contig=<ID=sc0005939,length=11080>
##contig=<ID=sc0109560,length=2450>
##contig=<ID=sc0054213,length=4286>
##contig=<ID=sc0089765,length=2941>
##contig=<ID=sc0205604,length=1145>
##contig=<ID=sc0013940,length=8230>
##contig=<ID=sc0067494,length=3681>
##contig=<ID=sc0138968,length=1914>
##contig=<ID=sc0197383,length=912>
##contig=<ID=sc0244387,length=825>
##contig=<ID=sc0102364,length=2615>
##contig=<ID=sc0098625,length=2628>
##contig=<ID=sc0207104,length=1133>
##contig=<ID=sc0048167,length=4620>
##contig=<ID=sc0004835,length=11853>
##contig=<ID=sc0238691,length=874>
##contig=<ID=sc0173914,length=1491>
##contig=<ID=sc0117155,length=2295>
##contig=<ID=sc0018069,length=7542>
##contig=<ID=sc0204409,length=1155>
##contig=<ID=sc0077215,length=3322>
##contig=<ID=sc0084389,length=3092>
##contig=<ID=sc0207607,length=1129>
##contig=<ID=sc0122257,length=2197>
##contig=<ID=sc0136287,length=1957>
##contig=<ID=sc0218013,length=1049>
##contig=<ID=sc0053211,length=4374>
##contig=<ID=sc0096195,length=2768>
##contig=<ID=sc0191661,length=1271>
##contig=<ID=sc0061867,length=3920>
##contig=<ID=sc0189003,length=1297>
##contig=<ID=sc0028259,length=6184>
##contig=<ID=sc0056745,length=4159>
##contig=<ID=sc0207114,length=1133>
##contig=<ID=sc0246653,length=805>
##contig=<ID=sc0001073,length=17412>
##contig=<ID=sc0185820,length=1330>
##contig=<ID=sc0110613,length=2428>
##contig=<ID=sc0263690,length=596>
##contig=<ID=sc0079610,length=3112>
##contig=<ID=sc0021879,length=6823>
##contig=<ID=sc0098474,length=2710>
##contig=<ID=sc0080280,length=3100>
##contig=<ID=sc0212111,length=1094>
##contig=<ID=sc0203442,length=1163>
##contig=<ID=sc0052604,length=4397>
##contig=<ID=sc0050943,length=4460>
##contig=<ID=sc0015169,length=7612>
##contig=<ID=sc0204475,length=1154>
##contig=<ID=sc0047229,length=4676>
##contig=<ID=sc0066425,length=3723>
##contig=<ID=sc0219339,length=1038>
##contig=<ID=sc0171504,length=1486>
##contig=<ID=sc0143897,length=1840>
##contig=<ID=sc0055229,length=4061>
##contig=<ID=sc0211022,length=1103>
##contig=<ID=sc0169489,length=1509>
##contig=<ID=sc0071533,length=3524>
##contig=<ID=sc0113655,length=2365>
##contig=<ID=sc0049231,length=4558>
##contig=<ID=sc0106451,length=2519>
##contig=<ID=sc0024511,length=6619>
##contig=<ID=sc0106887,length=2509>
##contig=<ID=sc0247903,length=795>
##contig=<ID=sc0223983,length=1000>
##contig=<ID=sc0175091,length=1445>
##contig=<ID=sc0257402,length=704>
##contig=<ID=sc0059841,length=3842>
##contig=<ID=sc0240787,length=856>
##contig=<ID=sc0147214,length=1792>
##contig=<ID=sc0085863,length=3049>
##contig=<ID=sc0236212,length=896>
##contig=<ID=sc0198024,length=1212>
##contig=<ID=sc0003079,length=13649>
##contig=<ID=sc0196925,length=1099>
##contig=<ID=sc0072411,length=3491>
##contig=<ID=sc0199396,length=1199>
##contig=<ID=sc0157948,length=1648>
##contig=<ID=sc0159291,length=1631>
##contig=<ID=sc0252748,length=751>
##contig=<ID=sc0211243,length=1101>
##contig=<ID=sc0010032,length=9436>
##contig=<ID=sc0105944,length=2317>
##contig=<ID=sc0189019,length=1297>
##contig=<ID=sc0003365,length=13302>
##contig=<ID=sc0055326,length=4230>
##contig=<ID=sc0236077,length=898>
##contig=<ID=sc0020183,length=7238>
##contig=<ID=sc0231358,length=938>
##contig=<ID=sc0120184,length=2236>
##contig=<ID=sc0117128,length=2295>
##contig=<ID=sc0257974,length=697>
##contig=<ID=sc0082658,length=3007>
##contig=<ID=sc0261298,length=650>
##contig=<ID=sc0044635,length=4833>
##contig=<ID=sc0033656,length=5658>
##contig=<ID=sc0075651,length=3375>
##contig=<ID=sc0172491,length=1475>
##contig=<ID=sc0096084,length=2771>
##contig=<ID=sc0108484,length=2419>
##contig=<ID=sc0264269,length=573>
##contig=<ID=sc0129634,length=2066>
##contig=<ID=sc0183802,length=1351>
##contig=<ID=sc0229817,length=952>
##contig=<ID=sc0210475,length=1107>
##contig=<ID=sc0076009,length=3363>
##contig=<ID=sc0254108,length=738>
##contig=<ID=sc0232745,length=926>
##contig=<ID=sc0134058,length=1993>
##contig=<ID=sc0151596,length=1732>
##contig=<ID=sc0044662,length=4831>
##contig=<ID=sc0045465,length=4782>
##contig=<ID=sc0173038,length=1468>
##contig=<ID=sc0134227,length=2869>
##contig=<ID=sc0104785,length=2558>
##contig=<ID=sc0168434,length=1521>
##contig=<ID=sc0053091,length=4205>
##contig=<ID=sc0122206,length=2198>
##contig=<ID=sc0162937,length=2399>
##contig=<ID=sc0161482,length=1604>
##contig=<ID=sc0071025,length=5862>
##contig=<ID=sc0116471,length=2309>
##contig=<ID=sc0058956,length=4052>
##contig=<ID=sc0231856,length=934>
##contig=<ID=sc0232418,length=929>
##contig=<ID=sc0011755,length=8922>
##contig=<ID=sc0080343,length=3221>
##contig=<ID=sc0117028,length=2297>
##contig=<ID=sc0045529,length=4708>
##contig=<ID=sc0088142,length=2984>
##contig=<ID=sc0041252,length=5062>
##contig=<ID=sc0048580,length=4596>
##contig=<ID=sc0263636,length=598>
##contig=<ID=sc0047209,length=4678>
##contig=<ID=sc0177086,length=1423>
##contig=<ID=sc0105398,length=2544>
##contig=<ID=sc0121078,length=2219>
##contig=<ID=sc0154925,length=1687>
##contig=<ID=sc0156014,length=1672>
##contig=<ID=sc0116523,length=2308>
##contig=<ID=sc0122068,length=2200>
##contig=<ID=sc0184130,length=1348>
##contig=<ID=sc0172505,length=1475>
##contig=<ID=sc0184224,length=1347>
##contig=<ID=sc0218799,length=1042>
##contig=<ID=sc0060673,length=3974>
##contig=<ID=sc0221067,length=1024>
##contig=<ID=sc0084360,length=3008>
##contig=<ID=sc0239860,length=864>
##contig=<ID=sc0143281,length=1850>
##contig=<ID=sc0134879,length=1979>
##contig=<ID=sc0153140,length=1710>
##contig=<ID=sc0125717,length=2134>
##contig=<ID=sc0038177,length=5238>
##contig=<ID=sc0176979,length=1425>
##contig=<ID=sc0089695,length=2943>
##contig=<ID=sc0262397,length=629>
##contig=<ID=sc0146225,length=1807>
##contig=<ID=sc0249438,length=781>
##contig=<ID=sc0025308,length=6387>
##contig=<ID=sc0056683,length=4162>
##contig=<ID=sc0030374,length=5924>
##contig=<ID=sc0022198,length=6907>
##contig=<ID=sc0232310,length=930>
##contig=<ID=sc0075162,length=3112>
##contig=<ID=sc0262374,length=630>
##contig=<ID=sc0067420,length=3684>
##contig=<ID=sc0012606,length=8315>
##contig=<ID=sc0110062,length=2440>
##contig=<ID=sc0155747,length=1676>
##contig=<ID=sc0027494,length=6269>
##contig=<ID=sc0245158,length=818>
##contig=<ID=sc0142402,length=1863>
##contig=<ID=sc0010461,length=9364>
##contig=<ID=sc0060542,length=3980>
##contig=<ID=sc0004039,length=12605>
##contig=<ID=sc0095567,length=2762>
##contig=<ID=sc0108212,length=2290>
##contig=<ID=sc0197404,length=1218>
##contig=<ID=sc0193747,length=1251>
##contig=<ID=sc0145594,length=1816>
##contig=<ID=sc0097259,length=2661>
##contig=<ID=sc0156786,length=1663>
##contig=<ID=sc0041104,length=5072>
##contig=<ID=sc0031408,length=5864>
##contig=<ID=sc0082084,length=3164>
##contig=<ID=sc0087303,length=2932>
##contig=<ID=sc0240320,length=861>
##contig=<ID=sc0014414,length=8246>
##contig=<ID=sc0251876,length=759>
##contig=<ID=sc0259311,length=680>
##contig=<ID=sc0228003,length=967>
##contig=<ID=sc0041834,length=4908>
##contig=<ID=sc0033050,length=5664>
##contig=<ID=sc0016872,length=7597>
##contig=<ID=sc0004513,length=21201>
##contig=<ID=sc0026310,length=6406>
##contig=<ID=sc0052873,length=4356>
##contig=<ID=sc0224353,length=998>
##contig=<ID=sc0141771,length=1872>
##contig=<ID=sc0009822,length=9517>
##contig=<ID=sc0250417,length=772>
##contig=<ID=sc0086698,length=3025>
##contig=<ID=sc0093120,length=2626>
##contig=<ID=sc0184258,length=1346>
##contig=<ID=sc0009280,length=9697>
##contig=<ID=sc0224410,length=997>
##contig=<ID=sc0029222,length=6078>
##contig=<ID=sc0206579,length=1138>
##contig=<ID=sc0064420,length=3808>
##contig=<ID=sc0225435,length=989>
##contig=<ID=sc0114177,length=2355>
##contig=<ID=sc0121911,length=2203>
##contig=<ID=sc0206913,length=1135>
##contig=<ID=sc0212779,length=1089>
##contig=<ID=sc0106797,length=2511>
##contig=<ID=sc0154065,length=1699>
##contig=<ID=sc0076383,length=3350>
##contig=<ID=sc0042628,length=4966>
##contig=<ID=sc0214526,length=1075>
##contig=<ID=sc0124486,length=2156>
##contig=<ID=sc0083526,length=3119>
##contig=<ID=sc0027985,length=6215>
##contig=<ID=sc0020642,length=7129>
##contig=<ID=sc0053079,length=4266>
##contig=<ID=sc0069594,length=3598>
##contig=<ID=sc0123313,length=2177>
##contig=<ID=sc0166017,length=1549>
##contig=<ID=sc0191391,length=2066>
##contig=<ID=sc0027247,length=6322>
##contig=<ID=sc0050802,length=4467>
##contig=<ID=sc0089083,length=2959>
##contig=<ID=sc0060861,length=3965>
##contig=<ID=sc0197922,length=1213>
##contig=<ID=sc0069811,length=3602>
##contig=<ID=sc0168265,length=1523>
##contig=<ID=sc0070379,length=3568>
##contig=<ID=sc0167335,length=1534>
##contig=<ID=sc0173796,length=1213>
##contig=<ID=sc0018829,length=7313>
##contig=<ID=sc0190299,length=1284>
##contig=<ID=sc0070563,length=3561>
##contig=<ID=sc0237360,length=886>
##contig=<ID=sc0012730,length=9150>
##contig=<ID=sc0247736,length=796>
##contig=<ID=sc0152642,length=1717>
##contig=<ID=sc0158207,length=1348>
##contig=<ID=sc0193766,length=1251>
##contig=<ID=sc0110382,length=2433>
##contig=<ID=sc0231329,length=938>
##contig=<ID=sc0257661,length=701>
##contig=<ID=sc0204572,length=1154>
##contig=<ID=sc0130909,length=2044>
##contig=<ID=sc0027785,length=6236>
##contig=<ID=sc0015210,length=8100>
##contig=<ID=sc0186608,length=1322>
##contig=<ID=sc0178887,length=1403>
##contig=<ID=sc0207595,length=1129>
##contig=<ID=sc0092169,length=2874>
##contig=<ID=sc0232391,length=929>
##contig=<ID=sc0068812,length=3628>
##contig=<ID=sc0173727,length=1460>
##contig=<ID=sc0035917,length=5469>
##contig=<ID=sc0010240,length=9379>
##contig=<ID=sc0226575,length=979>
##contig=<ID=sc0056954,length=4148>
##contig=<ID=sc0056708,length=4040>
##contig=<ID=sc0207982,length=1126>
##contig=<ID=sc0177541,length=1418>
##contig=<ID=sc0165865,length=1594>
##contig=<ID=sc0127305,length=2107>
##contig=<ID=sc0187676,length=1311>
##contig=<ID=sc0198501,length=1207>
##contig=<ID=sc0009500,length=9632>
##contig=<ID=sc0196149,length=1229>
##contig=<ID=sc0040055,length=5146>
##contig=<ID=sc0045281,length=4793>
##contig=<ID=sc0197112,length=1220>
##contig=<ID=sc0246432,length=807>
##contig=<ID=sc0045631,length=4595>
##contig=<ID=sc0194100,length=1248>
##contig=<ID=sc0212044,length=1095>
##contig=<ID=sc0035762,length=5460>
##contig=<ID=sc0072626,length=3459>
##contig=<ID=sc0175511,length=1441>
##contig=<ID=sc0062743,length=3728>
##contig=<ID=sc0086118,length=5413>
##contig=<ID=sc0256294,length=716>
##contig=<ID=sc0048887,length=4578>
##contig=<ID=sc0084343,length=3094>
##contig=<ID=sc0146980,length=1795>
##contig=<ID=sc0175003,length=1446>
##contig=<ID=sc0141593,length=1875>
##contig=<ID=sc0029366,length=5942>
##contig=<ID=sc0196862,length=1222>
##contig=<ID=sc0017021,length=7731>
##contig=<ID=sc0082946,length=3137>
##contig=<ID=sc0000914,length=17760>
##contig=<ID=sc0190240,length=1285>
##contig=<ID=sc0086459,length=3056>
##contig=<ID=sc0094524,length=2582>
##contig=<ID=sc0042724,length=4960>
##contig=<ID=sc0251565,length=762>
##contig=<ID=sc0080036,length=3231>
##contig=<ID=sc0026575,length=6376>
##contig=<ID=sc0240432,length=859>
##contig=<ID=sc0262479,length=627>
##contig=<ID=sc0172191,length=1478>
##contig=<ID=sc0195765,length=1232>
##contig=<ID=sc0038978,length=5228>
##contig=<ID=sc0025390,length=6263>
##contig=<ID=sc0137252,length=1941>
##contig=<ID=sc0169234,length=1512>
##contig=<ID=sc0184151,length=1347>
##contig=<ID=sc0094731,length=2805>
##contig=<ID=sc0006245,length=10983>
##contig=<ID=sc0065397,length=6760>
##contig=<ID=sc0145964,length=1811>
##contig=<ID=sc0017132,length=7657>
##contig=<ID=sc0037535,length=5092>
##contig=<ID=sc0113452,length=2369>
##contig=<ID=sc0114498,length=2311>
##contig=<ID=sc0201801,length=1177>
##contig=<ID=sc0146663,length=1800>
##contig=<ID=sc0213442,length=1084>
##contig=<ID=sc0040928,length=5084>
##contig=<ID=sc0092782,length=2857>
##contig=<ID=sc0106276,length=2524>
##contig=<ID=sc0040683,length=5101>
##contig=<ID=sc0028778,length=5890>
##contig=<ID=sc0054118,length=4290>
##contig=<ID=sc0057567,length=4119>
##contig=<ID=sc0163575,length=1578>
##contig=<ID=sc0197105,length=1220>
##contig=<ID=sc0144810,length=1827>
##contig=<ID=sc0097326,length=2739>
##contig=<ID=sc0176297,length=1432>
##contig=<ID=sc0042790,length=4818>
##contig=<ID=sc0124726,length=2152>
##contig=<ID=sc0034549,length=5541>
##contig=<ID=sc0035196,length=5528>
##contig=<ID=sc0216319,length=1061>
##contig=<ID=sc0027911,length=6222>
##contig=<ID=sc0261847,length=641>
##contig=<ID=sc0148573,length=1773>
##contig=<ID=sc0014677,length=8208>
##contig=<ID=sc0022846,length=6821>
##contig=<ID=sc0258774,length=688>
##contig=<ID=sc0219524,length=1036>
##contig=<ID=sc0256952,length=709>
##contig=<ID=sc0043044,length=4938>
##contig=<ID=sc0041635,length=5036>
##contig=<ID=sc0005267,length=11656>
##contig=<ID=sc0189055,length=1296>
##contig=<ID=sc0028881,length=6112>
##contig=<ID=sc0209258,length=1116>
##contig=<ID=sc0195357,length=1236>
##contig=<ID=sc0258714,length=689>
##contig=<ID=sc0168608,length=2835>
##contig=<ID=sc0014805,length=7929>
##contig=<ID=sc0217416,length=1053>
##contig=<ID=sc0132433,length=2020>
##contig=<ID=sc0122923,length=2184>
##contig=<ID=sc0174745,length=1449>
##contig=<ID=sc0252247,length=755>
##contig=<ID=sc0167762,length=1529>
##contig=<ID=sc0197030,length=1221>
##contig=<ID=sc0078481,length=7356>
##contig=<ID=sc0221830,length=1018>
##contig=<ID=sc0106625,length=2515>
##contig=<ID=sc0208878,length=1119>
##contig=<ID=sc0015493,length=8035>
##contig=<ID=sc0015997,length=7929>
##contig=<ID=sc0243324,length=834>
##contig=<ID=sc0005398,length=11428>
##contig=<ID=sc0197463,length=1217>
##contig=<ID=sc0097401,length=2738>
##contig=<ID=sc0246759,length=804>
##contig=<ID=sc0206842,length=1135>
##contig=<ID=sc0047594,length=4655>
##contig=<ID=sc0073105,length=3465>
##contig=<ID=sc0013575,length=8451>
##contig=<ID=sc0214186,length=1078>
##contig=<ID=sc0232965,length=924>
##contig=<ID=sc0108835,length=2466>
##contig=<ID=sc0176976,length=1425>
##contig=<ID=sc0044375,length=4848>
##contig=<ID=sc0043639,length=7060>
##contig=<ID=sc0185960,length=1329>
##contig=<ID=sc0153090,length=1777>
##contig=<ID=sc0136194,length=1958>
##contig=<ID=sc0080835,length=3204>
##contig=<ID=sc0028262,length=6184>
##contig=<ID=sc0140197,length=1896>
##contig=<ID=sc0229222,length=957>
##contig=<ID=sc0006915,length=10694>
##contig=<ID=sc0211671,length=1097>
##contig=<ID=sc0248025,length=793>
##contig=<ID=sc0262501,length=627>
##contig=<ID=sc0055736,length=4208>
##contig=<ID=sc0145490,length=1818>
##contig=<ID=sc0118191,length=3988>
##contig=<ID=sc0134565,length=1984>
##contig=<ID=sc0155562,length=1678>
##contig=<ID=sc0230230,length=948>
##contig=<ID=sc0103297,length=2593>
##contig=<ID=sc0085267,length=3067>
##contig=<ID=sc0118935,length=2260>
##contig=<ID=sc0096251,length=2766>
##contig=<ID=sc0128786,length=1906>
##contig=<ID=sc0025172,length=6458>
##contig=<ID=sc0104948,length=2574>
##contig=<ID=sc0207830,length=1127>
##contig=<ID=sc0067472,length=3547>
##contig=<ID=sc0066064,length=3739>
##contig=<ID=sc0218087,length=1048>
##contig=<ID=sc0138514,length=1921>
##contig=<ID=sc0238968,length=872>
##contig=<ID=sc0035084,length=5445>
##contig=<ID=sc0181615,length=1374>
##contig=<ID=sc0042561,length=4818>
##contig=<ID=sc0044312,length=4852>
##contig=<ID=sc0141240,length=1880>
##contig=<ID=sc0152790,length=1715>
##contig=<ID=sc0207029,length=1134>
##contig=<ID=sc0073839,length=3439>
##contig=<ID=sc0004282,length=12166>
##contig=<ID=sc0107394,length=2498>
##contig=<ID=sc0145913,length=1811>
##contig=<ID=sc0099680,length=2680>
##contig=<ID=sc0068286,length=3587>
##contig=<ID=sc0264903,length=539>
##contig=<ID=sc0093927,length=3676>
##contig=<ID=sc0071228,length=3535>
##contig=<ID=sc0000493,length=20132>
##contig=<ID=sc0132703,length=2015>
##contig=<ID=sc0098071,length=2721>
##contig=<ID=sc0256111,length=718>
##contig=<ID=sc0264178,length=578>
##contig=<ID=sc0117123,length=2295>
##contig=<ID=sc0014122,length=8331>
##contig=<ID=sc0115003,length=2338>
##contig=<ID=sc0065632,length=3562>
##contig=<ID=sc0218049,length=1048>
##contig=<ID=sc0042441,length=4979>
##contig=<ID=sc0018562,length=7454>
##contig=<ID=sc0183466,length=1354>
##contig=<ID=sc0132443,length=2020>
##contig=<ID=sc0209853,length=1111>
##contig=<ID=sc0051723,length=4417>
##contig=<ID=sc0023453,length=6821>
##contig=<ID=sc0138741,length=1918>
##contig=<ID=sc0230089,length=950>
##contig=<ID=sc0183233,length=1357>
##contig=<ID=sc0245821,length=812>
##contig=<ID=sc0139043,length=1913>
##contig=<ID=sc0030614,length=5944>
##contig=<ID=sc0215651,length=1066>
##contig=<ID=sc0150160,length=1751>
##contig=<ID=sc0075166,length=3393>
##contig=<ID=sc0231907,length=934>
##contig=<ID=sc0096381,length=2763>
##contig=<ID=sc0197621,length=1216>
##contig=<ID=sc0146530,length=1802>
##contig=<ID=sc0100884,length=2650>
##contig=<ID=sc0011322,length=11212>
##contig=<ID=sc0115588,length=2326>
##contig=<ID=sc0069830,length=3609>
##contig=<ID=sc0228181,length=966>
##contig=<ID=sc0181207,length=1378>
##contig=<ID=sc0182995,length=1359>
##contig=<ID=sc0056484,length=4079>
##contig=<ID=sc0220541,length=1028>
##contig=<ID=sc0083680,length=3114>
##contig=<ID=sc0064227,length=3636>
##contig=<ID=sc0183547,length=1353>
##contig=<ID=sc0237577,length=884>
##contig=<ID=sc0181918,length=1370>
##contig=<ID=sc0188537,length=1302>
##contig=<ID=sc0191751,length=1270>
##contig=<ID=sc0066599,length=3717>
##contig=<ID=sc0224617,length=996>
##contig=<ID=sc0164184,length=1538>
##contig=<ID=sc0215663,length=1066>
##contig=<ID=sc0116129,length=2316>
##contig=<ID=sc0159089,length=1633>
##contig=<ID=sc0106218,length=2525>
##contig=<ID=sc0203372,length=1164>
##contig=<ID=sc0202918,length=1168>
##contig=<ID=sc0217208,length=1055>
##contig=<ID=sc0232369,length=930>
##contig=<ID=sc0064982,length=3785>
##contig=<ID=sc0207649,length=1129>
##contig=<ID=sc0103659,length=2584>
##contig=<ID=sc0149499,length=1760>
##contig=<ID=sc0063156,length=3863>
##contig=<ID=sc0086687,length=3026>
##contig=<ID=sc0112964,length=2379>
##contig=<ID=sc0240647,length=857>
##contig=<ID=sc0200228,length=1191>
##contig=<ID=sc0250783,length=769>
##contig=<ID=sc0134582,length=1984>
##contig=<ID=sc0124829,length=2150>
##contig=<ID=sc0056407,length=4176>
##contig=<ID=sc0120777,length=2224>
##contig=<ID=sc0161818,length=1600>
##contig=<ID=sc0153755,length=1703>
##contig=<ID=sc0091535,length=2892>
##contig=<ID=sc0174882,length=1406>
##contig=<ID=sc0158404,length=1643>
##contig=<ID=sc0081996,length=3043>
##contig=<ID=sc0038144,length=4998>
##contig=<ID=sc0017390,length=7574>
##contig=<ID=sc0021595,length=6991>
##contig=<ID=sc0193795,length=1250>
##contig=<ID=sc0264214,length=576>
##contig=<ID=sc0199827,length=1195>
##contig=<ID=sc0183963,length=1349>
##contig=<ID=sc0114048,length=2357>
##contig=<ID=sc0210882,length=1104>
##contig=<ID=sc0006045,length=11121>
##contig=<ID=sc0228056,length=967>
##contig=<ID=sc0239777,length=865>
##contig=<ID=sc0182643,length=1363>
##contig=<ID=sc0260638,length=661>
##contig=<ID=sc0151052,length=1738>
##contig=<ID=sc0141608,length=1874>
##contig=<ID=sc0071874,length=3501>
##contig=<ID=sc0021153,length=9851>
##contig=<ID=sc0040265,length=5132>
##contig=<ID=sc0101955,length=3996>
##contig=<ID=sc0243558,length=832>
##contig=<ID=sc0139122,length=1912>
##contig=<ID=sc0110646,length=2235>
##contig=<ID=sc0001433,length=16389>
##contig=<ID=sc0083622,length=3116>
##contig=<ID=sc0210336,length=1108>
##contig=<ID=sc0004731,length=12000>
##contig=<ID=sc0243925,length=829>
##contig=<ID=sc0097114,length=2745>
##contig=<ID=sc0155785,length=1635>
##contig=<ID=sc0223964,length=1001>
##contig=<ID=sc0164813,length=1563>
##contig=<ID=sc0063239,length=4576>
##contig=<ID=sc0195916,length=1231>
##contig=<ID=sc0223593,length=1004>
##contig=<ID=sc0162399,length=1592>
##contig=<ID=sc0225836,length=985>
##contig=<ID=sc0159043,length=1634>
##contig=<ID=sc0180814,length=1382>
##contig=<ID=sc0187562,length=1312>
##contig=<ID=sc0031439,length=5860>
##contig=<ID=sc0121138,length=2218>
##contig=<ID=sc0172819,length=1453>
##contig=<ID=sc0122504,length=2192>
##contig=<ID=sc0260770,length=659>
##contig=<ID=sc0047796,length=4642>
##contig=<ID=sc0239729,length=1607>
##contig=<ID=sc0072860,length=3451>
##contig=<ID=sc0140957,length=1885>
##contig=<ID=sc0118261,length=2272>
##contig=<ID=sc0144560,length=1831>
##contig=<ID=sc0239809,length=865>
##contig=<ID=sc0217054,length=1056>
##contig=<ID=sc0008468,length=10138>
##contig=<ID=sc0198650,length=1206>
##contig=<ID=sc0219036,length=1040>
##contig=<ID=sc0116549,length=2307>
##contig=<ID=sc0261980,length=638>
##contig=<ID=sc0132792,length=2013>
##contig=<ID=sc0243218,length=835>
##contig=<ID=sc0122499,length=2192>
##contig=<ID=sc0158188,length=1525>
##contig=<ID=sc0185078,length=1338>
##contig=<ID=sc0238841,length=873>
##contig=<ID=sc0211488,length=1099>
##contig=<ID=sc0151496,length=1733>
##contig=<ID=sc0175525,length=1441>
##contig=<ID=sc0221428,length=1021>
##contig=<ID=sc0021509,length=7003>
##contig=<ID=sc0083474,length=3121>
##contig=<ID=sc0008659,length=9943>
##contig=<ID=sc0097159,length=2744>
##contig=<ID=sc0075261,length=3249>
##contig=<ID=sc0208735,length=1120>
##contig=<ID=sc0108609,length=2471>
##contig=<ID=sc0013121,length=8457>
##contig=<ID=sc0019299,length=7335>
##contig=<ID=sc0026478,length=6387>
##contig=<ID=sc0196200,length=1228>
##contig=<ID=sc0002983,length=13539>
##contig=<ID=sc0114956,length=2338>
##contig=<ID=sc0109645,length=2449>
##contig=<ID=sc0030539,length=5951>
##contig=<ID=sc0083166,length=2930>
##contig=<ID=sc0242271,length=843>
##contig=<ID=sc0140191,length=1896>
##contig=<ID=sc0056465,length=4174>
##contig=<ID=sc0142969,length=1855>
##contig=<ID=sc0108065,length=2483>
##contig=<ID=sc0230539,length=946>
##contig=<ID=sc0162153,length=1596>
##contig=<ID=sc0159336,length=1630>
##contig=<ID=sc0186257,length=1326>
##contig=<ID=sc0256232,length=717>
##contig=<ID=sc0155928,length=1673>
##contig=<ID=sc0239496,length=867>
##contig=<ID=sc0068228,length=3651>
##contig=<ID=sc0069503,length=3602>
##contig=<ID=sc0236268,length=896>
##contig=<ID=sc0100103,length=2577>
##contig=<ID=sc0098821,length=2701>
##contig=<ID=sc0059197,length=4042>
##contig=<ID=sc0133373,length=2004>
##contig=<ID=sc0000800,length=18518>
##contig=<ID=sc0072824,length=3476>
##contig=<ID=sc0235061,length=906>
##contig=<ID=sc0137073,length=1944>
##contig=<ID=sc0073289,length=3458>
##contig=<ID=sc0208482,length=967>
##contig=<ID=sc0028946,length=5783>
##contig=<ID=sc0205704,length=1145>
##contig=<ID=sc0189996,length=1287>
##contig=<ID=sc0076294,length=3353>
##contig=<ID=sc0176516,length=1430>
##contig=<ID=sc0214415,length=1076>
##contig=<ID=sc0125452,length=2139>
##contig=<ID=sc0190671,length=1280>
##contig=<ID=sc0190754,length=1280>
##contig=<ID=sc0021257,length=6981>
##contig=<ID=sc0108284,length=2479>
##contig=<ID=sc0219715,length=1034>
##contig=<ID=sc0090199,length=2929>
##contig=<ID=sc0061801,length=3922>
##contig=<ID=sc0218478,length=1045>
##contig=<ID=sc0167811,length=1529>
##contig=<ID=sc0142556,length=1861>
##contig=<ID=sc0044960,length=4811>
##contig=<ID=sc0247664,length=796>
##contig=<ID=sc0153891,length=1701>
##contig=<ID=sc0131582,length=2033>
##contig=<ID=sc0133437,length=2003>
##contig=<ID=sc0153662,length=1704>
##contig=<ID=sc0002363,length=14380>
##contig=<ID=sc0143813,length=1842>
##contig=<ID=sc0104999,length=2553>
##contig=<ID=sc0144344,length=1834>
##contig=<ID=sc0129515,length=2068>
##contig=<ID=sc0152653,length=1717>
##contig=<ID=sc0022050,length=12254>
##contig=<ID=sc0239495,length=867>
##contig=<ID=sc0147364,length=1731>
##contig=<ID=sc0085970,length=3046>
##contig=<ID=sc0225905,length=985>
##contig=<ID=sc0063173,length=3830>
##contig=<ID=sc0042242,length=4993>
##contig=<ID=sc0068536,length=3586>
##contig=<ID=sc0004751,length=11878>
##contig=<ID=sc0094420,length=2814>
##contig=<ID=sc0090503,length=2920>
##contig=<ID=sc0161637,length=1602>
##contig=<ID=sc0216969,length=1056>
##contig=<ID=sc0103061,length=2475>
##contig=<ID=sc0136436,length=1954>
##contig=<ID=sc0168790,length=1517>
##contig=<ID=sc0158101,length=1646>
##contig=<ID=sc0201695,length=1178>
##contig=<ID=sc0167758,length=1529>
##contig=<ID=sc0102931,length=2602>
##contig=<ID=sc0135495,length=1969>
##contig=<ID=sc0169485,length=1509>
##contig=<ID=sc0167156,length=1536>
##contig=<ID=sc0115998,length=2318>
##contig=<ID=sc0164223,length=1570>
##contig=<ID=sc0071407,length=3529>
##contig=<ID=sc0056674,length=4162>
##contig=<ID=sc0057295,length=4133>
##contig=<ID=sc0139584,length=1905>
##contig=<ID=sc0164079,length=1572>
##contig=<ID=sc0259092,length=683>
##contig=<ID=sc0030829,length=5801>
##contig=<ID=sc0075564,length=3378>
##contig=<ID=sc0077855,length=3302>
##contig=<ID=sc0118950,length=2259>
##contig=<ID=sc0040861,length=5089>
##contig=<ID=sc0004754,length=11885>
##contig=<ID=sc0203405,length=1164>
##contig=<ID=sc0101311,length=2640>
##contig=<ID=sc0175210,length=1444>
##contig=<ID=sc0203010,length=1167>
##contig=<ID=sc0147999,length=1781>
##contig=<ID=sc0090419,length=2922>
##contig=<ID=sc0090319,length=2925>
##contig=<ID=sc0240484,length=859>
##contig=<ID=sc0006445,length=10930>
##contig=<ID=sc0167310,length=1534>
##contig=<ID=sc0110402,length=2433>
##contig=<ID=sc0259573,length=677>
##contig=<ID=sc0006362,length=19522>
##contig=<ID=sc0123715,length=2948>
##contig=<ID=sc0185614,length=1333>
##contig=<ID=sc0068549,length=3638>
##contig=<ID=sc0101539,length=2597>
##contig=<ID=sc0022602,length=6852>
##contig=<ID=sc0125970,length=2129>
##contig=<ID=sc0023030,length=6761>
##contig=<ID=sc0034013,length=5625>
##contig=<ID=sc0126688,length=2998>
##contig=<ID=sc0093885,length=3536>
##contig=<ID=sc0077130,length=3326>
##contig=<ID=sc0213566,length=1083>
##contig=<ID=sc0214929,length=1072>
##contig=<ID=sc0219949,length=1033>
##contig=<ID=sc0194151,length=1247>
##contig=<ID=sc0190249,length=1285>
##contig=<ID=sc0195605,length=1234>
##contig=<ID=sc0120584,length=2228>
##contig=<ID=sc0207332,length=1131>
##contig=<ID=sc0256203,length=717>
##contig=<ID=sc0230532,length=946>
##contig=<ID=sc0088316,length=2979>
##contig=<ID=sc0129319,length=3541>
##contig=<ID=sc0260495,length=664>
##contig=<ID=sc0069217,length=3613>
##contig=<ID=sc0035188,length=5529>
##contig=<ID=sc0244045,length=828>
##contig=<ID=sc0242728,length=839>
##contig=<ID=sc0153585,length=1705>
##contig=<ID=sc0110845,length=2423>
##contig=<ID=sc0150370,length=1748>
##contig=<ID=sc0042404,length=4923>
##contig=<ID=sc0264083,length=582>
##contig=<ID=sc0258181,length=695>
##contig=<ID=sc0129244,length=2072>
##contig=<ID=sc0158602,length=1512>
##contig=<ID=sc0145702,length=1814>
##contig=<ID=sc0200229,length=1191>
##contig=<ID=sc0110371,length=2433>
##contig=<ID=sc0077736,length=3305>
##contig=<ID=sc0139396,length=1907>
##contig=<ID=sc0224790,length=994>
##contig=<ID=sc0064396,length=6113>
##contig=<ID=sc0233638,length=918>
##contig=<ID=sc0138790,length=1917>
##contig=<ID=sc0244509,length=823>
##contig=<ID=sc0139841,length=1901>
##contig=<ID=sc0121296,length=2214>
##contig=<ID=sc0076791,length=6077>
##contig=<ID=sc0156899,length=1661>
##contig=<ID=sc0087935,length=2990>
##contig=<ID=sc0002637,length=16360>
##contig=<ID=sc0109072,length=2461>
##contig=<ID=sc0000770,length=18627>
##contig=<ID=sc0099193,length=2692>
##contig=<ID=sc0240358,length=860>
##contig=<ID=sc0130783,length=2047>
##contig=<ID=sc0043429,length=4891>
##contig=<ID=sc0218538,length=1044>
##contig=<ID=sc0070987,length=3554>
##contig=<ID=sc0009023,length=9803>
##contig=<ID=sc0244826,length=821>
##contig=<ID=sc0082316,length=3157>
##contig=<ID=sc0202737,length=1170>
##contig=<ID=sc0113642,length=3978>
##contig=<ID=sc0002702,length=13823>
##contig=<ID=sc0240240,length=861>
##contig=<ID=sc0015051,length=8132>
##contig=<ID=sc0110697,length=2426>
##contig=<ID=sc0116691,length=2304>
##contig=<ID=sc0220969,length=1025>
##contig=<ID=sc0002971,length=13736>
##contig=<ID=sc0071137,length=3538>
##contig=<ID=sc0169065,length=1514>
##contig=<ID=sc0066603,length=3717>
##contig=<ID=sc0152069,length=1725>
##contig=<ID=sc0078732,length=4222>
##contig=<ID=sc0118504,length=3937>
##contig=<ID=sc0224454,length=997>
##contig=<ID=sc0026664,length=6285>
##contig=<ID=sc0229973,length=951>
##contig=<ID=sc0001565,length=16060>
##contig=<ID=sc0125410,length=2139>
##contig=<ID=sc0207276,length=1132>
##contig=<ID=sc0242451,length=842>
##contig=<ID=sc0200045,length=1193>
##contig=<ID=sc0259648,length=676>
##contig=<ID=sc0134822,length=1956>
##contig=<ID=sc0213581,length=1083>
##contig=<ID=sc0148399,length=1776>
##contig=<ID=sc0139153,length=1911>
##contig=<ID=sc0156749,length=1663>
##contig=<ID=sc0146186,length=1807>
##contig=<ID=sc0063341,length=3855>
##contig=<ID=sc0086372,length=3035>
##contig=<ID=sc0261494,length=647>
##contig=<ID=sc0057001,length=4146>
##contig=<ID=sc0024595,length=6642>
##contig=<ID=sc0012345,length=8755>
##contig=<ID=sc0080382,length=3166>
##contig=<ID=sc0162763,length=1588>
##contig=<ID=sc0229311,length=957>
##contig=<ID=sc0174771,length=1448>
##contig=<ID=sc0137574,length=1936>
##contig=<ID=sc0038654,length=5252>
##contig=<ID=sc0180189,length=1389>
##contig=<ID=sc0079315,length=3254>
##contig=<ID=sc0079080,length=3261>
##contig=<ID=sc0108982,length=2462>
##contig=<ID=sc0227846,length=969>
##contig=<ID=sc0006841,length=10727>
##contig=<ID=sc0173223,length=1466>
##contig=<ID=sc0063296,length=3857>
##contig=<ID=sc0058813,length=4059>
##contig=<ID=sc0242956,length=837>
##contig=<ID=sc0002061,length=14835>
##contig=<ID=sc0205282,length=1863>
##contig=<ID=sc0194429,length=1245>
##contig=<ID=sc0215301,length=1069>
##contig=<ID=sc0112540,length=2387>
##contig=<ID=sc0071096,length=6462>
##contig=<ID=sc0092573,length=2862>
##contig=<ID=sc0176210,length=1433>
##contig=<ID=sc0054759,length=4257>
##contig=<ID=sc0192702,length=1261>
##contig=<ID=sc0121432,length=2212>
##contig=<ID=sc0004737,length=11930>
##contig=<ID=sc0066139,length=3735>
##contig=<ID=sc0195558,length=1234>
##contig=<ID=sc0151259,length=1736>
##contig=<ID=sc0144513,length=1831>
##contig=<ID=sc0240018,length=863>
##contig=<ID=sc0046871,length=4699>
##contig=<ID=sc0053083,length=4345>
##contig=<ID=sc0188477,length=1302>
##contig=<ID=sc0135077,length=1976>
##contig=<ID=sc0026019,length=6440>
##contig=<ID=sc0096855,length=2751>
##contig=<ID=sc0024786,length=6437>
##contig=<ID=sc0221138,length=1024>
##contig=<ID=sc0046230,length=4735>
##contig=<ID=sc0130043,length=2018>
##contig=<ID=sc0031438,length=5852>
##contig=<ID=sc0052307,length=4309>
##contig=<ID=sc0139891,length=1900>
##contig=<ID=sc0152256,length=1722>
##contig=<ID=sc0240833,length=856>
##contig=<ID=sc0135585,length=1968>
##contig=<ID=sc0233823,length=917>
##contig=<ID=sc0039134,length=5091>
##contig=<ID=sc0198305,length=1209>
##contig=<ID=sc0102811,length=2604>
##contig=<ID=sc0004006,length=14014>
##contig=<ID=sc0137363,length=1713>
##contig=<ID=sc0102700,length=2607>
##contig=<ID=sc0105115,length=2551>
##contig=<ID=sc0041893,length=4986>
##contig=<ID=sc0012330,length=8760>
##contig=<ID=sc0102253,length=2617>
##contig=<ID=sc0205885,length=1143>
##contig=<ID=sc0043349,length=4837>
##contig=<ID=sc0135559,length=1968>
##contig=<ID=sc0240502,length=859>
##contig=<ID=sc0186978,length=1318>
##contig=<ID=sc0211242,length=1101>
##contig=<ID=sc0213414,length=1084>
##contig=<ID=sc0024883,length=6576>
##contig=<ID=sc0052864,length=4988>
##contig=<ID=sc0053464,length=4324>
##contig=<ID=sc0135365,length=1910>
##contig=<ID=sc0120071,length=2238>
##contig=<ID=sc0255084,length=729>
##contig=<ID=sc0152231,length=1723>
##contig=<ID=sc0132512,length=1928>
##contig=<ID=sc0091601,length=2890>
##contig=<ID=sc0035485,length=5505>
##contig=<ID=sc0214221,length=1078>
##contig=<ID=sc0157753,length=1651>
##contig=<ID=sc0033897,length=5503>
##contig=<ID=sc0164249,length=1415>
##contig=<ID=sc0119994,length=3716>
##contig=<ID=sc0254671,length=733>
##contig=<ID=sc0136591,length=1952>
##contig=<ID=sc0160393,length=1617>
##contig=<ID=sc0155898,length=1674>
##contig=<ID=sc0182250,length=1367>
##contig=<ID=sc0061528,length=3935>
##contig=<ID=sc0168016,length=1526>
##contig=<ID=sc0165545,length=1554>
##contig=<ID=sc0116050,length=2317>
##contig=<ID=sc0133287,length=2006>
##contig=<ID=sc0042571,length=4958>
##contig=<ID=sc0078694,length=3122>
##contig=<ID=sc0233693,length=918>
##contig=<ID=sc0113230,length=2373>
##contig=<ID=sc0022119,length=6917>
##contig=<ID=sc0257929,length=698>
##contig=<ID=sc0114374,length=2350>
##contig=<ID=sc0245502,length=815>
##contig=<ID=sc0201876,length=1177>
##contig=<ID=sc0209644,length=1113>
##contig=<ID=sc0264714,length=552>
##contig=<ID=sc0132580,length=2017>
##contig=<ID=sc0007827,length=10038>
##contig=<ID=sc0221889,length=943>
##contig=<ID=sc0143625,length=1845>
##contig=<ID=sc0053551,length=4319>
##contig=<ID=sc0206413,length=1139>
##contig=<ID=sc0242690,length=839>
##contig=<ID=sc0092003,length=2878>
##contig=<ID=sc0122611,length=2207>
##contig=<ID=sc0176663,length=1428>
##contig=<ID=sc0150551,length=1746>
##contig=<ID=sc0252964,length=749>
##contig=<ID=sc0108667,length=2470>
##contig=<ID=sc0116913,length=2299>
##contig=<ID=sc0108621,length=2430>
##contig=<ID=sc0133051,length=2010>
##contig=<ID=sc0170214,length=1448>
##contig=<ID=sc0193727,length=1251>
##contig=<ID=sc0252957,length=749>
##contig=<ID=sc0084623,length=3086>
##contig=<ID=sc0256798,length=711>
##contig=<ID=sc0011080,length=9091>
##contig=<ID=sc0131340,length=2037>
##contig=<ID=sc0066378,length=3726>
##contig=<ID=sc0093870,length=2829>
##contig=<ID=sc0264032,length=584>
##contig=<ID=sc0168691,length=1518>
##contig=<ID=sc0005096,length=11793>
##contig=<ID=sc0204945,length=1151>
##contig=<ID=sc0013550,length=8458>
##contig=<ID=sc0140605,length=1890>
##contig=<ID=sc0024868,length=6577>
##contig=<ID=sc0252576,length=752>
##contig=<ID=sc0090703,length=2914>
##contig=<ID=sc0100280,length=2665>
##contig=<ID=sc0213740,length=1081>
##contig=<ID=sc0066561,length=3718>
##contig=<ID=sc0007046,length=13409>
##contig=<ID=sc0020891,length=7086>
##contig=<ID=sc0174109,length=1456>
##contig=<ID=sc0113788,length=2362>
##contig=<ID=sc0077405,length=3316>
##contig=<ID=sc0247633,length=797>
##contig=<ID=sc0123438,length=2174>
##contig=<ID=sc0200983,length=1185>
##contig=<ID=sc0159272,length=1631>
##contig=<ID=sc0106560,length=2516>
##contig=<ID=sc0182203,length=1368>
##contig=<ID=sc0077873,length=3301>
##contig=<ID=sc0190219,length=1285>
##contig=<ID=sc0072225,length=3498>
##contig=<ID=sc0203522,length=1163>
##contig=<ID=sc0045057,length=4682>
##contig=<ID=sc0078079,length=3294>
##contig=<ID=sc0071816,length=3514>
##contig=<ID=sc0114086,length=2505>
##contig=<ID=sc0048332,length=4589>
##contig=<ID=sc0105761,length=2535>
##contig=<ID=sc0084463,length=3090>
##contig=<ID=sc0261495,length=647>
##contig=<ID=sc0055937,length=4211>
##contig=<ID=sc0119561,length=2248>
##contig=<ID=sc0211266,length=1101>
##contig=<ID=sc0238549,length=876>
##contig=<ID=sc0061022,length=3957>
##contig=<ID=sc0164802,length=1563>
##contig=<ID=sc0132640,length=2016>
##contig=<ID=sc0109215,length=2457>
##contig=<ID=sc0154721,length=1690>
##contig=<ID=sc0259359,length=680>
##contig=<ID=sc0161925,length=1598>
##contig=<ID=sc0208455,length=1123>
##contig=<ID=sc0088628,length=2952>
##contig=<ID=sc0216941,length=1057>
##contig=<ID=sc0181736,length=1373>
##contig=<ID=sc0162732,length=1588>
##contig=<ID=sc0103295,length=2561>
##contig=<ID=sc0183860,length=1350>
##contig=<ID=sc0201773,length=1001>
##contig=<ID=sc0148168,length=1779>
##contig=<ID=sc0145111,length=1823>
##contig=<ID=sc0243362,length=834>
##contig=<ID=sc0029132,length=6087>
##contig=<ID=sc0197481,length=1217>
##contig=<ID=sc0232971,length=924>
##contig=<ID=sc0250577,length=771>
##contig=<ID=sc0143549,length=1846>
##contig=<ID=sc0220575,length=1028>
##contig=<ID=sc0111757,length=2404>
##contig=<ID=sc0058038,length=4097>
##contig=<ID=sc0227364,length=973>
##contig=<ID=sc0129738,length=2064>
##contig=<ID=sc0100027,length=3745>
##contig=<ID=sc0067659,length=3572>
##contig=<ID=sc0127440,length=2104>
##contig=<ID=sc0196457,length=1226>
##contig=<ID=sc0134909,length=1979>
##contig=<ID=sc0239820,length=865>
##contig=<ID=sc0155336,length=1681>
##contig=<ID=sc0117621,length=2285>
##contig=<ID=sc0028731,length=6130>
##contig=<ID=sc0159874,length=1624>
##contig=<ID=sc0236861,length=891>
##contig=<ID=sc0016575,length=7820>
##contig=<ID=sc0052898,length=4355>
##contig=<ID=sc0020121,length=7177>
##contig=<ID=sc0119603,length=2255>
##contig=<ID=sc0013155,length=8554>
##contig=<ID=sc0049460,length=4543>
##contig=<ID=sc0252220,length=756>
##contig=<ID=sc0219935,length=1033>
##contig=<ID=sc0228795,length=961>
##contig=<ID=sc0042781,length=4808>
##contig=<ID=sc0217836,length=1050>
##contig=<ID=sc0008675,length=9884>
##contig=<ID=sc0137899,length=1931>
##contig=<ID=sc0003894,length=12693>
##contig=<ID=sc0038855,length=5237>
##contig=<ID=sc0257112,length=707>
##contig=<ID=sc0011275,length=11286>
##contig=<ID=sc0039587,length=5150>
##contig=<ID=sc0116808,length=2302>
##contig=<ID=sc0095761,length=2810>
##contig=<ID=sc0137872,length=1932>
##contig=<ID=sc0234381,length=912>
##contig=<ID=sc0142239,length=1866>
##contig=<ID=sc0026494,length=6317>
##contig=<ID=sc0132781,length=2014>
##contig=<ID=sc0039321,length=5202>
##contig=<ID=sc0073606,length=3257>
##contig=<ID=sc0021473,length=6947>
##contig=<ID=sc0098112,length=2720>
##contig=<ID=sc0056747,length=4159>
##contig=<ID=sc0201356,length=1181>
##contig=<ID=sc0134021,length=1994>
##contig=<ID=sc0215068,length=1071>
##contig=<ID=sc0098186,length=2718>
##contig=<ID=sc0074293,length=3423>
##contig=<ID=sc0237461,length=885>
##contig=<ID=sc0191124,length=1276>
##contig=<ID=sc0221055,length=1024>
##contig=<ID=sc0001095,length=17513>
##contig=<ID=sc0003110,length=13606>
##contig=<ID=sc0118421,length=2269>
##contig=<ID=sc0072934,length=5027>
##contig=<ID=sc0198710,length=1205>
##contig=<ID=sc0166833,length=1540>
##contig=<ID=sc0232242,length=931>
##contig=<ID=sc0022582,length=9174>
##contig=<ID=sc0177799,length=1415>
##contig=<ID=sc0052917,length=4353>
##contig=<ID=sc0187132,length=1316>
##contig=<ID=sc0012435,length=8734>
##contig=<ID=sc0147850,length=1783>
##contig=<ID=sc0082395,length=3155>
##contig=<ID=sc0141567,length=1875>
##contig=<ID=sc0013800,length=9068>
##contig=<ID=sc0157880,length=1649>
##contig=<ID=sc0075024,length=4703>
##contig=<ID=sc0150271,length=2533>
##contig=<ID=sc0217994,length=1049>
##contig=<ID=sc0187506,length=1127>
##contig=<ID=sc0074921,length=3425>
##contig=<ID=sc0067723,length=3671>
##contig=<ID=sc0254655,length=733>
##contig=<ID=sc0122513,length=2192>
##contig=<ID=sc0050282,length=4496>
##contig=<ID=sc0245511,length=815>
##contig=<ID=sc0163918,length=1574>
##contig=<ID=sc0059919,length=4009>
##contig=<ID=sc0035556,length=5343>
##contig=<ID=sc0078868,length=3268>
##contig=<ID=sc0034682,length=5652>
##contig=<ID=sc0101474,length=3873>
##contig=<ID=sc0261130,length=653>
##contig=<ID=sc0070425,length=3566>
##contig=<ID=sc0111016,length=4110>
##contig=<ID=sc0074942,length=3386>
##contig=<ID=sc0094346,length=2815>
##contig=<ID=sc0093503,length=2820>
##contig=<ID=sc0250853,length=769>
##contig=<ID=sc0216180,length=1062>
##contig=<ID=sc0082455,length=3153>
##contig=<ID=sc0061989,length=3914>
##contig=<ID=sc0102287,length=2304>
##contig=<ID=sc0055639,length=4201>
##contig=<ID=sc0214114,length=1078>
##contig=<ID=sc0229449,length=956>
##contig=<ID=sc0042261,length=4992>
##contig=<ID=sc0001385,length=26803>
##contig=<ID=sc0257949,length=698>
##contig=<ID=sc0263312,length=607>
##contig=<ID=sc0087356,length=3007>
##contig=<ID=sc0031034,length=10757>
##contig=<ID=sc0138879,length=2741>
##contig=<ID=sc0142769,length=1858>
##contig=<ID=sc0074190,length=3427>
##contig=<ID=sc0016559,length=7826>
##contig=<ID=sc0019620,length=7183>
##contig=<ID=sc0235499,length=903>
##contig=<ID=sc0230119,length=949>
##contig=<ID=sc0088590,length=2844>
##contig=<ID=sc0100337,length=2663>
##contig=<ID=sc0163372,length=1581>
##contig=<ID=sc0207259,length=1132>
##contig=<ID=sc0245936,length=811>
##contig=<ID=sc0058074,length=4095>
##contig=<ID=sc0076540,length=3345>
##contig=<ID=sc0117576,length=2286>
##contig=<ID=sc0029552,length=6045>
##contig=<ID=sc0106134,length=2527>
##contig=<ID=sc0146719,length=1799>
##contig=<ID=sc0097995,length=2702>
##contig=<ID=sc0175885,length=1437>
##contig=<ID=sc0099554,length=2733>
##contig=<ID=sc0058617,length=4069>
##contig=<ID=sc0247511,length=798>
##contig=<ID=sc0059599,length=3957>
##contig=<ID=sc0014776,length=8187>
##contig=<ID=sc0231902,length=934>
##contig=<ID=sc0191998,length=1267>
##contig=<ID=sc0060089,length=3975>
##contig=<ID=sc0016992,length=7737>
##contig=<ID=sc0079156,length=3258>
##contig=<ID=sc0091442,length=3861>
##contig=<ID=sc0082047,length=3128>
##contig=<ID=sc0179859,length=1392>
##contig=<ID=sc0193488,length=1253>
##contig=<ID=sc0029517,length=5901>
##contig=<ID=sc0169356,length=1566>
##contig=<ID=sc0055816,length=4204>
##contig=<ID=sc0211211,length=1101>
##contig=<ID=sc0016061,length=7741>
##contig=<ID=sc0025998,length=6442>
##contig=<ID=sc0043156,length=4930>
##contig=<ID=sc0205760,length=1144>
##contig=<ID=sc0050734,length=4471>
##contig=<ID=sc0083661,length=3115>
##contig=<ID=sc0108276,length=2479>
##contig=<ID=sc0019702,length=7077>
##contig=<ID=sc0246298,length=808>
##contig=<ID=sc0223018,length=1008>
##contig=<ID=sc0156855,length=1661>
##contig=<ID=sc0228906,length=960>
##contig=<ID=sc0122346,length=2195>
##contig=<ID=sc0010522,length=10183>
##contig=<ID=sc0115405,length=2329>
##contig=<ID=sc0238214,length=879>
##contig=<ID=sc0192550,length=1262>
##contig=<ID=sc0237605,length=884>
##contig=<ID=sc0179968,length=1391>
##contig=<ID=sc0037197,length=5440>
##contig=<ID=sc0006495,length=10914>
##contig=<ID=sc0219754,length=1034>
##contig=<ID=sc0198885,length=1204>
##contig=<ID=sc0091510,length=2892>
##contig=<ID=sc0179507,length=1396>
##contig=<ID=sc0208140,length=1125>
##contig=<ID=sc0152636,length=1717>
##contig=<ID=sc0115056,length=2297>
##contig=<ID=sc0050278,length=4496>
##contig=<ID=sc0234710,length=910>
##contig=<ID=sc0075801,length=3370>
##contig=<ID=sc0261188,length=652>
##contig=<ID=sc0226660,length=979>
##contig=<ID=sc0245788,length=813>
##contig=<ID=sc0066574,length=3718>
##contig=<ID=sc0058704,length=4066>
##contig=<ID=sc0002343,length=14603>
##contig=<ID=sc0250209,length=774>
##contig=<ID=sc0094256,length=2651>
##contig=<ID=sc0022967,length=6691>
##contig=<ID=sc0258289,length=694>
##contig=<ID=sc0080279,length=2926>
##contig=<ID=sc0161291,length=1606>
##contig=<ID=sc0052678,length=4398>
##contig=<ID=sc0173483,length=1463>
##contig=<ID=sc0085420,length=2998>
##contig=<ID=sc0166735,length=1541>
##contig=<ID=sc0154658,length=1691>
##contig=<ID=sc0099254,length=2690>
##contig=<ID=sc0077458,length=3095>
##contig=<ID=sc0023674,length=6466>
##contig=<ID=sc0026170,length=6293>
##contig=<ID=sc0248199,length=792>
##contig=<ID=sc0093609,length=4346>
##contig=<ID=sc0241360,length=851>
##contig=<ID=sc0229787,length=952>
##contig=<ID=sc0051539,length=4428>
##contig=<ID=sc0042125,length=5002>
##contig=<ID=sc0213786,length=1081>
##contig=<ID=sc0107747,length=2490>
##contig=<ID=sc0125066,length=2146>
##contig=<ID=sc0103791,length=2581>
##contig=<ID=sc0181602,length=1374>
##contig=<ID=sc0235417,length=903>
##contig=<ID=sc0176572,length=1429>
##contig=<ID=sc0051265,length=4442>
##contig=<ID=sc0251854,length=759>
##contig=<ID=sc0243467,length=833>
##contig=<ID=sc0115220,length=2309>
##contig=<ID=sc0181254,length=1378>
##contig=<ID=sc0128432,length=2086>
##contig=<ID=sc0195899,length=1231>
##contig=<ID=sc0084766,length=3082>
##contig=<ID=sc0045554,length=4777>
##contig=<ID=sc0110610,length=2413>
##contig=<ID=sc0016567,length=7765>
##contig=<ID=sc0022871,length=6531>
##contig=<ID=sc0048562,length=8364>
##contig=<ID=sc0139606,length=1905>
##contig=<ID=sc0020167,length=7053>
##contig=<ID=sc0156007,length=1672>
##contig=<ID=sc0131745,length=2031>
##contig=<ID=sc0027852,length=6590>
##contig=<ID=sc0032355,length=8045>
##contig=<ID=sc0158948,length=1635>
##contig=<ID=sc0182800,length=1362>
##contig=<ID=sc0188079,length=1307>
##contig=<ID=sc0011172,length=9086>
##contig=<ID=sc0032926,length=5722>
##contig=<ID=sc0184516,length=1344>
##contig=<ID=sc0190158,length=1286>
##contig=<ID=sc0155921,length=1673>
##contig=<ID=sc0105617,length=2451>
##contig=<ID=sc0023468,length=6742>
##contig=<ID=sc0079318,length=3088>
##contig=<ID=sc0208034,length=1126>
##contig=<ID=sc0030042,length=5995>
##contig=<ID=sc0011804,length=8909>
##contig=<ID=sc0132437,length=2020>
##contig=<ID=sc0206839,length=1133>
##contig=<ID=sc0094655,length=2807>
##contig=<ID=sc0123045,length=2141>
##contig=<ID=sc0130000,length=2059>
##contig=<ID=sc0249524,length=780>
##contig=<ID=sc0123344,length=2176>
##contig=<ID=sc0181767,length=1372>
##contig=<ID=sc0177091,length=1423>
##contig=<ID=sc0261448,length=648>
##contig=<ID=sc0125349,length=2140>
##contig=<ID=sc0180547,length=1385>
##contig=<ID=sc0078132,length=3292>
##contig=<ID=sc0192159,length=1266>
##contig=<ID=sc0107776,length=2490>
##contig=<ID=sc0123156,length=2179>
##contig=<ID=sc0036926,length=5240>
##contig=<ID=sc0158988,length=1634>
##contig=<ID=sc0177596,length=1418>
##contig=<ID=sc0090177,length=2929>
##contig=<ID=sc0213783,length=1081>
##contig=<ID=sc0112840,length=2381>
##contig=<ID=sc0029646,length=6035>
##contig=<ID=sc0210438,length=1107>
##contig=<ID=sc0081384,length=3186>
##contig=<ID=sc0218677,length=1043>
##contig=<ID=sc0234328,length=913>
##contig=<ID=sc0129726,length=2064>
##contig=<ID=sc0238188,length=879>
##contig=<ID=sc0207084,length=1133>
##contig=<ID=sc0194434,length=1244>
##contig=<ID=sc0198518,length=1198>
##contig=<ID=sc0022884,length=6816>
##contig=<ID=sc0045041,length=4826>
##contig=<ID=sc0224292,length=998>
##contig=<ID=sc0199233,length=1201>
##contig=<ID=sc0136315,length=1956>
##contig=<ID=sc0074263,length=3424>
##contig=<ID=sc0157389,length=1655>
##contig=<ID=sc0093598,length=2800>
##contig=<ID=sc0106721,length=2513>
##contig=<ID=sc0034212,length=5608>
##contig=<ID=sc0187405,length=1314>
##contig=<ID=sc0253021,length=748>
##contig=<ID=sc0190867,length=2016>
##contig=<ID=sc0011664,length=8937>
##contig=<ID=sc0122834,length=2186>
##contig=<ID=sc0084578,length=3093>
##contig=<ID=sc0253121,length=747>
##contig=<ID=sc0247393,length=799>
##contig=<ID=sc0216375,length=1061>
##contig=<ID=sc0176795,length=1426>
##contig=<ID=sc0181319,length=1377>
##contig=<ID=sc0089780,length=2929>
##contig=<ID=sc0082775,length=3031>
##contig=<ID=sc0077802,length=3275>
##contig=<ID=sc0146414,length=1804>
##contig=<ID=sc0165138,length=1559>
##contig=<ID=sc0143382,length=1848>
##contig=<ID=sc0245999,length=811>
##contig=<ID=sc0262889,length=617>
##contig=<ID=sc0232688,length=927>
##contig=<ID=sc0081636,length=3179>
##contig=<ID=sc0189622,length=1291>
##contig=<ID=sc0264738,length=550>
##contig=<ID=sc0118217,length=2180>
##contig=<ID=sc0191554,length=1272>
##contig=<ID=sc0257760,length=700>
##contig=<ID=sc0118777,length=2263>
##contig=<ID=sc0033818,length=5642>
##contig=<ID=sc0058674,length=4929>
##contig=<ID=sc0105940,length=2531>
##contig=<ID=sc0243408,length=833>
##contig=<ID=sc0264645,length=556>
##contig=<ID=sc0128289,length=2089>
##contig=<ID=sc0136990,length=1945>
##contig=<ID=sc0025073,length=6552>
##contig=<ID=sc0091160,length=2903>
##contig=<ID=sc0264533,length=561>
##contig=<ID=sc0116692,length=2304>
##contig=<ID=sc0241829,length=847>
##contig=<ID=sc0090720,length=2929>
##contig=<ID=sc0035036,length=5542>
##contig=<ID=sc0227964,length=968>
##contig=<ID=sc0247163,length=801>
##contig=<ID=sc0025303,length=6523>
##contig=<ID=sc0104756,length=2558>
##contig=<ID=sc0168661,length=1554>
##contig=<ID=sc0063284,length=3858>
##contig=<ID=sc0191374,length=1274>
##contig=<ID=sc0026503,length=7006>
##contig=<ID=sc0106974,length=2507>
##contig=<ID=sc0080843,length=3204>
##contig=<ID=sc0070633,length=3559>
##contig=<ID=sc0249614,length=779>
##contig=<ID=sc0100509,length=2659>
##contig=<ID=sc0038013,length=5301>
##contig=<ID=sc0068447,length=3642>
##contig=<ID=sc0158933,length=1635>
##contig=<ID=sc0183657,length=1352>
##contig=<ID=sc0074056,length=3431>
##contig=<ID=sc0183249,length=1357>
##contig=<ID=sc0205444,length=1147>
##contig=<ID=sc0056960,length=4148>
##contig=<ID=sc0241429,length=851>
##contig=<ID=sc0012542,length=8709>
##contig=<ID=sc0185220,length=1337>
##contig=<ID=sc0242947,length=837>
##contig=<ID=sc0063971,length=3829>
##contig=<ID=sc0073507,length=3450>
##contig=<ID=sc0191243,length=1275>
##contig=<ID=sc0028511,length=6156>
##contig=<ID=sc0246041,length=810>
##contig=<ID=sc0220701,length=1027>
##contig=<ID=sc0205785,length=1144>
##contig=<ID=sc0177193,length=2329>
##contig=<ID=sc0236568,length=894>
##contig=<ID=sc0016268,length=7586>
##contig=<ID=sc0091048,length=2905>
##contig=<ID=sc0054041,length=4294>
##contig=<ID=sc0102909,length=2602>
##contig=<ID=sc0092583,length=2862>
##contig=<ID=sc0166865,length=1539>
##contig=<ID=sc0124575,length=2154>
##contig=<ID=sc0002510,length=14382>
##contig=<ID=sc0074699,length=3337>
##contig=<ID=sc0180297,length=1388>
##contig=<ID=sc0094896,length=4042>
##contig=<ID=sc0196166,length=1229>
##contig=<ID=sc0262934,length=616>
##contig=<ID=sc0024413,length=6633>
##contig=<ID=sc0029733,length=6027>
##contig=<ID=sc0100340,length=2258>
##contig=<ID=sc0171491,length=1486>
##contig=<ID=sc0154456,length=1694>
##contig=<ID=sc0011457,length=9006>
##contig=<ID=sc0232082,length=932>
##contig=<ID=sc0231395,length=938>
##contig=<ID=sc0063118,length=6736>
##contig=<ID=sc0021571,length=6723>
##contig=<ID=sc0222559,length=1012>
##contig=<ID=sc0234510,length=912>
##contig=<ID=sc0153318,length=1708>
##contig=<ID=sc0105038,length=2555>
##contig=<ID=sc0014079,length=8332>
##contig=<ID=sc0105393,length=2544>
##contig=<ID=sc0093430,length=2840>
##contig=<ID=sc0009515,length=9629>
##contig=<ID=sc0092121,length=2875>
##contig=<ID=sc0028691,length=6178>
##contig=<ID=sc0023037,length=8952>
##contig=<ID=sc0226667,length=978>
##contig=<ID=sc0170334,length=1499>
##contig=<ID=sc0022902,length=6813>
##contig=<ID=sc0185268,length=1336>
##contig=<ID=sc0158226,length=1645>
##contig=<ID=sc0056183,length=4253>
##contig=<ID=sc0104189,length=2572>
##contig=<ID=sc0209778,length=1112>
##contig=<ID=sc0224426,length=997>
##contig=<ID=sc0119014,length=2258>
##contig=<ID=sc0232174,length=931>
##contig=<ID=sc0047584,length=4655>
##contig=<ID=sc0025935,length=6450>
##contig=<ID=sc0044839,length=4818>
##contig=<ID=sc0169320,length=1511>
##contig=<ID=sc0067008,length=3698>
##contig=<ID=sc0251494,length=763>
##contig=<ID=sc0025949,length=6314>
##contig=<ID=sc0186959,length=1318>
##contig=<ID=sc0169716,length=1506>
##contig=<ID=sc0119502,length=2249>
##contig=<ID=sc0246782,length=804>
##contig=<ID=sc0100927,length=2649>
##contig=<ID=sc0075502,length=3381>
##contig=<ID=sc0113441,length=2369>
##contig=<ID=sc0008061,length=10038>
##contig=<ID=sc0108492,length=2365>
##contig=<ID=sc0109273,length=2456>
##contig=<ID=sc0130464,length=2052>
##contig=<ID=sc0038271,length=5281>
##contig=<ID=sc0050126,length=4504>
##contig=<ID=sc0061167,length=3951>
##contig=<ID=sc0040299,length=5787>
##contig=<ID=sc0019071,length=7371>
##contig=<ID=sc0014567,length=8287>
##contig=<ID=sc0176125,length=1434>
##contig=<ID=sc0190499,length=1282>
##contig=<ID=sc0205928,length=915>
##contig=<ID=sc0249188,length=783>
##contig=<ID=sc0042750,length=4959>
##contig=<ID=sc0151126,length=1738>
##contig=<ID=sc0184566,length=1343>
##contig=<ID=sc0033535,length=5670>
##contig=<ID=sc0121582,length=2209>
##contig=<ID=sc0173844,length=1459>
##contig=<ID=sc0094136,length=2821>
##contig=<ID=sc0033309,length=5562>
##contig=<ID=sc0235801,length=900>
##contig=<ID=sc0047653,length=4623>
##contig=<ID=sc0171951,length=1481>
##contig=<ID=sc0247914,length=794>
##contig=<ID=sc0089236,length=2954>
##contig=<ID=sc0027153,length=6309>
##contig=<ID=sc0140425,length=1893>
##contig=<ID=sc0100100,length=2669>
##contig=<ID=sc0242253,length=843>
##contig=<ID=sc0037995,length=5036>
##contig=<ID=sc0259783,length=673>
##contig=<ID=sc0168354,length=1522>
##contig=<ID=sc0240508,length=859>
##contig=<ID=sc0003805,length=12809>
##contig=<ID=sc0144152,length=1837>
##contig=<ID=sc0254765,length=732>
##contig=<ID=sc0181814,length=1372>
##contig=<ID=sc0037821,length=5317>
##contig=<ID=sc0191538,length=1272>
##contig=<ID=sc0058215,length=3958>
##contig=<ID=sc0042564,length=4971>
##contig=<ID=sc0119722,length=2245>
##contig=<ID=sc0047478,length=4568>
##contig=<ID=sc0006274,length=11040>
##contig=<ID=sc0192039,length=1267>
##contig=<ID=sc0010308,length=9344>
##contig=<ID=sc0197131,length=1220>
##contig=<ID=sc0073044,length=3467>
##contig=<ID=sc0004842,length=13493>
##contig=<ID=sc0149435,length=1711>
##contig=<ID=sc0231709,length=935>
##contig=<ID=sc0257822,length=699>
##contig=<ID=sc0218217,length=1047>
##contig=<ID=sc0155708,length=1676>
##contig=<ID=sc0098295,length=2715>
##contig=<ID=sc0071154,length=3538>
##contig=<ID=sc0015596,length=8094>
##contig=<ID=sc0251419,length=763>
##contig=<ID=sc0175128,length=1445>
##contig=<ID=sc0024524,length=6335>
##contig=<ID=sc0040572,length=4885>
##contig=<ID=sc0262539,length=626>
##contig=<ID=sc0155262,length=1682>
##contig=<ID=sc0008228,length=10099>
##contig=<ID=sc0199034,length=1202>
##contig=<ID=sc0260122,length=669>
##contig=<ID=sc0167796,length=1529>
##contig=<ID=sc0116988,length=2298>
##contig=<ID=sc0019228,length=7347>
##contig=<ID=sc0176103,length=1434>
##contig=<ID=sc0059703,length=4019>
##contig=<ID=sc0263955,length=587>
##contig=<ID=sc0034660,length=5585>
##contig=<ID=sc0181486,length=1375>
##contig=<ID=sc0150568,length=1745>
##contig=<ID=sc0078882,length=3133>
##contig=<ID=sc0181476,length=1376>
##contig=<ID=sc0000511,length=20431>
##contig=<ID=sc0163919,length=1574>
##contig=<ID=sc0224565,length=851>
##contig=<ID=sc0220074,length=1032>
##contig=<ID=sc0125574,length=2136>
##contig=<ID=sc0152101,length=1724>
##contig=<ID=sc0073414,length=3453>
##contig=<ID=sc0009289,length=9704>
##contig=<ID=sc0114622,length=2345>
##contig=<ID=sc0014378,length=8273>
##contig=<ID=sc0088113,length=2985>
##contig=<ID=sc0178358,length=1409>
##contig=<ID=sc0228364,length=964>
##contig=<ID=sc0007631,length=10353>
##contig=<ID=sc0190794,length=1279>
##contig=<ID=sc0196680,length=1224>
##contig=<ID=sc0049451,length=4544>
##contig=<ID=sc0020333,length=6047>
##contig=<ID=sc0035236,length=5525>
##contig=<ID=sc0115573,length=2326>
##contig=<ID=sc0138856,length=1916>
##contig=<ID=sc0095448,length=2788>
##contig=<ID=sc0000917,length=17625>
##contig=<ID=sc0056288,length=4182>
##contig=<ID=sc0256809,length=711>
##contig=<ID=sc0154696,length=1690>
##contig=<ID=sc0091117,length=2684>
##contig=<ID=sc0078524,length=3279>
##contig=<ID=sc0066305,length=3759>
##contig=<ID=sc0262401,length=629>
##contig=<ID=sc0223796,length=1002>
##contig=<ID=sc0109320,length=2382>
##contig=<ID=sc0172111,length=1451>
##contig=<ID=sc0126958,length=2113>
##contig=<ID=sc0137434,length=1938>
##contig=<ID=sc0036035,length=5459>
##contig=<ID=sc0128204,length=2090>
##contig=<ID=sc0054955,length=4248>
##contig=<ID=sc0092113,length=2875>
##contig=<ID=sc0048265,length=4615>
##contig=<ID=sc0111086,length=2388>
##contig=<ID=sc0190631,length=1281>
##contig=<ID=sc0065886,length=3747>
##contig=<ID=sc0154009,length=1700>
##contig=<ID=sc0002586,length=17516>
##contig=<ID=sc0083950,length=3105>
##contig=<ID=sc0055325,length=4230>
##contig=<ID=sc0240387,length=860>
##contig=<ID=sc0176480,length=1430>
##contig=<ID=sc0034083,length=5619>
##contig=<ID=sc0108620,length=2471>
##contig=<ID=sc0004090,length=12418>
##contig=<ID=sc0250906,length=768>
##contig=<ID=sc0223863,length=1001>
##contig=<ID=sc0178127,length=1411>
##contig=<ID=sc0062431,length=3803>
##contig=<ID=sc0165777,length=1552>
##contig=<ID=sc0233491,length=920>
##contig=<ID=sc0229642,length=954>
##contig=<ID=sc0012023,length=8850>
##contig=<ID=sc0099637,length=2670>
##contig=<ID=sc0233248,length=922>
##contig=<ID=sc0141556,length=1829>
##contig=<ID=sc0154255,length=1696>
##contig=<ID=sc0062670,length=3885>
##contig=<ID=sc0190024,length=1287>
##contig=<ID=sc0013040,length=8579>
##contig=<ID=sc0062030,length=3912>
##contig=<ID=sc0042896,length=4948>
##contig=<ID=sc0164450,length=1568>
##contig=<ID=sc0192369,length=1241>
##contig=<ID=sc0167268,length=1535>
##contig=<ID=sc0078466,length=3154>
##contig=<ID=sc0167822,length=1425>
##contig=<ID=sc0095442,length=2788>
##contig=<ID=sc0199414,length=1199>
##contig=<ID=sc0213889,length=1080>
##contig=<ID=sc0172368,length=1476>
##contig=<ID=sc0128036,length=2093>
##contig=<ID=sc0089218,length=2955>
##contig=<ID=sc0088208,length=2835>
##contig=<ID=sc0007720,length=16472>
##contig=<ID=sc0237513,length=885>
##contig=<ID=sc0022622,length=6850>
##contig=<ID=sc0115222,length=2333>
##contig=<ID=sc0040963,length=5082>
##contig=<ID=sc0226899,length=977>
##contig=<ID=sc0028662,length=6138>
##contig=<ID=sc0159995,length=1623>
##contig=<ID=sc0212845,length=1088>
##contig=<ID=sc0027916,length=6080>
##contig=<ID=sc0074038,length=3432>
##contig=<ID=sc0107387,length=2498>
##contig=<ID=sc0090626,length=2917>
##contig=<ID=sc0202088,length=1175>
##contig=<ID=sc0093106,length=2849>
##contig=<ID=sc0205588,length=1146>
##contig=<ID=sc0180500,length=1386>
##contig=<ID=sc0073411,length=3425>
##contig=<ID=sc0152274,length=1722>
##contig=<ID=sc0216341,length=1061>
##contig=<ID=sc0073024,length=3468>
##contig=<ID=sc0151704,length=1730>
##contig=<ID=sc0008309,length=10032>
##contig=<ID=sc0247469,length=798>
##contig=<ID=sc0030481,length=5957>
##contig=<ID=sc0091783,length=3772>
##contig=<ID=sc0144915,length=1826>
##contig=<ID=sc0067408,length=3684>
##contig=<ID=sc0209228,length=1116>
##contig=<ID=sc0110429,length=2432>
##contig=<ID=sc0089880,length=4559>
##contig=<ID=sc0086477,length=2943>
##contig=<ID=sc0229888,length=952>
##contig=<ID=sc0126376,length=2123>
##contig=<ID=sc0216170,length=1062>
##contig=<ID=sc0189027,length=1297>
##contig=<ID=sc0204434,length=1155>
##contig=<ID=sc0084188,length=3099>
##contig=<ID=sc0201137,length=1183>
##contig=<ID=sc0106804,length=2489>
##contig=<ID=sc0145497,length=1817>
##contig=<ID=sc0125771,length=2133>
##contig=<ID=sc0112868,length=2380>
##contig=<ID=sc0156673,length=1664>
##contig=<ID=sc0215978,length=1063>
##contig=<ID=sc0027024,length=6272>
##contig=<ID=sc0264063,length=583>
##contig=<ID=sc0073196,length=3461>
##contig=<ID=sc0247283,length=800>
##contig=<ID=sc0200311,length=1191>
##contig=<ID=sc0113865,length=2360>
##contig=<ID=sc0076662,length=3341>
##contig=<ID=sc0244806,length=821>
##contig=<ID=sc0049522,length=4539>
##contig=<ID=sc0191893,length=1269>
##contig=<ID=sc0046538,length=4733>
##contig=<ID=sc0048118,length=4480>
##contig=<ID=sc0084817,length=4664>
##contig=<ID=sc0203950,length=1159>
##contig=<ID=sc0089104,length=2958>
##contig=<ID=sc0157615,length=1652>
##contig=<ID=sc0238780,length=874>
##contig=<ID=sc0134464,length=1986>
##contig=<ID=sc0117436,length=2289>
##contig=<ID=sc0233041,length=924>
##contig=<ID=sc0256089,length=718>
##contig=<ID=sc0065672,length=3778>
##contig=<ID=sc0088630,length=2794>
##contig=<ID=sc0000301,length=22467>
##contig=<ID=sc0153443,length=1707>
##contig=<ID=sc0193078,length=1257>
##contig=<ID=sc0029729,length=6027>
##contig=<ID=sc0218702,length=1043>
##contig=<ID=sc0227416,length=972>
##contig=<ID=sc0170605,length=1496>
##contig=<ID=sc0096285,length=2766>
##contig=<ID=sc0141036,length=1884>
##contig=<ID=sc0048130,length=4574>
##contig=<ID=sc0009370,length=9675>
##contig=<ID=sc0141525,length=1876>
##contig=<ID=sc0216997,length=1056>
##contig=<ID=sc0032505,length=5759>
##contig=<ID=sc0076515,length=3290>
##contig=<ID=sc0255295,length=727>
##contig=<ID=sc0030527,length=5797>
##contig=<ID=sc0013709,length=8444>
##contig=<ID=sc0102752,length=3846>
##contig=<ID=sc0232754,length=926>
##contig=<ID=sc0208733,length=1120>
##contig=<ID=sc0264111,length=581>
##contig=<ID=sc0071097,length=3475>
##contig=<ID=sc0118752,length=2335>
##contig=<ID=sc0081950,length=3168>
##contig=<ID=sc0104260,length=2570>
##contig=<ID=sc0030077,length=5992>
##contig=<ID=sc0019379,length=12781>
##contig=<ID=sc0106006,length=2529>
##contig=<ID=sc0259460,length=678>
##contig=<ID=sc0093244,length=2845>
##contig=<ID=sc0014615,length=8179>
##contig=<ID=sc0223764,length=1002>
##contig=<ID=sc0113625,length=2365>
##contig=<ID=sc0233365,length=921>
##contig=<ID=sc0166737,length=1541>
##contig=<ID=sc0011728,length=16210>
##contig=<ID=sc0058937,length=4052>
##contig=<ID=sc0209010,length=1118>
##contig=<ID=sc0180290,length=1388>
##contig=<ID=sc0168698,length=1518>
##contig=<ID=sc0235131,length=906>
##contig=<ID=sc0039296,length=5205>
##contig=<ID=sc0151046,length=1738>
##contig=<ID=sc0251559,length=762>
##contig=<ID=sc0006159,length=14848>
##contig=<ID=sc0251610,length=761>
##contig=<ID=sc0116937,length=2299>
##contig=<ID=sc0224412,length=997>
##contig=<ID=sc0101321,length=2627>
##contig=<ID=sc0150865,length=1741>
##contig=<ID=sc0220136,length=1031>
##contig=<ID=sc0192969,length=1258>
##contig=<ID=sc0180961,length=1381>
##contig=<ID=sc0011642,length=8953>
##contig=<ID=sc0202989,length=1167>
##contig=<ID=sc0191964,length=1268>
##contig=<ID=sc0143810,length=1842>
##contig=<ID=sc0123343,length=2176>
##contig=<ID=sc0016141,length=7903>
##contig=<ID=sc0072623,length=5224>
##contig=<ID=sc0223731,length=1003>
##contig=<ID=sc0185011,length=1339>
##contig=<ID=sc0163018,length=1585>
##contig=<ID=sc0023214,length=6776>
##contig=<ID=sc0121703,length=2207>
##contig=<ID=sc0145325,length=1802>
##contig=<ID=sc0232007,length=933>
##contig=<ID=sc0156910,length=1637>
##contig=<ID=sc0208100,length=899>
##contig=<ID=sc0224832,length=994>
##contig=<ID=sc0213228,length=1085>
##contig=<ID=sc0257654,length=701>
##contig=<ID=sc0007587,length=10364>
##contig=<ID=sc0084462,length=3090>
##contig=<ID=sc0247991,length=794>
##contig=<ID=sc0242766,length=839>
##contig=<ID=sc0162447,length=1592>
##contig=<ID=sc0040579,length=5108>
##contig=<ID=sc0229456,length=955>
##contig=<ID=sc0167426,length=1533>
##contig=<ID=sc0025814,length=6464>
##contig=<ID=sc0069432,length=3605>
##contig=<ID=sc0028306,length=6179>
##contig=<ID=sc0108304,length=2478>
##contig=<ID=sc0081836,length=3172>
##contig=<ID=sc0180169,length=1389>
##contig=<ID=sc0262066,length=636>
##contig=<ID=sc0103520,length=2588>
##contig=<ID=sc0149360,length=1762>
##contig=<ID=sc0207367,length=1131>
##contig=<ID=sc0261183,length=653>
##contig=<ID=sc0186483,length=1323>
##contig=<ID=sc0204054,length=1158>
##contig=<ID=sc0222889,length=1009>
##contig=<ID=sc0099419,length=2652>
##contig=<ID=sc0063504,length=3849>
##contig=<ID=sc0138066,length=1928>
##contig=<ID=sc0145319,length=1820>
##contig=<ID=sc0166993,length=1538>
##contig=<ID=sc0169867,length=2513>
##contig=<ID=sc0206878,length=1135>
##contig=<ID=sc0052253,length=4388>
##contig=<ID=sc0163110,length=1584>
##contig=<ID=sc0116788,length=2302>
##contig=<ID=sc0112140,length=2396>
##contig=<ID=sc0222890,length=2052>
##contig=<ID=sc0075207,length=3391>
##contig=<ID=sc0226871,length=977>
##contig=<ID=sc0156582,length=1515>
##contig=<ID=sc0257925,length=698>
##contig=<ID=sc0242502,length=841>
##contig=<ID=sc0021074,length=6905>
##contig=<ID=sc0144666,length=1829>
##contig=<ID=sc0058139,length=4092>
##contig=<ID=sc0258190,length=695>
##contig=<ID=sc0193412,length=1222>
##contig=<ID=sc0187718,length=1310>
##contig=<ID=sc0102124,length=2621>
##contig=<ID=sc0198679,length=1206>
##contig=<ID=sc0067147,length=3696>
##contig=<ID=sc0227624,length=971>
##contig=<ID=sc0082483,length=3152>
##contig=<ID=sc0027769,length=6108>
##contig=<ID=sc0045939,length=4706>
##contig=<ID=sc0170523,length=1497>
##contig=<ID=sc0076709,length=3339>
##contig=<ID=sc0059969,length=4048>
##contig=<ID=sc0155869,length=1674>
##contig=<ID=sc0044643,length=4376>
##contig=<ID=sc0256150,length=718>
##contig=<ID=sc0112255,length=2403>
##contig=<ID=sc0214827,length=1073>
##contig=<ID=sc0032758,length=5737>
##contig=<ID=sc0233109,length=923>
##contig=<ID=sc0071611,length=3521>
##contig=<ID=sc0073036,length=3468>
##contig=<ID=sc0096264,length=2529>
##contig=<ID=sc0221729,length=1019>
##contig=<ID=sc0165143,length=1559>
##contig=<ID=sc0155175,length=1683>
##contig=<ID=sc0022585,length=6855>
##contig=<ID=sc0174937,length=1447>
##contig=<ID=sc0242864,length=838>
##contig=<ID=sc0033845,length=6681>
##contig=<ID=sc0263973,length=586>
##contig=<ID=sc0034712,length=5566>
##contig=<ID=sc0036922,length=5440>
##contig=<ID=sc0023774,length=6742>
##contig=<ID=sc0190386,length=1189>
##contig=<ID=sc0166841,length=1540>
##contig=<ID=sc0025451,length=7648>
##contig=<ID=sc0207019,length=1134>
##contig=<ID=sc0121618,length=2078>
##contig=<ID=sc0018138,length=7339>
##contig=<ID=sc0031315,length=5691>
##contig=<ID=sc0229429,length=956>
##contig=<ID=sc0062107,length=3909>
##contig=<ID=sc0173890,length=1458>
##contig=<ID=sc0197195,length=1219>
##contig=<ID=sc0118372,length=2270>
##contig=<ID=sc0125865,length=2131>
##contig=<ID=sc0233203,length=922>
##contig=<ID=sc0015586,length=9867>
##contig=<ID=sc0222758,length=1010>
##contig=<ID=sc0217184,length=1055>
##contig=<ID=sc0001071,length=17546>
##contig=<ID=sc0107434,length=2497>
##contig=<ID=sc0032759,length=11094>
##contig=<ID=sc0057183,length=4138>
##contig=<ID=sc0061913,length=3918>
##contig=<ID=sc0171680,length=1484>
##contig=<ID=sc0218101,length=1048>
##contig=<ID=sc0168331,length=1522>
##contig=<ID=sc0209256,length=1116>
##contig=<ID=sc0004942,length=11783>
##contig=<ID=sc0146800,length=1798>
##contig=<ID=sc0096022,length=2773>
##contig=<ID=sc0254192,length=737>
##contig=<ID=sc0112173,length=2395>
##contig=<ID=sc0076947,length=3332>
##contig=<ID=sc0049967,length=4514>
##contig=<ID=sc0151866,length=1728>
##contig=<ID=sc0221414,length=1021>
##contig=<ID=sc0108346,length=2477>
##contig=<ID=sc0065725,length=3590>
##contig=<ID=sc0165659,length=1553>
##contig=<ID=sc0037140,length=5371>
##contig=<ID=sc0209766,length=1112>
##contig=<ID=sc0129295,length=2071>
##contig=<ID=sc0246505,length=806>
##contig=<ID=sc0040023,length=5148>
##contig=<ID=sc0159768,length=1625>
##contig=<ID=sc0079970,length=3344>
##contig=<ID=sc0056529,length=4169>
##contig=<ID=sc0089120,length=2958>
##contig=<ID=sc0147424,length=1789>
##contig=<ID=sc0255233,length=727>
##contig=<ID=sc0123764,length=2168>
##contig=<ID=sc0136576,length=1939>
##contig=<ID=sc0249556,length=780>
##contig=<ID=sc0173131,length=1468>
##contig=<ID=sc0026309,length=6406>
##contig=<ID=sc0257550,length=702>
##contig=<ID=sc0063051,length=3868>
##contig=<ID=sc0180831,length=2104>
##contig=<ID=sc0082146,length=3163>
##contig=<ID=sc0083259,length=3128>
##contig=<ID=sc0087573,length=3000>
##contig=<ID=sc0019773,length=7263>
##contig=<ID=sc0184953,length=1340>
##contig=<ID=sc0033791,length=5645>
##contig=<ID=sc0238093,length=880>
##contig=<ID=sc0072443,length=3489>
##contig=<ID=sc0130659,length=2049>
##contig=<ID=sc0143748,length=1842>
##contig=<ID=sc0164142,length=1571>
##contig=<ID=sc0170162,length=1501>
##contig=<ID=sc0210562,length=1106>
##contig=<ID=sc0217497,length=1052>
##contig=<ID=sc0126650,length=2118>
##contig=<ID=sc0026808,length=6306>
##contig=<ID=sc0138631,length=1919>
##contig=<ID=sc0016996,length=7736>
##contig=<ID=sc0116940,length=2299>
##contig=<ID=sc0094746,length=5052>
##contig=<ID=sc0107654,length=2492>
##contig=<ID=sc0220750,length=1027>
##contig=<ID=sc0239019,length=872>
##contig=<ID=sc0206378,length=1139>
##contig=<ID=sc0015859,length=7782>
##contig=<ID=sc0054127,length=4290>
##contig=<ID=sc0084353,length=3093>
##contig=<ID=sc0009095,length=9777>
##contig=<ID=sc0095434,length=3912>
##contig=<ID=sc0195689,length=1233>
##contig=<ID=sc0055699,length=4209>
##contig=<ID=sc0141444,length=1877>
##contig=<ID=sc0193862,length=1250>
##contig=<ID=sc0100838,length=2652>
##contig=<ID=sc0128581,length=2084>
##contig=<ID=sc0223875,length=1001>
##contig=<ID=sc0193750,length=1251>
##contig=<ID=sc0144273,length=1835>
##contig=<ID=sc0038966,length=5229>
##contig=<ID=sc0009541,length=9256>
##contig=<ID=sc0027653,length=6251>
##contig=<ID=sc0114038,length=2318>
##contig=<ID=sc0080427,length=3219>
##contig=<ID=sc0206288,length=1140>
##contig=<ID=sc0065139,length=3778>
##contig=<ID=sc0142484,length=1862>
##contig=<ID=sc0225689,length=987>
##contig=<ID=sc0173705,length=1350>
##contig=<ID=sc0005995,length=11190>
##contig=<ID=sc0170747,length=1495>
##contig=<ID=sc0235880,length=900>
##contig=<ID=sc0002490,length=14365>
##contig=<ID=sc0124259,length=2203>
##contig=<ID=sc0148407,length=1653>
##contig=<ID=sc0066941,length=3703>
##contig=<ID=sc0222590,length=1011>
##contig=<ID=sc0002189,length=14637>
##contig=<ID=sc0167700,length=2558>
##contig=<ID=sc0072405,length=3491>
##contig=<ID=sc0252113,length=757>
##contig=<ID=sc0264931,length=537>
##contig=<ID=sc0208882,length=1119>
##contig=<ID=sc0070992,length=3503>
##contig=<ID=sc0126286,length=2102>
##contig=<ID=sc0027951,length=6218>
##contig=<ID=sc0030338,length=5831>
##contig=<ID=sc0262760,length=621>
##contig=<ID=sc0085035,length=3074>
##contig=<ID=sc0036786,length=5427>
##contig=<ID=sc0181704,length=1373>
##contig=<ID=sc0146550,length=1802>
##contig=<ID=sc0039874,length=5159>
##contig=<ID=sc0093941,length=2827>
##contig=<ID=sc0080681,length=2639>
##contig=<ID=sc0228297,length=965>
##contig=<ID=sc0154740,length=1690>
##contig=<ID=sc0153279,length=1709>
##contig=<ID=sc0232412,length=929>
##contig=<ID=sc0175327,length=975>
##contig=<ID=sc0200088,length=1193>
##contig=<ID=sc0087883,length=2991>
##contig=<ID=sc0203116,length=1166>
##contig=<ID=sc0142251,length=1866>
##contig=<ID=sc0218070,length=1048>
##contig=<ID=sc0119019,length=2258>
##contig=<ID=sc0161749,length=1601>
##contig=<ID=sc0012581,length=10596>
##contig=<ID=sc0011833,length=8900>
##contig=<ID=sc0124036,length=2163>
##contig=<ID=sc0201621,length=1179>
##contig=<ID=sc0250273,length=773>
##contig=<ID=sc0190349,length=1284>
##contig=<ID=sc0075918,length=3366>
##contig=<ID=sc0169570,length=1508>
##contig=<ID=sc0193794,length=1250>
##contig=<ID=sc0250553,length=771>
##contig=<ID=sc0029835,length=6015>
##contig=<ID=sc0229075,length=959>
##contig=<ID=sc0238434,length=877>
##contig=<ID=sc0043154,length=4967>
##contig=<ID=sc0010530,length=9249>
##contig=<ID=sc0055303,length=4231>
##contig=<ID=sc0194577,length=1243>
##contig=<ID=sc0139642,length=1904>
##contig=<ID=sc0177498,length=1419>
##contig=<ID=sc0028389,length=6105>
##contig=<ID=sc0050603,length=4478>
##contig=<ID=sc0183095,length=1358>
##contig=<ID=sc0130232,length=2056>
##contig=<ID=sc0131934,length=2028>
##contig=<ID=sc0165796,length=1551>
##contig=<ID=sc0099571,length=2560>
##contig=<ID=sc0228151,length=966>
##contig=<ID=sc0118444,length=2268>
##contig=<ID=sc0222791,length=1010>
##contig=<ID=sc0016361,length=7728>
##contig=<ID=sc0119868,length=2242>
##contig=<ID=sc0122279,length=2199>
##contig=<ID=sc0204682,length=1153>
##contig=<ID=sc0013096,length=8650>
##contig=<ID=sc0172089,length=1479>
##contig=<ID=sc0112961,length=2985>
##contig=<ID=sc0045771,length=4763>
##contig=<ID=sc0169191,length=1513>
##contig=<ID=sc0120815,length=2224>
##contig=<ID=sc0149530,length=1760>
##contig=<ID=sc0094070,length=2809>
##contig=<ID=sc0227065,length=975>
##contig=<ID=sc0122616,length=2190>
##contig=<ID=sc0063598,length=3845>
##contig=<ID=sc0018937,length=7392>
##contig=<ID=sc0228691,length=962>
##contig=<ID=sc0098848,length=2701>
##contig=<ID=sc0125097,length=2145>
##contig=<ID=sc0035051,length=5520>
##contig=<ID=sc0213423,length=1084>
##contig=<ID=sc0242923,length=837>
##contig=<ID=sc0120673,length=2084>
##contig=<ID=sc0050783,length=4469>
##contig=<ID=sc0066393,length=3527>
##contig=<ID=sc0003952,length=12682>
##contig=<ID=sc0042033,length=5007>
##contig=<ID=sc0042655,length=4963>
##contig=<ID=sc0040695,length=5101>
##contig=<ID=sc0007413,length=10419>
##contig=<ID=sc0217132,length=1055>
##contig=<ID=sc0098770,length=2703>
##contig=<ID=sc0164217,length=1570>
##contig=<ID=sc0080557,length=3214>
##contig=<ID=sc0253302,length=745>
##contig=<ID=sc0045008,length=4627>
##contig=<ID=sc0003945,length=12579>
##contig=<ID=sc0130539,length=2051>
##contig=<ID=sc0218837,length=1042>
##contig=<ID=sc0216677,length=1058>
##contig=<ID=sc0165401,length=1556>
##contig=<ID=sc0212823,length=1089>
##contig=<ID=sc0065401,length=6852>
##contig=<ID=sc0054780,length=4256>
##contig=<ID=sc0249778,length=778>
##contig=<ID=sc0092115,length=4393>
##contig=<ID=sc0168408,length=1521>
##contig=<ID=sc0219055,length=1040>
##contig=<ID=sc0227746,length=970>
##contig=<ID=sc0214530,length=1075>
##contig=<ID=sc0167979,length=1526>
##contig=<ID=sc0212932,length=1088>
##contig=<ID=sc0067904,length=3664>
##contig=<ID=sc0187481,length=1313>
##contig=<ID=sc0025204,length=6595>
##contig=<ID=sc0243180,length=835>
##contig=<ID=sc0191244,length=1275>
##contig=<ID=sc0035344,length=5333>
##contig=<ID=sc0201552,length=1078>
##contig=<ID=sc0208996,length=1118>
##contig=<ID=sc0145373,length=1819>
##contig=<ID=sc0248470,length=790>
##contig=<ID=sc0070961,length=3545>
##contig=<ID=sc0163133,length=1584>
##contig=<ID=sc0108978,length=2394>
##contig=<ID=sc0241935,length=846>
##contig=<ID=sc0204856,length=1152>
##contig=<ID=sc0220471,length=1029>
##contig=<ID=sc0010668,length=9232>
##contig=<ID=sc0192531,length=1262>
##contig=<ID=sc0046404,length=4760>
##contig=<ID=sc0170934,length=1492>
##contig=<ID=sc0060173,length=6728>
##contig=<ID=sc0199713,length=1196>
##contig=<ID=sc0120483,length=2230>
##contig=<ID=sc0095403,length=2789>
##contig=<ID=sc0141633,length=1874>
##contig=<ID=sc0211330,length=1100>
##contig=<ID=sc0062016,length=3790>
##contig=<ID=sc0068953,length=3490>
##contig=<ID=sc0105889,length=2532>
##contig=<ID=sc0053895,length=4301>
##contig=<ID=sc0147366,length=1790>
##contig=<ID=sc0063334,length=3855>
##contig=<ID=sc0242258,length=843>
##contig=<ID=sc0156443,length=1667>
##contig=<ID=sc0184519,length=1344>
##contig=<ID=sc0200988,length=1185>
##contig=<ID=sc0127277,length=2107>
##contig=<ID=sc0193269,length=1255>
##contig=<ID=sc0240914,length=855>
##contig=<ID=sc0012491,length=8599>
##contig=<ID=sc0068498,length=3640>
##contig=<ID=sc0119829,length=2166>
##contig=<ID=sc0238309,length=878>
##contig=<ID=sc0026373,length=6449>
##contig=<ID=sc0134977,length=1978>
##contig=<ID=sc0217520,length=1052>
##contig=<ID=sc0185963,length=1329>
##contig=<ID=sc0029952,length=6004>
##contig=<ID=sc0240052,length=863>
##contig=<ID=sc0191670,length=2131>
##contig=<ID=sc0251673,length=761>
##contig=<ID=sc0190425,length=1283>
##contig=<ID=sc0218331,length=1046>
##contig=<ID=sc0232127,length=932>
##contig=<ID=sc0213564,length=1083>
##contig=<ID=sc0208363,length=1123>
##contig=<ID=sc0202154,length=1175>
##contig=<ID=sc0111888,length=2401>
##contig=<ID=sc0004392,length=12333>
##contig=<ID=sc0116236,length=2985>
##contig=<ID=sc0174962,length=1446>
##contig=<ID=sc0124928,length=2148>
##contig=<ID=sc0191241,length=1275>
##contig=<ID=sc0043726,length=4893>
##contig=<ID=sc0177849,length=1398>
##contig=<ID=sc0027992,length=8247>
##contig=<ID=sc0111100,length=2417>
##contig=<ID=sc0007513,length=10226>
##contig=<ID=sc0188025,length=1307>
##contig=<ID=sc0098776,length=2703>
##contig=<ID=sc0047851,length=4692>
##contig=<ID=sc0027479,length=6271>
##contig=<ID=sc0197439,length=1217>
##contig=<ID=sc0168191,length=1524>
##contig=<ID=sc0104098,length=2574>
##contig=<ID=sc0102789,length=2605>
##contig=<ID=sc0081018,length=3140>
##contig=<ID=sc0111755,length=2404>
##contig=<ID=sc0189141,length=1295>
##contig=<ID=sc0061041,length=3956>
##contig=<ID=sc0263345,length=606>
##contig=<ID=sc0183874,length=1350>
##contig=<ID=sc0090521,length=2919>
##contig=<ID=sc0119102,length=2257>
##contig=<ID=sc0025856,length=6458>
##contig=<ID=sc0239448,length=868>
##contig=<ID=sc0229113,length=958>
##contig=<ID=sc0149116,length=1765>
##contig=<ID=sc0062644,length=3755>
##contig=<ID=sc0115223,length=2333>
##contig=<ID=sc0155411,length=1680>
##contig=<ID=sc0111963,length=2399>
##contig=<ID=sc0134570,length=1984>
##contig=<ID=sc0030711,length=5933>
##contig=<ID=sc0001335,length=16732>
##contig=<ID=sc0046130,length=4741>
##contig=<ID=sc0127771,length=2098>
##contig=<ID=sc0141997,length=1869>
##contig=<ID=sc0168912,length=1516>
##contig=<ID=sc0106130,length=2527>
##contig=<ID=sc0206037,length=1142>
##contig=<ID=sc0115150,length=2335>
##contig=<ID=sc0216788,length=1058>
##contig=<ID=sc0070204,length=3574>
##contig=<ID=sc0021456,length=6597>
##contig=<ID=sc0251431,length=763>
##contig=<ID=sc0161266,length=1606>
##contig=<ID=sc0139931,length=1900>
##contig=<ID=sc0173742,length=1460>
##contig=<ID=sc0079116,length=3260>
##contig=<ID=sc0112707,length=2384>
##contig=<ID=sc0074722,length=3409>
##contig=<ID=sc0143307,length=1850>
##contig=<ID=sc0248571,length=789>
##contig=<ID=sc0008571,length=12631>
##contig=<ID=sc0066375,length=3726>
##contig=<ID=sc0112931,length=2379>
##contig=<ID=sc0185870,length=1330>
##contig=<ID=sc0124302,length=2159>
##contig=<ID=sc0210808,length=1104>
##contig=<ID=sc0229726,length=953>
##contig=<ID=sc0212157,length=1094>
##contig=<ID=sc0004025,length=19195>
##contig=<ID=sc0047694,length=6150>
##contig=<ID=sc0254539,length=734>
##contig=<ID=sc0093538,length=2742>
##contig=<ID=sc0060958,length=3960>
##contig=<ID=sc0257163,length=707>
##contig=<ID=sc0106806,length=2511>
##contig=<ID=sc0178832,length=1404>
##contig=<ID=sc0032905,length=5693>
##contig=<ID=sc0090640,length=2916>
##contig=<ID=sc0249586,length=779>
##contig=<ID=sc0132926,length=2011>
##contig=<ID=sc0039960,length=5097>
##contig=<ID=sc0033255,length=5693>
##contig=<ID=sc0087156,length=3013>
##contig=<ID=sc0071255,length=3534>
##contig=<ID=sc0186015,length=1328>
##contig=<ID=sc0225348,length=990>
##contig=<ID=sc0194076,length=1248>
##contig=<ID=sc0151646,length=1731>
##contig=<ID=sc0203799,length=1160>
##contig=<ID=sc0106273,length=2524>
##contig=<ID=sc0033891,length=5637>
##contig=<ID=sc0238910,length=873>
##contig=<ID=sc0249118,length=784>
##contig=<ID=sc0150607,length=1745>
##contig=<ID=sc0096806,length=2753>
##contig=<ID=sc0076732,length=3281>
##contig=<ID=sc0010156,length=9364>
##contig=<ID=sc0243596,length=832>
##contig=<ID=sc0128337,length=2088>
##contig=<ID=sc0127707,length=2100>
##contig=<ID=sc0073815,length=3440>
##contig=<ID=sc0146629,length=1801>
##contig=<ID=sc0147593,length=1787>
##contig=<ID=sc0048494,length=4602>
##contig=<ID=sc0112181,length=2395>
##contig=<ID=sc0166128,length=1548>
##contig=<ID=sc0026572,length=6353>
##contig=<ID=sc0238058,length=880>
##contig=<ID=sc0008575,length=9952>
##contig=<ID=sc0069882,length=3586>
##contig=<ID=sc0171824,length=1482>
##contig=<ID=sc0239800,length=865>
##contig=<ID=sc0001943,length=15337>
##contig=<ID=sc0226430,length=980>
##contig=<ID=sc0163871,length=1574>
##contig=<ID=sc0220628,length=1028>
##contig=<ID=sc0228775,length=818>
##contig=<ID=sc0098865,length=2635>
##contig=<ID=sc0167123,length=1536>
##contig=<ID=sc0135006,length=1977>
##contig=<ID=sc0018610,length=7418>
##contig=<ID=sc0184945,length=1340>
##contig=<ID=sc0078584,length=3277>
##contig=<ID=sc0086899,length=3019>
##contig=<ID=sc0172470,length=1475>
##contig=<ID=sc0109689,length=2447>
##contig=<ID=sc0147559,length=1787>
##contig=<ID=sc0037400,length=5215>
##contig=<ID=sc0019465,length=7308>
##contig=<ID=sc0025202,length=6536>
##contig=<ID=sc0226698,length=978>
##contig=<ID=sc0252921,length=749>
##contig=<ID=sc0100611,length=2479>
##contig=<ID=sc0113961,length=2359>
##contig=<ID=sc0029866,length=6012>
##contig=<ID=sc0090187,length=2929>
##contig=<ID=sc0079855,length=3237>
##contig=<ID=sc0077673,length=3308>
##contig=<ID=sc0243309,length=834>
##contig=<ID=sc0004284,length=12407>
##contig=<ID=sc0016160,length=7896>
##contig=<ID=sc0179936,length=1391>
##contig=<ID=sc0141789,length=1872>
##contig=<ID=sc0211365,length=1100>
##contig=<ID=sc0051314,length=4439>
##contig=<ID=sc0079859,length=2867>
##contig=<ID=sc0059808,length=4050>
##contig=<ID=sc0193999,length=1248>
##contig=<ID=sc0223022,length=1008>
##contig=<ID=sc0223108,length=1007>
##contig=<ID=sc0153441,length=1707>
##contig=<ID=sc0108634,length=2392>
##contig=<ID=sc0059687,length=4019>
##contig=<ID=sc0124573,length=2154>
##contig=<ID=sc0209675,length=1113>
##contig=<ID=sc0083426,length=3122>
##contig=<ID=sc0160604,length=1615>
##contig=<ID=sc0112938,length=2379>
##contig=<ID=sc0025255,length=6529>
##contig=<ID=sc0243823,length=830>
##contig=<ID=sc0103152,length=2597>
##contig=<ID=sc0013906,length=8373>
##contig=<ID=sc0085290,length=3066>
##contig=<ID=sc0172877,length=1470>
##contig=<ID=sc0101341,length=2639>
##contig=<ID=sc0157919,length=1649>
##contig=<ID=sc0163680,length=1577>
##contig=<ID=sc0253013,length=748>
##contig=<ID=sc0128563,length=2084>
##contig=<ID=sc0205231,length=1148>
##contig=<ID=sc0144131,length=2842>
##contig=<ID=sc0128068,length=2093>
##contig=<ID=sc0193875,length=1250>
##contig=<ID=sc0211128,length=1102>
##contig=<ID=sc0124028,length=2164>
##contig=<ID=sc0046076,length=4744>
##contig=<ID=sc0206167,length=1141>
##contig=<ID=sc0104979,length=2554>
##contig=<ID=sc0206330,length=1140>
##contig=<ID=sc0017738,length=7355>
##contig=<ID=sc0225519,length=988>
##contig=<ID=sc0068792,length=3629>
##contig=<ID=sc0205775,length=1144>
##contig=<ID=sc0145193,length=1822>
##contig=<ID=sc0181480,length=1375>
##contig=<ID=sc0091239,length=2900>
##contig=<ID=sc0114746,length=2343>
##contig=<ID=sc0125938,length=2130>
##contig=<ID=sc0141264,length=1880>
##contig=<ID=sc0060826,length=3967>
##contig=<ID=sc0200064,length=1193>
##contig=<ID=sc0141930,length=1870>
##contig=<ID=sc0023600,length=6728>
##contig=<ID=sc0116849,length=2301>
##contig=<ID=sc0180920,length=1381>
##contig=<ID=sc0118339,length=2270>
##contig=<ID=sc0057525,length=3999>
##contig=<ID=sc0176558,length=1429>
##contig=<ID=sc0156498,length=1573>
##contig=<ID=sc0008161,length=10093>
##contig=<ID=sc0092949,length=2853>
##contig=<ID=sc0073672,length=3469>
##contig=<ID=sc0122718,length=2188>
##contig=<ID=sc0072550,length=3486>
##contig=<ID=sc0101324,length=2667>
##contig=<ID=sc0084317,length=3094>
##contig=<ID=sc0263024,length=614>
##contig=<ID=sc0161779,length=1600>
##contig=<ID=sc0008342,length=10067>
##contig=<ID=sc0193249,length=1256>
##contig=<ID=sc0036216,length=5446>
##contig=<ID=sc0182236,length=1367>
##contig=<ID=sc0121454,length=2211>
##contig=<ID=sc0243060,length=836>
##contig=<ID=sc0009434,length=9654>
##contig=<ID=sc0199239,length=1201>
##contig=<ID=sc0105757,length=2397>
##contig=<ID=sc0160090,length=1621>
##contig=<ID=sc0005585,length=11506>
##contig=<ID=sc0103142,length=3938>
##contig=<ID=sc0250361,length=773>
##contig=<ID=sc0083494,length=3120>
##contig=<ID=sc0263248,length=609>
##contig=<ID=sc0248820,length=786>
##contig=<ID=sc0150944,length=1740>
##contig=<ID=sc0113320,length=2372>
##contig=<ID=sc0239595,length=867>
##contig=<ID=sc0257292,length=706>
##contig=<ID=sc0094344,length=4499>
##contig=<ID=sc0109076,length=2460>
##contig=<ID=sc0098529,length=2709>
##contig=<ID=sc0075731,length=3372>
##contig=<ID=sc0046077,length=5453>
##contig=<ID=sc0152712,length=1661>
##contig=<ID=sc0255408,length=726>
##contig=<ID=sc0087123,length=3013>
##contig=<ID=sc0179880,length=1392>
##contig=<ID=sc0213000,length=1087>
##contig=<ID=sc0102480,length=4307>
##contig=<ID=sc0208284,length=1124>
##contig=<ID=sc0095247,length=2793>
##contig=<ID=sc0083774,length=2758>
##contig=<ID=sc0249448,length=781>
##contig=<ID=sc0150620,length=1744>
##contig=<ID=sc0246185,length=809>
##contig=<ID=sc0210194,length=1968>
##contig=<ID=sc0183555,length=1353>
##contig=<ID=sc0172616,length=1474>
##contig=<ID=sc0032346,length=5773>
##contig=<ID=sc0213364,length=1084>
##contig=<ID=sc0204675,length=1153>
##contig=<ID=sc0162584,length=1590>
##contig=<ID=sc0255621,length=723>
##contig=<ID=sc0035403,length=5512>
##contig=<ID=sc0200999,length=1184>
##contig=<ID=sc0085304,length=3027>
##contig=<ID=sc0249237,length=783>
##contig=<ID=sc0242740,length=839>
##contig=<ID=sc0175834,length=1437>
##contig=<ID=sc0215644,length=1066>
##contig=<ID=sc0195307,length=1114>
##contig=<ID=sc0137610,length=1936>
##contig=<ID=sc0227085,length=975>
##contig=<ID=sc0114648,length=2345>
##contig=<ID=sc0241773,length=848>
##contig=<ID=sc0017514,length=7644>
##contig=<ID=sc0033592,length=8903>
##contig=<ID=sc0174175,length=1420>
##contig=<ID=sc0060055,length=4002>
##contig=<ID=sc0157529,length=1653>
##contig=<ID=sc0026097,length=6214>
##contig=<ID=sc0132983,length=2010>
##contig=<ID=sc0016834,length=7767>
##contig=<ID=sc0093511,length=2838>
##contig=<ID=sc0106428,length=2520>
##contig=<ID=sc0242786,length=839>
##contig=<ID=sc0213996,length=1079>
##contig=<ID=sc0264329,length=571>
##contig=<ID=sc0027645,length=6253>
##contig=<ID=sc0148381,length=1776>
##contig=<ID=sc0062924,length=3873>
##contig=<ID=sc0108991,length=2462>
##contig=<ID=sc0148175,length=3052>
##contig=<ID=sc0251135,length=766>
##contig=<ID=sc0035946,length=5504>
##contig=<ID=sc0191488,length=1273>
##contig=<ID=sc0036680,length=5407>
##contig=<ID=sc0106509,length=2517>
##contig=<ID=sc0058379,length=4081>
##contig=<ID=sc0179853,length=1392>
##contig=<ID=sc0042105,length=5003>
##contig=<ID=sc0000021,length=33966>
##contig=<ID=sc0057735,length=4093>
##contig=<ID=sc0091427,length=2770>
##contig=<ID=sc0128913,length=2078>
##contig=<ID=sc0103816,length=2581>
##contig=<ID=sc0149656,length=2924>
##contig=<ID=sc0028705,length=6042>
##contig=<ID=sc0067326,length=3688>
##contig=<ID=sc0264703,length=553>
##contig=<ID=sc0205707,length=1145>
##contig=<ID=sc0209394,length=1115>
##contig=<ID=sc0186481,length=1323>
##contig=<ID=sc0107156,length=2503>
##contig=<ID=sc0204410,length=1155>
##contig=<ID=sc0100712,length=2654>
##contig=<ID=sc0198514,length=979>
##contig=<ID=sc0050769,length=4331>
##contig=<ID=sc0185772,length=1331>
##contig=<ID=sc0112122,length=2396>
##contig=<ID=sc0021404,length=7019>
##contig=<ID=sc0089318,length=2952>
##contig=<ID=sc0016168,length=7895>
##contig=<ID=sc0198821,length=1204>
##contig=<ID=sc0043468,length=4909>
##contig=<ID=sc0234525,length=911>
##contig=<ID=sc0260716,length=660>
##contig=<ID=sc0053863,length=4303>
##contig=<ID=sc0145833,length=1812>
##contig=<ID=sc0264479,length=564>
##contig=<ID=sc0065540,length=3704>
##contig=<ID=sc0210619,length=1105>
##contig=<ID=sc0130883,length=2045>
##contig=<ID=sc0224291,length=998>
##contig=<ID=sc0081489,length=2970>
##contig=<ID=sc0083265,length=3128>
##contig=<ID=sc0124298,length=2159>
##contig=<ID=sc0148556,length=1802>
##contig=<ID=sc0093303,length=2843>
##contig=<ID=sc0143833,length=1841>
##contig=<ID=sc0037246,length=5363>
##contig=<ID=sc0151586,length=1732>
##contig=<ID=sc0232774,length=926>
##contig=<ID=sc0263718,length=595>
##contig=<ID=sc0247082,length=802>
##contig=<ID=sc0219692,length=1035>
##contig=<ID=sc0205504,length=1146>
##contig=<ID=sc0167869,length=1528>
##contig=<ID=sc0021007,length=6907>
##contig=<ID=sc0108567,length=2473>
##contig=<ID=sc0237426,length=886>
##contig=<ID=sc0213866,length=1080>
##contig=<ID=sc0253149,length=747>
##contig=<ID=sc0155213,length=1683>
##contig=<ID=sc0040144,length=5140>
##contig=<ID=sc0237478,length=885>
##contig=<ID=sc0195745,length=1233>
##contig=<ID=sc0068232,length=3651>
##contig=<ID=sc0069405,length=3605>
##contig=<ID=sc0141883,length=1871>
##contig=<ID=sc0190230,length=1285>
##contig=<ID=sc0240528,length=859>
##contig=<ID=sc0215126,length=1070>
##contig=<ID=sc0235157,length=906>
##contig=<ID=sc0124067,length=2163>
##contig=<ID=sc0068268,length=3650>
##contig=<ID=sc0117363,length=2291>
##contig=<ID=sc0133238,length=1819>
##contig=<ID=sc0169472,length=1509>
##contig=<ID=sc0062117,length=3909>
##contig=<ID=sc0097685,length=2731>
##contig=<ID=sc0172824,length=1471>
##contig=<ID=sc0145869,length=1812>
##contig=<ID=sc0090747,length=2913>
##contig=<ID=sc0010644,length=9166>
##contig=<ID=sc0191585,length=1272>
##contig=<ID=sc0205779,length=1144>
##contig=<ID=sc0094254,length=2817>
##contig=<ID=sc0238154,length=880>
##contig=<ID=sc0076404,length=3349>
##contig=<ID=sc0206385,length=1139>
##contig=<ID=sc0072021,length=3505>
##contig=<ID=sc0022376,length=10144>
##contig=<ID=sc0163203,length=1583>
##contig=<ID=sc0218497,length=1045>
##contig=<ID=sc0136442,length=1954>
##contig=<ID=sc0120445,length=2230>
##contig=<ID=sc0217257,length=1054>
##contig=<ID=sc0094931,length=2801>
##contig=<ID=sc0010161,length=9398>
##contig=<ID=sc0079638,length=2940>
##contig=<ID=sc0057776,length=4108>
##contig=<ID=sc0015208,length=8100>
##contig=<ID=sc0125420,length=2139>
##contig=<ID=sc0072463,length=3489>
##contig=<ID=sc0026876,length=6342>
##contig=<ID=sc0186341,length=1325>
##contig=<ID=sc0141941,length=1870>
##contig=<ID=sc0083080,length=3116>
##contig=<ID=sc0171828,length=1482>
##contig=<ID=sc0047969,length=4632>
##contig=<ID=sc0211612,length=1098>
##contig=<ID=sc0040693,length=5906>
##contig=<ID=sc0202424,length=1172>
##contig=<ID=sc0101159,length=2644>
##contig=<ID=sc0226614,length=979>
##contig=<ID=sc0101221,length=2642>
##contig=<ID=sc0092180,length=2873>
##contig=<ID=sc0238198,length=879>
##contig=<ID=sc0116046,length=2222>
##contig=<ID=sc0250394,length=772>
##contig=<ID=sc0235084,length=906>
##contig=<ID=sc0123782,length=2168>
##contig=<ID=sc0070612,length=3434>
##contig=<ID=sc0263447,length=603>
##contig=<ID=sc0105416,length=2543>
##contig=<ID=sc0205302,length=1148>
##contig=<ID=sc0016682,length=8731>
##contig=<ID=sc0156911,length=1661>
##contig=<ID=sc0107994,length=4586>
##contig=<ID=sc0000329,length=22168>
##contig=<ID=sc0058573,length=4071>
##contig=<ID=sc0105837,length=2485>
##contig=<ID=sc0191428,length=1273>
##contig=<ID=sc0136801,length=1948>
##contig=<ID=sc0216458,length=1060>
##contig=<ID=sc0186940,length=1319>
##contig=<ID=sc0109173,length=2458>
##contig=<ID=sc0166662,length=1542>
##contig=<ID=sc0209307,length=1116>
##contig=<ID=sc0022422,length=6901>
##contig=<ID=sc0131671,length=2032>
##contig=<ID=sc0193451,length=1254>
##contig=<ID=sc0152541,length=1492>
##contig=<ID=sc0260162,length=668>
##contig=<ID=sc0188453,length=1303>
##contig=<ID=sc0122527,length=2039>
##contig=<ID=sc0252452,length=753>
##contig=<ID=sc0145247,length=1821>
##contig=<ID=sc0095535,length=2783>
##contig=<ID=sc0131721,length=2031>
##contig=<ID=sc0117667,length=2285>
##contig=<ID=sc0200011,length=1194>
##contig=<ID=sc0153592,length=1705>
##contig=<ID=sc0048536,length=4631>
##contig=<ID=sc0204351,length=1156>
##contig=<ID=sc0252948,length=749>
##contig=<ID=sc0225256,length=991>
##contig=<ID=sc0087399,length=3006>
##contig=<ID=sc0117031,length=2297>
##contig=<ID=sc0258359,length=693>
##contig=<ID=sc0173846,length=1458>
##contig=<ID=sc0126266,length=2125>
##contig=<ID=sc0147042,length=1794>
##contig=<ID=sc0225868,length=985>
##contig=<ID=sc0220279,length=1030>
##contig=<ID=sc0247641,length=797>
##contig=<ID=sc0245778,length=813>
##contig=<ID=sc0080980,length=5989>
##contig=<ID=sc0082226,length=3139>
##contig=<ID=sc0005560,length=11474>
##contig=<ID=sc0136765,length=1949>
##contig=<ID=sc0127877,length=2097>
##contig=<ID=sc0145324,length=1820>
##contig=<ID=sc0077760,length=3152>
##contig=<ID=sc0187486,length=1313>
##contig=<ID=sc0122412,length=2194>
##contig=<ID=sc0223217,length=1006>
##contig=<ID=sc0038240,length=5199>
##contig=<ID=sc0143475,length=1765>
##contig=<ID=sc0123661,length=2170>
##contig=<ID=sc0051857,length=4410>
##contig=<ID=sc0157598,length=1653>
##contig=<ID=sc0259795,length=673>
##contig=<ID=sc0220981,length=1025>
##contig=<ID=sc0099245,length=2691>
##contig=<ID=sc0181697,length=1373>
##contig=<ID=sc0079830,length=4234>
##contig=<ID=sc0226345,length=981>
##contig=<ID=sc0020223,length=11341>
##contig=<ID=sc0119644,length=2246>
##contig=<ID=sc0007394,length=10265>
##contig=<ID=sc0000798,length=18374>
##contig=<ID=sc0176315,length=1432>
##contig=<ID=sc0132896,length=2012>
##contig=<ID=sc0162618,length=1590>
##contig=<ID=sc0203883,length=1159>
##contig=<ID=sc0111115,length=2417>
##contig=<ID=sc0230066,length=950>
##contig=<ID=sc0228228,length=966>
##contig=<ID=sc0234317,length=913>
##contig=<ID=sc0049969,length=4445>
##contig=<ID=sc0222582,length=1011>
##contig=<ID=sc0041197,length=5066>
##contig=<ID=sc0148724,length=3133>
##contig=<ID=sc0042940,length=4914>
##contig=<ID=sc0198386,length=1208>
##contig=<ID=sc0123615,length=2171>
##contig=<ID=sc0017634,length=7552>
##contig=<ID=sc0101998,length=2624>
##contig=<ID=sc0020129,length=7208>
##contig=<ID=sc0187791,length=1309>
##contig=<ID=sc0194507,length=1244>
##contig=<ID=sc0088877,length=2943>
##contig=<ID=sc0011739,length=8927>
##contig=<ID=sc0092794,length=2857>
##contig=<ID=sc0221297,length=1022>
##contig=<ID=sc0038416,length=5379>
##contig=<ID=sc0057362,length=6378>
##contig=<ID=sc0141389,length=1878>
##contig=<ID=sc0100156,length=2668>
##contig=<ID=sc0116587,length=2283>
##contig=<ID=sc0023993,length=6684>
##contig=<ID=sc0208959,length=1118>
##contig=<ID=sc0096693,length=2755>
##contig=<ID=sc0129372,length=2070>
##contig=<ID=sc0126222,length=2125>
##contig=<ID=sc0133872,length=1996>
##contig=<ID=sc0120788,length=2224>
##contig=<ID=sc0185412,length=1335>
##contig=<ID=sc0071300,length=3532>
##contig=<ID=sc0254247,length=736>
##contig=<ID=sc0142813,length=1857>
##contig=<ID=sc0176519,length=1430>
##contig=<ID=sc0118270,length=2272>
##contig=<ID=sc0167660,length=1530>
##contig=<ID=sc0049387,length=4547>
##contig=<ID=sc0087669,length=2997>
##contig=<ID=sc0203631,length=1162>
##contig=<ID=sc0145277,length=1821>
##contig=<ID=sc0018744,length=7421>
##contig=<ID=sc0115022,length=2337>
##contig=<ID=sc0239678,length=866>
##contig=<ID=sc0041726,length=5029>
##contig=<ID=sc0164466,length=1567>
##contig=<ID=sc0132066,length=2026>
##contig=<ID=sc0189272,length=1294>
##contig=<ID=sc0057804,length=4107>
##contig=<ID=sc0051450,length=4432>
##contig=<ID=sc0246725,length=805>
##contig=<ID=sc0171673,length=1484>
##contig=<ID=sc0242370,length=842>
##contig=<ID=sc0153048,length=1711>
##contig=<ID=sc0113198,length=2374>
##contig=<ID=sc0139921,length=1900>
##contig=<ID=sc0110113,length=2438>
##contig=<ID=sc0063917,length=3831>
##contig=<ID=sc0200184,length=1192>
##contig=<ID=sc0249096,length=784>
##contig=<ID=sc0000217,length=23683>
##contig=<ID=sc0171079,length=1491>
##contig=<ID=sc0225611,length=987>
##contig=<ID=sc0258062,length=697>
##contig=<ID=sc0231267,length=939>
##contig=<ID=sc0013764,length=8406>
##contig=<ID=sc0248081,length=793>
##contig=<ID=sc0129756,length=2063>
##contig=<ID=sc0010788,length=8989>
##contig=<ID=sc0135643,length=1967>
##contig=<ID=sc0012848,length=8632>
##contig=<ID=sc0109736,length=2447>
##contig=<ID=sc0218553,length=1044>
##contig=<ID=sc0012738,length=8662>
##contig=<ID=sc0259775,length=674>
##contig=<ID=sc0204895,length=1135>
##contig=<ID=sc0120044,length=2238>
##contig=<ID=sc0117060,length=2296>
##contig=<ID=sc0011239,length=9067>
##contig=<ID=sc0071837,length=3513>
##contig=<ID=sc0136289,length=1874>
##contig=<ID=sc0172011,length=1480>
##contig=<ID=sc0163344,length=1581>
##contig=<ID=sc0109490,length=2452>
##contig=<ID=sc0103995,length=2576>
##contig=<ID=sc0154700,length=1690>
##contig=<ID=sc0055944,length=4198>
##contig=<ID=sc0159118,length=1633>
##contig=<ID=sc0113319,length=2372>
##contig=<ID=sc0032334,length=5731>
##contig=<ID=sc0217145,length=1055>
##contig=<ID=sc0171343,length=1488>
##contig=<ID=sc0184786,length=1341>
##contig=<ID=sc0130946,length=2022>
##contig=<ID=sc0063353,length=3855>
##contig=<ID=sc0047711,length=4516>
##contig=<ID=sc0190445,length=1283>
##contig=<ID=sc0166022,length=1549>
##contig=<ID=sc0100483,length=2660>
##contig=<ID=sc0105409,length=2543>
##contig=<ID=sc0034262,length=5500>
##contig=<ID=sc0122847,length=3222>
##contig=<ID=sc0022931,length=6324>
##contig=<ID=sc0121934,length=2203>
##contig=<ID=sc0171211,length=1489>
##contig=<ID=sc0031645,length=5840>
##contig=<ID=sc0090023,length=2938>
##contig=<ID=sc0169430,length=1510>
##contig=<ID=sc0049088,length=4566>
##contig=<ID=sc0039317,length=5203>
##contig=<ID=sc0254871,length=731>
##contig=<ID=sc0251092,length=766>
##contig=<ID=sc0166395,length=1545>
##contig=<ID=sc0201485,length=1180>
##contig=<ID=sc0037155,length=5369>
##contig=<ID=sc0071757,length=6426>
##contig=<ID=sc0222929,length=1009>
##contig=<ID=sc0088696,length=2969>
##contig=<ID=sc0224746,length=994>
##contig=<ID=sc0002088,length=15025>
##contig=<ID=sc0216771,length=1058>
##contig=<ID=sc0256014,length=719>
##contig=<ID=sc0210447,length=1107>
##contig=<ID=sc0040126,length=5141>
##contig=<ID=sc0041415,length=5051>
##contig=<ID=sc0019396,length=7274>
##contig=<ID=sc0185393,length=1335>
##contig=<ID=sc0144333,length=1834>
##contig=<ID=sc0131192,length=2040>
##contig=<ID=sc0133013,length=2010>
##contig=<ID=sc0245983,length=811>
##contig=<ID=sc0060157,length=3998>
##contig=<ID=sc0137044,length=1945>
##contig=<ID=sc0095589,length=2784>
##contig=<ID=sc0246356,length=808>
##contig=<ID=sc0077303,length=3319>
##contig=<ID=sc0205140,length=1149>
##contig=<ID=sc0095036,length=2798>
##contig=<ID=sc0247234,length=800>
##contig=<ID=sc0150825,length=1742>
##contig=<ID=sc0015016,length=8141>
##contig=<ID=sc0008297,length=10082>
##contig=<ID=sc0101529,length=2635>
##contig=<ID=sc0166621,length=1542>
##contig=<ID=sc0151738,length=1730>
##contig=<ID=sc0197624,length=1216>
##contig=<ID=sc0181367,length=1377>
##contig=<ID=sc0210059,length=1110>
##contig=<ID=sc0171803,length=1483>
##contig=<ID=sc0027414,length=6279>
##contig=<ID=sc0077708,length=3306>
##contig=<ID=sc0088275,length=2981>
##contig=<ID=sc0135952,length=1962>
##contig=<ID=sc0260071,length=669>
##contig=<ID=sc0114414,length=2350>
##contig=<ID=sc0174067,length=1456>
##contig=<ID=sc0202196,length=1174>
##contig=<ID=sc0048267,length=4615>
##contig=<ID=sc0242003,length=846>
##contig=<ID=sc0079090,length=3261>
##contig=<ID=sc0264057,length=583>
##contig=<ID=sc0124026,length=2164>
##contig=<ID=sc0173951,length=1458>
##contig=<ID=sc0214761,length=1073>
##contig=<ID=sc0035839,length=5475>
##contig=<ID=sc0020150,length=9375>
[truncated: 21,073,210 more chars]
