# Supplementary material for: Genomic impact of severe population decline in a nomadic songbird
Source: PLoS One. 2019 Oct 24;14(10):e0223953. doi: 10.1371/journal.pone.0223953 (PMC6812763; doi:10.1371/journal.pone.0223953)
Supplement: S2 File — See Methods and S1 File for further information. (ZIP) [file pone.0223953.s019.zip › S2 File/hyRAD_MUS_DP10_max100.f2.csv]

1097	212	3	49	102	61
			N052	R104	M072
Ind	Pop	SNP_1		SNP_2		SNP_3		SNP_4		SNP_5		SNP_6		SNP_7		SNP_8		SNP_9		SNP_10		SNP_11		SNP_12		SNP_13		SNP_14		SNP_15		SNP_16		SNP_17		SNP_18		SNP_19		SNP_20		SNP_21		SNP_22		SNP_23		SNP_24
N001	now	120	120	110	110	100	120	130	130	100	120	120	100	0	0	100	100	120	120	100	110	130	110	120	120	120	120	120	120	110	120	100	120	100	120	130	110	130	120	130	130	120	120	110	110	130	130	110	110
N002	now	120	120	110	110	100	120	130	110	100	120	120	100	0	0	100	120	120	120	100	110	130	130	120	120	120	120	120	120	110	110	0	0	100	100	130	130	130	120	130	130	120	100	110	130	130	130	110	120
N003	now	120	120	110	110	100	100	130	110	100	100	120	100	120	100	100	120	120	120	100	110	130	110	120	120	120	100	120	100	110	110	0	0	0	0	130	130	0	0	130	130	120	120	110	110	130	110	110	110
N004	now	120	120	110	110	100	120	130	130	100	120	120	100	0	0	100	120	120	120	100	110	130	110	120	120	120	120	120	120	110	110	0	0	100	120	130	130	0	0	130	130	120	120	110	110	130	110	110	120
N005	now	120	120	110	130	0	0	130	110	100	100	120	100	120	100	100	120	120	120	100	110	130	130	120	100	120	120	120	100	110	110	0	0	100	120	130	110	130	120	130	130	120	120	110	110	130	130	110	120
N006	now	120	120	110	110	100	100	130	110	100	120	120	100	120	100	100	120	120	120	100	110	130	130	120	120	120	100	0	0	110	110	100	120	100	120	130	130	130	120	130	110	120	120	110	110	130	130	110	120
N007	now	120	120	110	130	100	100	130	110	100	120	120	100	0	0	100	120	120	100	100	110	130	110	120	100	120	100	120	120	110	110	0	0	0	0	130	130	0	0	130	130	120	100	110	110	130	110	110	110
N008	now	120	120	110	130	100	100	130	130	100	100	100	100	120	100	100	120	120	100	100	110	130	130	120	120	120	100	120	100	110	110	0	0	100	120	130	130	130	120	130	110	120	120	110	110	130	110	110	120
N009	now	120	120	110	110	100	100	130	130	100	120	120	100	120	100	100	120	120	120	100	110	130	130	120	120	120	120	120	120	110	110	0	0	100	120	130	130	130	120	130	130	120	120	110	110	130	110	110	120
N010	now	120	120	110	110	100	100	130	110	100	100	100	100	120	100	100	100	120	100	100	100	130	110	120	100	120	100	120	120	110	110	100	120	100	120	130	130	130	120	130	130	120	120	110	110	130	110	110	120
N011	now	120	120	110	130	0	0	130	130	100	100	100	100	0	0	100	120	120	100	0	0	130	130	120	120	120	120	120	100	110	110	0	0	0	0	0	0	0	0	130	130	120	120	110	110	130	130	110	120
N012	now	120	120	110	110	0	0	130	130	100	120	120	100	0	0	100	120	120	120	100	100	130	110	120	120	120	120	120	120	110	110	0	0	0	0	0	0	0	0	130	130	120	100	110	110	130	130	110	120
N013	now	120	120	110	130	0	0	130	110	100	100	120	100	0	0	100	120	120	120	100	110	130	130	120	120	120	120	120	100	110	110	0	0	100	120	130	130	130	120	130	130	120	100	110	110	130	130	110	120
N014	now	120	120	110	110	100	120	130	130	100	120	120	100	120	100	100	120	120	120	100	100	130	130	120	120	120	120	120	120	110	110	100	120	100	120	130	130	130	120	130	110	120	120	110	110	130	130	110	110
N015	now	120	120	110	130	100	120	130	110	100	120	120	100	120	100	100	120	120	120	100	100	130	110	120	100	120	120	120	100	110	110	100	120	100	120	130	130	130	120	130	130	120	120	110	110	130	130	110	110
N016	now	120	120	110	110	100	120	130	110	100	120	120	100	120	100	100	120	120	120	100	110	130	130	120	100	120	100	120	100	110	120	0	0	100	120	130	130	130	120	130	130	120	120	110	110	130	130	110	120
N017	now	120	120	110	130	100	120	130	110	100	100	100	100	120	100	100	120	120	100	100	110	130	130	120	100	120	120	120	100	110	120	100	120	100	120	130	130	130	120	130	130	120	120	110	110	130	130	110	110
N018	now	0	0	110	130	100	100	130	130	0	0	0	0	120	100	0	0	0	0	0	0	0	0	0	0	0	0	0	0	0	0	100	100	100	120	130	130	130	120	130	130	120	120	110	110	130	130	110	120
N019	now	0	0	110	110	100	100	130	110	100	100	120	100	120	100	100	120	120	120	100	110	130	110	120	100	120	120	120	100	110	120	100	120	100	120	130	130	130	120	130	130	120	120	110	130	130	130	0	0
N020	now	0	0	110	130	100	100	130	110	100	120	120	100	120	100	100	120	120	120	100	110	130	130	120	100	120	120	0	0	110	120	100	120	100	120	130	130	130	120	130	130	120	120	110	130	130	130	0	0
N021	now	120	110	110	130	100	120	130	110	0	0	0	0	120	100	100	120	120	100	100	110	130	130	120	120	120	120	120	120	110	120	100	120	100	120	130	110	130	120	130	130	120	120	110	110	0	0	0	0
N022	now	0	0	110	130	100	100	130	110	100	100	100	100	120	100	100	120	120	120	100	110	130	130	120	120	120	120	120	100	110	110	100	120	100	120	130	130	130	120	130	130	120	120	110	110	0	0	0	0
N023	now	120	120	110	130	0	0	130	110	100	120	120	100	120	100	100	120	120	120	100	110	130	130	120	120	120	120	120	100	110	120	0	0	100	120	130	130	130	120	130	130	120	120	110	110	130	130	110	120
N024	now	120	120	110	110	100	100	130	130	100	120	120	100	120	100	100	100	120	120	100	110	130	130	120	120	120	120	120	100	110	110	100	120	100	120	130	130	130	120	130	130	120	120	110	110	130	110	0	0
N025	now	120	120	110	110	100	120	130	110	0	0	0	0	120	100	0	0	0	0	100	110	130	110	120	120	120	120	0	0	110	110	100	120	100	120	130	130	130	120	130	130	120	120	110	110	130	110	110	110
N026	now	120	120	110	110	100	120	130	110	100	120	120	100	120	100	0	0	0	0	100	110	130	130	120	120	120	120	0	0	110	110	100	120	100	120	130	130	130	120	130	130	120	100	0	0	0	0	0	0
N027	now	120	110	110	130	100	120	130	110	0	0	0	0	100	100	0	0	0	0	0	0	130	130	120	120	120	120	0	0	110	120	100	120	100	120	130	130	130	120	130	130	120	120	110	110	130	110	0	0
N028	now	120	120	110	110	100	120	130	110	100	100	120	100	120	100	100	120	120	100	100	110	130	130	120	120	120	120	0	0	110	110	100	120	100	120	130	130	130	120	130	130	120	100	110	130	130	130	110	110
N030	now	120	120	110	130	100	100	130	110	100	100	120	100	120	100	0	0	120	120	100	110	130	110	120	100	120	120	0	0	110	110	100	120	100	100	130	130	130	120	130	130	120	120	110	110	130	110	0	0
N033	now	120	120	110	110	100	120	130	110	100	100	120	100	120	100	100	120	120	120	100	100	130	130	120	100	120	120	120	120	110	110	100	120	100	120	130	130	130	120	130	130	120	100	110	110	130	130	110	120
N034	now	120	120	110	130	100	120	130	110	100	100	100	100	120	100	0	0	0	0	100	110	130	110	120	120	120	120	120	100	110	110	100	120	100	120	130	130	130	120	130	130	120	120	110	110	130	110	0	0
N035	now	120	120	110	110	100	120	130	130	100	120	120	100	120	100	0	0	120	100	100	110	130	130	120	120	120	120	0	0	110	110	100	120	100	100	130	130	130	120	130	130	120	100	110	130	130	110	0	0
N036	now	120	120	110	110	100	100	130	110	100	100	100	100	120	100	0	0	120	120	100	110	130	110	120	120	120	120	0	0	110	120	100	120	100	100	130	130	130	120	130	130	120	120	110	110	130	130	0	0
N037	now	0	0	110	130	100	100	130	110	100	100	120	100	120	100	0	0	0	0	100	110	130	110	120	120	120	120	120	100	110	120	100	120	100	120	130	130	130	120	130	130	120	100	110	110	130	110	0	0
N038	now	120	120	110	130	100	120	130	130	100	120	120	100	120	100	100	120	120	120	100	110	130	130	120	120	120	120	120	100	110	110	100	120	100	120	130	130	130	120	130	130	120	120	110	110	130	110	0	0
N039	now	120	120	110	130	100	100	130	130	100	120	120	100	120	100	100	120	120	120	100	110	130	130	120	120	120	120	120	100	110	110	100	120	100	120	130	130	130	120	130	130	120	120	110	110	130	130	110	110
N040	now	120	120	110	110	100	120	130	130	100	100	120	100	120	100	100	120	120	100	100	110	130	130	120	120	120	120	120	100	110	120	100	120	100	100	130	130	130	120	130	130	120	120	110	110	130	130	110	110
N041	now	0	0	110	130	100	100	130	110	0	0	0	0	100	100	0	0	0	0	0	0	130	110	120	120	120	120	0	0	0	0	100	120	100	100	130	130	130	120	130	110	120	120	110	110	130	130	0	0
N042	now	0	0	110	110	100	100	130	110	100	100	100	100	100	100	0	0	0	0	0	0	130	110	120	120	120	120	0	0	110	110	100	120	100	120	130	130	130	120	130	130	120	120	110	110	130	110	110	110
N043	now	120	120	110	110	100	120	130	110	100	100	100	100	120	100	100	100	120	120	100	110	130	130	120	120	120	120	120	120	110	120	100	120	100	120	130	130	130	120	130	110	120	120	110	110	130	130	110	120
N044	now	120	120	110	130	100	120	130	110	100	100	100	100	120	100	100	120	120	120	100	110	130	130	120	120	120	120	120	120	110	110	100	120	100	120	130	130	130	120	130	110	120	120	110	110	130	110	0	0
N045	now	0	0	110	110	100	100	130	110	0	0	0	0	100	100	0	0	0	0	0	0	130	110	120	100	120	120	0	0	110	110	100	120	0	0	130	110	130	120	0	0	0	0	0	0	0	0	0	0
N046	now	0	0	110	110	100	120	130	110	100	120	120	100	120	100	100	120	120	100	100	110	130	110	120	120	120	120	120	100	110	110	100	120	100	120	130	110	130	120	130	110	120	120	110	110	130	110	110	110
N047	now	120	120	110	130	100	120	130	110	100	100	120	100	100	100	100	120	120	120	100	110	130	130	120	120	120	120	0	0	110	120	100	120	100	120	130	130	130	120	130	130	120	100	110	110	130	130	110	120
N048	now	0	0	110	110	100	100	130	110	0	0	0	0	120	100	0	0	120	120	100	110	130	130	120	100	120	100	0	0	110	120	100	120	100	100	130	130	130	120	130	130	120	120	110	110	130	110	0	0
N049	now	120	120	110	110	100	100	130	110	100	120	120	100	120	100	100	120	120	100	100	110	130	130	120	120	120	120	120	120	110	110	0	0	100	120	130	110	130	120	130	130	120	100	110	110	130	130	110	110
N050	now	0	0	110	130	100	100	130	110	0	0	0	0	120	100	0	0	0	0	100	110	130	130	120	120	120	120	0	0	110	120	100	120	100	120	130	130	130	120	130	130	120	120	110	110	130	130	110	120
N051	now	0	0	110	130	100	100	130	110	0	0	0	0	120	100	0	0	0	0	0	0	0	0	0	0	0	0	0	0	0	0	100	120	100	120	130	130	130	120	130	110	120	120	110	130	0	0	0	0
N052	now	0	0	110	130	100	100	130	110	100	100	120	100	120	100	0	0	0	0	100	110	130	130	120	120	120	120	120	120	110	110	100	120	100	120	130	130	130	120	130	110	120	120	110	110	130	130	0	0
R001	recent	0	0	110	110	100	120	130	110	100	100	100	100	120	100	100	120	120	100	100	110	130	130	120	120	120	120	120	120	110	120	100	120	100	100	130	130	130	120	130	130	120	120	110	110	130	130	110	110
R002	recent	120	110	110	110	100	100	130	110	0	0	0	0	120	100	0	0	0	0	100	110	130	130	120	120	120	120	0	0	110	120	100	120	100	100	130	130	130	120	130	130	120	120	110	130	130	130	110	110
R003	recent	120	120	110	130	100	120	130	110	100	120	120	100	100	100	0	0	0	0	100	110	130	130	120	120	120	120	0	0	110	120	100	120	100	120	130	130	130	120	130	130	120	120	110	110	130	130	110	120
R004	recent	120	120	110	110	100	100	130	130	0	0	0	0	120	100	100	120	120	120	100	110	130	130	120	120	120	120	120	120	110	120	100	120	100	100	130	130	130	120	130	110	120	120	110	110	130	130	0	0
R005	recent	120	120	110	110	100	100	130	130	100	120	120	100	120	100	100	120	120	100	100	110	130	130	120	120	120	100	120	100	110	110	0	0	100	120	130	130	130	120	130	110	120	100	110	110	130	130	110	120
R006	recent	0	0	110	110	100	100	130	130	100	120	120	100	100	100	100	120	120	100	100	110	130	110	120	120	120	120	120	120	110	110	100	120	100	120	130	130	130	120	130	130	120	120	110	110	130	130	0	0
R007	recent	0	0	110	110	100	100	130	110	100	100	100	100	100	100	0	0	0	0	0	0	0	0	0	0	0	0	0	0	110	110	100	120	100	120	130	130	130	120	130	130	120	100	110	130	130	130	0	0
R008	recent	0	0	110	130	100	100	130	110	0	0	0	0	120	100	0	0	0	0	0	0	130	110	120	120	120	120	0	0	110	120	100	120	100	120	0	0	130	120	0	0	0	0	0	0	0	0	0	0
R009	recent	0	0	110	130	100	100	130	110	0	0	0	0	120	100	0	0	0	0	0	0	130	130	120	100	120	120	0	0	110	110	100	120	100	100	130	130	130	120	0	0	0	0	110	130	130	130	0	0
R010	recent	0	0	110	110	100	100	130	130	100	100	100	100	120	100	0	0	120	120	100	110	130	130	120	100	120	100	0	0	110	110	100	120	100	120	130	130	130	120	130	110	120	100	110	110	130	130	110	120
R011	recent	0	0	110	130	100	100	130	110	100	120	120	100	100	100	0	0	0	0	100	110	130	130	120	120	120	120	120	100	110	120	100	120	100	120	130	130	130	120	130	130	120	100	110	110	130	110	110	110
R012	recent	120	120	110	130	100	100	130	110	100	120	120	100	120	100	100	120	120	120	100	100	130	130	120	120	120	120	120	100	110	120	0	0	100	120	130	130	0	0	130	110	120	120	110	110	130	130	110	120
R013	recent	120	120	110	110	100	100	130	130	100	120	120	100	120	100	100	100	120	100	100	110	130	110	120	120	120	120	120	120	110	110	100	120	100	120	130	130	130	120	130	130	120	120	110	110	130	130	0	0
R014	recent	120	120	110	110	100	100	130	110	100	100	120	100	120	100	100	120	120	100	100	110	130	130	120	120	120	120	120	120	110	110	100	120	100	120	130	130	130	120	130	130	120	120	110	110	130	110	110	120
R015	recent	120	120	110	110	100	120	130	110	100	100	120	100	120	100	100	120	120	100	100	110	130	130	120	100	120	120	120	120	110	120	0	0	100	120	130	130	0	0	130	130	120	120	110	110	130	130	110	120
R016	recent	0	0	110	130	100	100	130	110	100	120	100	100	100	100	0	0	120	120	100	110	130	110	120	120	120	120	120	100	110	120	100	120	100	120	130	130	130	120	130	130	120	120	110	130	130	130	110	110
R018	recent	0	0	110	110	100	120	130	110	100	100	120	100	120	100	100	120	120	100	100	100	130	130	120	120	120	120	120	120	110	120	100	120	100	120	130	130	130	120	130	130	120	120	110	110	130	130	0	0
R019	recent	0	0	110	110	100	100	130	110	100	100	100	100	120	100	100	100	120	120	100	100	130	130	120	120	120	120	120	100	110	120	100	120	100	100	130	130	130	120	130	130	120	120	110	110	130	110	110	110
R020	recent	120	110	110	130	100	100	130	110	100	100	120	100	120	100	100	120	120	100	100	100	130	130	120	120	120	120	120	120	110	110	100	120	100	120	130	130	130	120	130	130	120	100	110	130	130	130	110	120
R021	recent	0	0	110	110	100	100	130	110	100	100	100	100	120	100	100	120	120	100	100	100	130	130	120	100	120	100	120	100	110	110	100	120	100	120	130	130	130	120	130	110	120	100	110	110	130	130	0	0
R022	recent	0	0	110	130	100	100	130	110	0	0	0	0	120	100	0	0	0	0	0	0	130	130	120	120	120	120	0	0	0	0	100	120	100	100	130	130	130	120	0	0	0	0	0	0	130	130	0	0
R023	recent	0	0	110	110	100	100	130	110	0	0	0	0	120	100	0	0	0	0	100	110	130	110	120	120	120	120	120	100	110	110	100	120	100	120	130	130	130	120	130	130	120	120	110	110	130	110	0	0
R024	recent	120	120	110	110	100	100	130	110	100	100	100	100	120	100	100	120	120	120	100	110	130	130	120	120	120	120	0	0	110	120	100	120	100	120	130	110	130	120	130	110	120	120	110	130	130	130	110	110
R025	recent	120	120	110	110	100	100	130	110	100	100	120	100	120	100	0	0	120	100	100	110	130	130	120	120	120	120	120	100	110	110	100	120	100	120	130	130	130	120	130	130	120	120	110	110	130	130	110	110
R026	recent	120	120	110	110	100	100	130	110	100	100	120	100	120	100	100	120	120	100	100	110	130	130	120	120	120	120	120	100	110	120	100	120	100	120	130	130	130	120	130	130	120	120	110	110	130	130	110	110
R027	recent	120	120	110	130	100	120	130	130	0	0	0	0	120	100	100	120	120	100	100	110	130	130	120	120	120	120	120	120	110	110	100	120	100	120	130	130	130	120	130	110	120	120	110	110	130	110	110	120
R028	recent	0	0	110	130	100	100	130	110	0	0	0	0	120	100	0	0	0	0	0	0	130	130	120	120	120	120	0	0	110	110	100	120	100	120	130	130	130	120	130	130	120	120	110	110	130	130	0	0
R029	recent	0	0	110	110	100	100	130	110	0	0	0	0	100	100	0	0	0	0	100	100	130	130	120	120	120	120	120	100	110	110	100	120	100	100	130	110	130	120	130	110	120	100	110	110	130	110	0	0
R030	recent	0	0	0	0	0	0	0	0	0	0	0	0	0	0	0	0	0	0	0	0	130	130	120	120	120	120	0	0	0	0	100	120	0	0	0	0	0	0	0	0	0	0	0	0	0	0	0	0
R031	recent	120	120	110	110	100	100	130	110	0	0	0	0	100	100	0	0	120	120	100	110	130	130	120	100	120	120	0	0	110	110	100	120	100	120	130	130	130	120	130	110	120	120	110	110	130	130	110	120
R032	recent	0	0	110	110	100	100	130	110	100	100	100	100	120	100	100	120	120	100	100	110	130	130	120	120	120	100	120	100	110	120	100	120	100	120	130	130	130	120	130	130	120	120	110	110	130	130	110	110
R033	recent	0	0	110	110	100	100	130	130	0	0	0	0	120	100	0	0	0	0	0	0	130	130	120	120	120	120	0	0	110	120	100	120	100	100	130	130	130	120	130	110	120	120	110	110	130	130	0	0
R034	recent	0	0	110	130	100	100	130	110	100	100	100	100	100	100	100	120	120	120	100	110	130	130	120	100	120	100	120	120	110	120	100	120	100	120	130	130	0	0	130	130	120	120	110	110	130	110	110	110
R035	recent	120	120	110	110	100	120	130	130	100	100	100	100	100	100	0	0	0	0	100	100	130	110	120	100	120	120	120	100	110	120	100	120	100	120	130	110	130	120	130	110	120	120	110	110	130	130	110	110
R036	recent	120	120	110	110	100	120	130	130	100	120	120	100	120	100	100	120	120	120	100	110	130	130	120	120	120	120	120	120	110	120	100	120	100	100	130	130	130	120	130	130	120	120	110	110	130	130	110	110
R037	recent	0	0	110	110	100	100	130	110	0	0	0	0	120	100	0	0	0	0	100	110	130	130	120	120	120	120	120	100	110	110	100	120	100	120	130	130	130	120	130	130	120	120	110	110	130	130	0	0
R038	recent	120	120	110	130	100	100	130	130	100	120	120	100	120	100	100	120	120	120	100	100	130	110	120	120	120	120	120	120	110	120	100	120	100	120	130	130	130	120	130	130	120	120	110	110	130	110	110	110
R039	recent	120	120	110	110	0	0	0	0	100	100	100	100	120	100	100	120	120	100	100	110	130	130	120	120	120	120	120	120	110	120	100	120	100	120	130	130	130	120	130	110	120	120	110	130	130	130	110	110
R040	recent	120	120	110	110	100	100	130	130	100	100	120	100	120	100	100	100	120	100	100	110	130	130	120	100	120	120	120	120	110	120	100	120	100	120	130	130	130	120	130	130	120	120	110	130	130	130	110	110
R041	recent	120	120	110	110	100	100	130	110	0	0	0	0	120	100	0	0	0	0	0	0	130	130	120	120	120	120	0	0	110	120	100	120	100	120	130	130	130	120	130	110	120	120	110	130	130	130	110	110
R042	recent	120	120	110	130	100	100	130	110	100	100	100	100	100	100	100	120	120	100	100	110	130	130	120	120	120	120	120	100	110	110	100	120	100	120	130	130	130	120	130	110	120	120	110	110	130	130	110	120
R043	recent	120	120	110	110	100	100	130	130	100	100	100	100	120	100	0	0	0	0	100	100	130	130	120	120	120	120	120	100	110	120	100	120	100	120	130	130	130	120	130	110	120	120	110	110	130	110	110	110
R044	recent	120	110	110	110	100	100	130	110	100	120	120	100	120	100	100	120	120	120	100	100	130	130	120	120	120	120	120	100	110	120	0	0	100	120	130	130	130	120	130	130	120	100	110	110	130	130	110	110
R045	recent	120	110	110	110	0	0	130	130	100	100	100	100	120	100	100	120	120	100	100	110	130	130	120	120	120	120	120	120	110	120	100	120	100	120	130	130	130	120	130	130	120	120	110	130	130	110	110	110
R046	recent	120	110	110	110	100	100	130	110	100	120	120	100	120	100	100	120	120	120	100	110	130	110	120	120	120	120	120	100	110	110	100	120	100	120	130	130	130	120	130	130	120	120	110	110	130	110	110	110
R047	recent	0	0	110	110	100	100	130	110	100	100	100	100	120	100	0	0	0	0	100	110	130	130	120	120	120	120	120	100	110	120	100	120	100	120	130	130	130	120	130	130	120	100	110	130	130	130	110	110
R048	recent	120	120	110	110	100	100	130	110	100	100	120	100	120	100	100	100	120	120	100	100	130	130	120	120	120	120	120	120	110	110	100	120	100	120	130	130	130	120	130	130	120	100	110	110	130	130	110	120
R049	recent	120	120	110	110	100	120	130	110	0	0	0	0	120	100	100	120	120	120	100	100	130	110	120	100	120	100	120	100	110	120	100	120	100	120	130	110	130	120	130	130	120	120	110	130	130	130	110	120
R050	recent	120	110	110	130	100	100	130	110	100	100	120	100	120	100	100	120	120	120	100	110	130	130	120	120	120	120	120	120	110	110	100	120	100	120	130	130	130	120	130	130	120	120	110	110	130	110	110	120
R051	recent	120	120	110	110	100	100	130	110	0	0	0	0	120	100	100	120	120	100	100	100	130	110	120	120	120	120	120	100	110	120	100	120	100	100	130	130	130	120	130	130	120	100	110	110	130	130	110	120
R052	recent	120	120	110	130	100	100	130	130	100	100	100	100	120	100	100	120	120	120	100	110	130	130	120	120	120	120	120	100	110	120	100	120	100	100	130	130	130	120	130	130	120	120	110	110	130	130	110	120
R053	recent	120	120	110	130	100	100	130	130	100	100	100	100	120	100	100	100	120	120	100	110	130	130	120	120	120	120	120	100	110	120	100	120	100	120	130	130	130	120	130	130	120	100	110	110	130	130	110	110
R054	recent	120	120	110	130	100	120	130	110	100	100	100	100	100	100	100	120	120	120	100	100	130	130	120	120	120	120	120	100	110	120	100	120	100	120	130	130	130	120	130	130	120	100	110	130	130	110	0	0
R055	recent	120	120	110	130	100	100	130	130	0	0	0	0	120	100	0	0	120	100	100	110	130	130	120	100	120	120	0	0	110	110	100	120	100	100	130	130	130	120	130	130	120	100	110	110	130	130	0	0
R056	recent	0	0	110	110	100	100	130	110	100	100	120	100	120	100	100	120	120	120	100	110	130	130	120	120	120	120	0	0	110	120	100	120	100	120	130	130	130	120	130	130	120	120	0	0	0	0	0	0
R057	recent	0	0	110	130	100	100	130	110	0	0	0	0	120	100	0	0	0	0	0	0	130	110	120	100	120	120	0	0	0	0	100	120	100	100	130	130	130	120	130	130	120	120	110	110	130	130	0	0
R058	recent	0	0	110	110	100	120	130	130	100	100	0	0	120	100	0	0	0	0	0	0	130	130	120	120	120	120	0	0	110	120	100	120	100	100	130	130	130	120	130	130	120	100	110	110	130	130	110	120
R059	recent	120	120	110	110	100	120	130	110	100	100	100	100	120	100	100	100	120	120	100	100	130	110	120	120	120	120	120	100	110	120	100	120	100	120	130	130	130	120	130	130	120	120	110	110	130	130	0	0
R060	recent	120	120	110	110	100	120	130	130	100	100	100	100	120	100	100	120	120	120	100	110	130	130	120	120	120	120	120	100	110	110	100	120	100	120	130	130	130	120	130	130	120	100	110	110	130	130	110	120
R061	recent	120	120	110	130	100	120	130	110	100	100	100	100	120	100	0	0	0	0	100	110	130	110	120	120	120	120	120	100	110	120	100	120	100	120	130	130	130	120	130	130	120	100	110	110	130	130	110	120
R062	recent	0	0	110	110	100	100	130	110	0	0	0	0	120	100	0	0	0	0	0	0	130	110	0	0	0	0	0	0	0	0	100	120	100	120	130	130	130	120	130	130	120	100	110	130	0	0	0	0
R063	recent	120	120	110	130	100	100	130	110	0	0	0	0	120	100	100	120	120	120	100	110	130	130	120	100	120	100	0	0	110	110	100	120	100	120	130	110	130	120	130	130	120	100	110	130	130	110	110	110
R064	recent	0	0	110	130	100	100	130	110	0	0	0	0	120	100	100	120	120	120	100	110	130	130	120	100	120	120	0	0	110	120	100	120	100	120	130	110	130	120	0	0	120	100	110	110	130	130	0	0
R065	recent	120	120	110	130	100	120	130	110	100	120	120	100	120	100	0	0	120	100	100	110	130	130	120	120	120	120	120	120	110	110	100	120	100	120	130	110	130	120	130	130	120	120	110	130	130	130	110	120
R066	recent	120	110	110	130	100	100	130	130	100	120	120	100	120	100	100	120	120	100	100	110	130	130	120	120	120	120	120	120	110	120	100	120	100	120	130	130	130	120	130	130	120	100	110	110	130	110	0	0
R067	recent	120	120	110	110	100	100	130	130	100	120	120	100	120	100	100	120	120	120	100	110	130	130	120	120	120	120	120	120	110	110	100	120	100	120	130	110	130	120	130	130	120	120	110	110	130	130	110	120
R068	recent	120	110	110	110	100	100	130	110	100	120	120	100	120	100	100	100	120	120	100	100	130	130	120	120	120	120	120	120	110	120	100	120	100	120	130	130	130	120	130	110	120	120	110	110	130	110	0	0
R069	recent	120	120	110	110	100	100	130	110	100	100	100	100	120	100	100	120	120	120	100	110	0	0	0	0	0	0	0	0	110	110	100	120	100	120	130	130	130	120	130	130	120	120	110	110	130	130	0	0
R070	recent	120	120	110	110	100	100	130	110	0	0	0	0	120	100	100	120	120	120	100	110	130	130	120	120	120	120	120	100	110	110	100	120	100	120	130	130	130	120	130	130	120	120	110	110	130	110	110	110
R071	recent	120	120	110	110	100	100	130	110	100	100	120	100	120	100	100	100	120	120	100	110	130	130	120	100	120	120	120	100	110	110	100	120	100	120	130	130	130	120	130	130	120	120	110	110	130	130	0	0
R072	recent	120	120	110	110	100	120	130	110	100	100	120	100	100	100	100	120	120	120	100	110	130	130	120	120	120	120	120	120	110	110	100	120	100	120	130	130	130	120	130	130	120	120	110	110	130	110	0	0
R073	recent	120	120	110	110	100	120	130	110	100	120	120	100	120	100	100	120	120	100	100	110	130	130	120	120	120	120	120	120	110	110	100	120	100	120	130	130	130	120	130	130	120	120	110	110	130	110	110	110
R074	recent	120	120	110	110	100	100	130	110	0	0	0	0	120	100	0	0	0	0	100	110	130	130	120	100	120	120	0	0	110	120	100	120	100	120	130	110	130	120	130	110	120	120	110	110	0	0	0	0
R076	recent	120	120	110	110	100	120	130	110	100	100	100	100	120	100	100	120	120	100	100	110	130	130	120	120	120	120	120	120	110	110	100	120	100	100	130	130	130	120	130	130	120	120	110	110	130	130	110	120
R077	recent	120	120	110	130	100	120	130	110	100	100	100	100	120	100	100	100	120	100	100	110	130	130	120	120	120	120	120	100	110	120	0	0	100	120	130	130	130	120	130	130	120	120	110	110	130	130	110	120
R078	recent	120	120	110	110	100	100	130	110	100	100	100	100	120	100	100	100	120	100	100	100	130	130	120	120	120	120	120	100	110	110	100	120	100	120	130	130	130	120	130	130	120	100	110	110	130	110	110	120
R079	recent	120	120	110	130	100	120	130	130	0	0	0	0	120	100	0	0	120	120	100	100	130	130	120	100	120	100	0	0	110	110	100	120	100	120	130	110	130	120	130	110	120	120	110	110	130	130	0	0
R080	recent	120	110	110	110	100	100	130	110	100	120	120	100	120	100	100	120	120	100	100	110	130	130	120	120	120	120	120	120	110	110	100	120	100	100	130	130	130	120	130	130	120	120	110	110	130	110	110	110
R081	recent	120	120	110	110	100	120	130	110	100	100	100	100	100	100	100	120	120	100	100	100	130	130	120	120	120	100	120	100	110	120	100	120	100	100	130	130	130	120	130	130	120	120	110	110	130	110	110	120
R082	recent	120	120	110	110	100	100	130	110	100	100	120	100	120	100	100	100	120	120	100	110	130	110	120	120	120	120	120	100	110	110	100	120	100	120	130	110	130	120	130	130	120	120	110	130	130	130	110	120
R083	recent	120	120	110	110	100	120	130	130	100	100	100	100	120	100	100	120	120	100	100	100	130	130	120	100	120	120	120	100	110	120	100	120	100	120	130	130	130	120	130	130	120	120	110	110	130	130	0	0
R084	recent	120	120	110	130	100	100	130	110	100	100	120	100	120	100	100	120	120	120	100	110	130	130	120	120	120	120	120	100	110	110	0	0	100	120	130	130	130	120	130	130	120	120	110	130	130	130	110	120
R085	recent	120	120	110	110	100	120	130	110	100	100	100	100	120	100	100	100	120	120	100	110	130	130	120	120	120	120	120	120	110	110	100	120	100	120	130	130	130	120	130	110	120	100	110	110	130	130	110	110
R086	recent	120	120	110	130	100	120	130	110	100	120	120	100	120	100	100	120	120	120	100	110	130	130	120	120	120	120	120	120	110	120	100	120	100	120	130	130	130	120	130	130	120	120	110	110	130	130	110	120
R087	recent	120	110	110	110	100	120	130	110	100	100	100	100	120	100	100	120	120	100	100	110	130	130	120	120	120	120	120	100	110	120	100	120	100	100	130	110	130	120	130	110	120	120	110	110	130	130	110	120
R088	recent	120	120	110	110	100	120	130	130	100	100	120	100	120	100	100	120	120	120	100	110	130	130	120	100	120	120	120	120	110	110	0	0	100	120	130	130	130	120	130	130	120	120	110	110	130	130	110	120
R089	recent	120	120	110	130	100	120	130	110	100	120	120	100	120	100	0	0	0	0	100	110	130	130	120	100	120	120	0	0	110	120	100	120	100	120	130	130	130	120	130	130	120	120	110	110	130	130	110	110
R090	recent	120	120	110	110	100	120	130	130	100	100	120	100	120	100	100	120	120	100	100	110	130	130	120	120	120	120	120	120	110	110	100	120	100	120	130	130	130	120	130	130	120	120	110	110	130	110	110	120
R091	recent	120	120	110	110	100	100	130	130	100	120	120	100	120	100	100	120	120	120	100	110	130	110	120	120	120	120	120	120	110	120	100	120	100	120	130	130	130	120	130	130	120	120	110	110	130	130	110	120
R092	recent	120	110	110	110	100	120	130	110	100	100	120	100	120	100	100	120	120	120	100	100	130	110	120	120	120	120	120	100	110	110	0	0	100	120	130	130	130	120	130	130	120	100	110	110	130	130	110	110
R093	recent	120	120	110	130	100	120	130	130	100	120	120	100	100	100	100	100	120	100	100	110	130	130	120	120	120	120	120	120	110	120	100	120	100	120	130	130	130	120	130	130	120	100	110	110	130	130	0	0
R094	recent	120	120	110	130	100	120	130	110	100	100	120	100	120	100	100	100	120	100	100	110	130	130	120	120	120	120	120	120	110	120	100	120	100	120	130	130	130	120	130	110	120	100	110	110	130	130	110	120
R095	recent	120	120	110	110	100	100	130	110	100	120	120	100	120	100	100	120	120	120	100	110	130	110	120	120	120	100	120	100	110	120	100	120	100	120	130	130	130	120	130	110	120	120	110	110	130	110	110	110
R096	recent	120	120	110	130	100	120	130	110	100	100	120	100	120	100	100	100	120	100	100	110	130	130	120	100	120	120	120	120	110	120	100	120	100	120	130	130	130	120	130	110	120	100	110	110	130	130	110	110
R097	recent	120	120	110	110	100	120	130	110	100	100	100	100	120	100	0	0	120	120	100	100	130	130	120	120	120	120	120	120	110	120	100	120	100	100	130	130	130	120	130	130	120	120	110	110	130	110	0	0
R098	recent	120	120	110	130	100	100	130	110	100	120	120	100	120	100	100	120	120	120	100	110	130	130	120	100	120	120	120	120	110	120	100	120	100	120	130	130	130	120	130	130	120	120	110	110	130	130	110	110
R099	recent	120	120	110	130	100	120	130	110	100	120	120	100	120	100	100	120	120	100	100	110	130	130	120	120	120	120	120	120	110	120	100	120	100	100	130	130	130	120	130	130	120	120	110	110	130	110	110	120
R100	recent	120	120	110	110	100	120	130	130	100	100	100	100	120	100	0	0	120	120	100	110	130	130	120	120	120	120	120	120	110	120	100	120	100	120	130	130	130	120	130	130	120	120	110	110	130	130	110	120
R101	recent	120	120	110	130	100	120	130	110	100	100	100	100	120	100	100	100	120	120	100	110	130	130	120	120	120	120	120	120	110	110	0	0	100	120	130	130	0	0	130	130	120	120	110	110	130	130	110	120
R102	recent	120	120	110	130	100	120	130	130	100	120	120	100	120	100	100	120	120	120	100	110	130	110	120	120	120	120	120	100	110	110	100	120	100	120	130	130	130	120	130	130	120	120	110	110	130	130	0	0
R103	recent	120	120	110	110	100	100	130	130	100	100	120	100	120	100	100	100	120	100	100	100	130	130	120	120	120	100	0	0	110	110	100	120	100	120	130	130	130	120	130	110	120	120	110	110	130	110	0	0
R104	recent	120	120	110	110	100	100	130	110	100	100	100	100	120	100	100	120	120	120	100	110	130	130	120	100	120	120	120	120	110	110	0	0	100	120	130	130	130	120	130	110	120	120	110	130	130	110	110	110
M001	old	0	0	0	0	0	0	0	0	0	0	0	0	0	0	0	0	0	0	0	0	130	110	120	120	120	120	0	0	0	0	100	100	0	0	0	0	0	0	0	0	0	0	0	0	0	0	0	0
M002	old	0	0	110	130	100	100	130	130	0	0	0	0	120	100	0	0	0	0	100	110	130	130	120	120	120	120	0	0	0	0	100	120	0	0	0	0	0	0	130	130	120	120	110	130	130	130	0	0
M003	old	0	0	110	130	100	120	130	130	0	0	0	0	0	0	0	0	0	0	0	0	130	130	120	120	120	120	0	0	0	0	100	120	0	0	0	0	0	0	130	130	0	0	0	0	0	0	0	0
M004	old	0	0	110	110	100	120	130	110	0	0	0	0	0	0	0	0	0	0	100	110	130	130	120	120	120	120	0	0	0	0	100	120	0	0	0	0	0	0	130	130	0	0	0	0	0	0	0	0
M006	old	0	0	110	110	100	100	130	130	0	0	0	0	0	0	0	0	120	100	100	110	130	110	120	120	120	120	0	0	110	120	100	120	0	0	0	0	0	0	0	0	0	0	0	0	0	0	0	0
M007	old	0	0	0	0	100	100	130	130	0	0	0	0	0	0	0	0	0	0	100	110	130	130	120	100	120	120	0	0	0	0	0	0	0	0	0	0	0	0	0	0	0	0	0	0	0	0	0	0
M008	old	0	0	110	110	100	100	130	130	0	0	0	0	120	100	0	0	0	0	0	0	130	110	120	120	120	120	0	0	0	0	100	120	0	0	0	0	0	0	0	0	0	0	0	0	0	0	0	0
M009	old	0	0	0	0	100	100	130	130	0	0	0	0	0	0	0	0	0	0	0	0	130	130	120	120	120	120	0	0	0	0	0	0	0	0	0	0	0	0	0	0	0	0	0	0	0	0	0	0
M010	old	0	0	110	130	100	100	130	110	0	0	0	0	0	0	0	0	0	0	100	100	130	130	120	120	120	120	0	0	110	120	100	120	100	100	130	130	130	120	130	110	120	120	110	110	130	110	0	0
M011	old	0	0	110	130	100	100	130	110	0	0	0	0	120	100	0	0	0	0	0	0	130	130	120	120	120	120	0	0	110	110	100	120	100	100	130	130	130	120	130	130	120	120	110	130	130	110	0	0
M012	old	0	0	0	0	100	100	130	130	0	0	0	0	0	0	0	0	0	0	0	0	130	130	120	120	120	100	0	0	0	0	0	0	0	0	0	0	0	0	0	0	0	0	0	0	0	0	0	0
M013	old	0	0	110	130	100	100	130	130	0	0	0	0	0	0	0	0	0	0	100	110	130	130	120	120	120	120	0	0	110	120	100	120	100	120	130	130	130	120	130	130	120	120	110	110	130	110	0	0
M014	old	0	0	110	130	100	100	130	130	0	0	0	0	120	100	0	0	0	0	100	110	130	130	120	120	120	120	0	0	110	110	100	120	100	100	130	130	130	120	130	130	120	120	110	110	130	110	0	0
M015	old	0	0	110	110	100	100	130	130	0	0	0	0	0	0	0	0	0	0	0	0	130	130	120	120	120	120	0	0	110	110	100	120	0	0	0	0	0	0	0	0	120	120	110	130	0	0	0	0
M016	old	0	0	110	130	0	0	130	130	0	0	100	100	120	100	0	0	0	0	100	100	130	130	120	120	120	120	0	0	110	120	100	120	100	100	130	130	130	120	130	130	120	120	110	130	130	130	0	0
M017	old	0	0	110	130	0	0	0	0	0	0	0	0	120	100	0	0	120	120	100	110	130	130	120	120	120	120	0	0	110	110	100	120	100	100	130	130	130	120	130	130	120	120	110	130	130	130	110	120
M018	old	0	0	110	110	100	100	130	130	100	100	120	100	120	100	0	0	120	100	100	110	130	130	120	120	120	120	0	0	110	110	100	120	100	120	130	130	130	120	130	130	120	100	110	130	0	0	0	0
M019	old	0	0	110	130	100	100	130	130	0	0	0	0	0	0	0	0	0	0	100	110	130	130	120	120	120	120	0	0	0	0	100	120	100	120	130	110	130	120	130	110	120	120	110	130	0	0	0	0
M020	old	0	0	0	0	0	0	0	0	0	0	0	0	0	0	0	0	0	0	0	0	0	0	0	0	0	0	0	0	0	0	100	100	0	0	0	0	0	0	0	0	0	0	0	0	0	0	0	0
M021	old	0	0	110	130	100	120	130	130	0	0	0	0	0	0	0	0	0	0	0	0	130	110	120	120	120	120	0	0	110	120	100	120	0	0	0	0	0	0	0	0	120	100	110	130	130	110	0	0
M022	old	0	0	110	110	100	100	130	130	0	0	0	0	120	100	0	0	0	0	100	110	130	130	120	120	120	120	0	0	110	110	100	120	100	100	130	130	130	120	130	130	120	120	110	110	130	130	110	120
M024	old	0	0	110	110	100	100	130	130	0	0	0	0	120	100	0	0	0	0	100	110	130	130	120	100	120	120	0	0	110	110	100	120	0	0	130	130	130	120	130	130	120	120	110	130	130	130	110	120
M025	old	0	0	110	130	100	100	130	130	100	120	120	100	120	100	100	120	120	100	100	110	130	110	120	120	120	120	0	0	110	120	100	120	100	120	130	130	130	120	130	130	120	120	110	110	130	130	110	110
M026	old	0	0	110	110	100	100	130	130	0	0	0	0	120	100	0	0	120	100	100	110	130	130	120	120	120	120	0	0	110	110	100	120	100	120	130	130	130	120	130	130	120	120	110	110	130	130	110	120
M028	old	0	0	0	0	100	120	130	110	0	0	0	0	0	0	0	0	0	0	0	0	0	0	0	0	0	0	0	0	0	0	100	120	100	100	130	130	130	120	130	110	120	120	110	110	130	130	0	0
M029	old	0	0	0	0	100	120	130	130	0	0	0	0	0	0	0	0	0	0	0	0	130	110	120	100	120	100	0	0	110	110	100	100	100	100	0	0	130	120	130	130	120	100	110	130	130	130	0	0
M030	old	0	0	110	110	100	100	130	110	0	0	0	0	0	0	0	0	0	0	100	110	130	130	120	100	120	120	0	0	0	0	100	120	100	120	130	110	130	120	130	130	120	120	0	0	0	0	0	0
M031	old	0	0	110	110	100	120	130	130	0	0	0	0	120	100	0	0	0	0	0	0	130	130	120	120	120	120	0	0	110	110	100	120	100	120	130	130	130	120	130	130	120	120	110	110	130	110	0	0
M032	old	0	0	0	0	100	120	130	110	0	0	0	0	120	100	100	100	120	100	100	100	130	130	120	120	120	120	0	0	110	110	100	120	100	120	130	130	130	120	130	130	120	120	110	110	130	110	0	0
M033	old	0	0	110	110	100	100	130	110	0	0	0	0	0	0	0	0	0	0	0	0	130	130	120	120	120	120	0	0	110	110	100	120	0	0	130	130	130	120	0	0	120	120	110	110	130	110	0	0
M034	old	0	0	110	110	0	0	0	0	0	0	0	0	120	100	100	100	120	120	100	110	130	130	120	120	120	120	120	120	110	110	100	120	100	120	130	110	130	120	130	130	120	100	110	110	130	130	110	120
M035	old	0	0	110	110	100	100	130	110	0	0	0	0	120	100	100	120	120	120	100	110	130	130	120	120	120	120	0	0	110	110	100	120	100	100	130	130	130	120	130	130	120	120	110	130	130	130	0	0
M036	old	0	0	110	130	0	0	130	130	0	0	0	0	120	100	0	0	0	0	0	0	130	130	120	120	120	120	0	0	110	120	100	120	100	120	130	130	130	120	130	130	120	120	110	130	130	110	110	120
M037	old	0	0	110	110	0	0	0	0	100	120	120	100	120	100	0	0	0	0	100	110	130	130	120	120	120	120	120	120	110	120	100	120	100	100	130	130	130	120	130	130	120	120	110	130	130	110	110	120
M038	old	0	0	110	110	100	120	130	110	0	0	0	0	0	0	0	0	0	0	100	100	130	110	120	120	120	120	0	0	0	0	100	120	100	120	130	130	130	120	130	130	120	120	110	110	130	130	0	0
M039	old	0	0	110	110	100	100	130	130	0	0	0	0	0	0	0	0	0	0	100	100	130	130	120	120	120	120	0	0	110	120	100	120	100	120	130	130	130	120	130	130	120	120	110	110	130	130	0	0
M040	old	0	0	110	130	100	100	130	130	0	0	0	0	0	0	0	0	0	0	100	110	130	110	120	120	120	120	0	0	0	0	100	120	100	100	130	130	130	120	130	130	120	100	110	110	130	130	0	0
M041	old	0	0	110	110	0	0	130	110	0	0	0	0	120	100	100	120	120	120	100	110	130	130	120	120	120	120	0	0	110	110	100	120	100	120	130	130	130	120	130	130	120	100	110	130	130	130	110	120
M042	old	0	0	110	110	100	100	130	130	0	0	0	0	120	100	100	120	120	120	100	100	130	110	120	120	120	120	0	0	110	110	100	120	100	100	130	130	130	120	130	130	120	120	110	110	130	130	0	0
M045	old	0	0	110	110	100	120	130	130	0	0	0	0	0	0	0	0	0	0	0	0	130	130	120	120	0	0	0	0	0	0	0	0	0	0	0	0	0	0	0	0	0	0	0	0	0	0	0	0
M047	old	0	0	0	0	100	100	130	130	0	0	0	0	0	0	0	0	0	0	100	110	130	130	120	100	120	120	0	0	110	120	100	120	100	100	130	130	130	120	130	130	120	120	110	130	130	130	0	0
M048	old	0	0	110	110	100	100	130	130	0	0	0	0	0	0	0	0	0	0	0	0	130	110	120	100	120	120	0	0	0	0	100	120	0	0	0	0	0	0	0	0	0	0	0	0	0	0	0	0
M049	old	0	0	110	110	100	100	130	130	0	0	0	0	0	0	0	0	0	0	0	0	130	130	120	100	120	120	0	0	110	110	100	120	100	120	130	130	130	120	130	130	120	120	110	130	0	0	0	0
M050	old	0	0	110	110	100	100	130	130	100	100	120	100	120	100	0	0	0	0	100	110	130	130	120	120	120	120	0	0	110	110	100	120	0	0	130	130	130	120	130	130	120	120	110	110	130	130	0	0
M051	old	0	0	110	110	100	100	130	110	0	0	0	0	0	0	0	0	120	100	100	110	130	130	120	120	120	120	0	0	110	120	100	120	100	120	130	130	130	120	130	130	120	100	110	110	130	110	0	0
M052	old	0	0	110	110	100	100	130	110	0	0	0	0	0	0	0	0	0	0	0	0	130	110	120	120	120	120	0	0	0	0	100	100	100	100	0	0	130	120	130	130	120	100	110	110	130	130	0	0
M053	old	0	0	110	110	100	100	130	130	0	0	0	0	120	100	0	0	0	0	100	100	130	130	120	120	120	120	0	0	110	110	100	120	100	120	130	130	130	120	130	130	120	120	110	110	130	130	0	0
M054	old	0	0	110	110	100	100	130	130	0	0	0	0	0	0	0	0	0	0	0	0	130	130	120	120	120	120	0	0	0	0	100	120	100	120	0	0	0	0	0	0	0	0	0	0	0	0	0	0
M055	old	0	0	110	110	100	100	130	110	0	0	0	0	0	0	100	120	120	100	100	110	130	130	120	120	120	120	0	0	110	120	100	120	100	120	130	110	130	120	130	110	120	100	110	130	130	130	0	0
M056	old	0	0	110	130	100	100	130	130	0	0	0	0	120	100	100	120	120	100	100	110	130	130	120	120	120	120	0	0	110	120	100	120	100	120	130	130	130	120	130	130	120	120	110	110	0	0	0	0
M057	old	0	0	0	0	100	100	130	130	0	0	0	0	0	0	100	100	120	120	100	110	130	130	120	100	120	100	0	0	110	110	100	120	100	120	130	130	130	120	130	130	120	120	110	130	130	130	110	120
M058	old	0	0	0	0	100	120	130	130	0	0	0	0	120	100	0	0	0	0	100	100	130	130	120	100	120	120	0	0	110	120	100	120	100	100	130	110	130	120	130	110	120	120	110	110	130	130	0	0
M059	old	0	0	110	130	100	100	130	110	100	120	120	100	120	100	0	0	0	0	100	110	130	130	120	120	120	120	0	0	110	110	100	120	100	100	130	110	130	120	130	110	120	120	110	110	130	110	0	0
M060	old	0	0	110	130	100	100	130	110	0	0	0	0	120	100	0	0	0	0	0	0	130	130	120	100	120	120	0	0	0	0	100	120	100	120	130	130	130	120	130	130	120	100	0	0	0	0	0	0
M061	old	0	0	110	130	0	0	130	130	100	120	120	100	120	100	0	0	120	120	100	110	130	110	120	120	120	120	0	0	110	110	100	120	100	100	130	110	130	120	130	110	120	120	110	110	130	110	110	110
M062	old	0	0	110	110	0	0	0	0	0	0	0	0	0	0	0	0	0	0	100	110	130	130	120	120	120	100	0	0	110	110	100	120	100	120	130	130	130	120	130	130	120	120	110	130	130	130	110	120
M063	old	0	0	110	110	100	100	130	130	100	120	120	100	120	100	100	120	120	120	100	110	130	130	120	120	120	120	120	120	110	120	100	120	100	100	130	130	130	120	130	130	120	120	110	130	130	130	0	0
M064	old	0	0	110	130	100	100	130	130	100	100	100	100	120	100	0	0	0	0	100	110	130	130	120	120	120	120	0	0	110	110	100	120	100	120	130	130	130	120	130	130	120	120	110	110	130	110	110	110
M065	old	0	0	110	110	0	0	130	130	100	120	120	100	120	100	0	0	0	0	100	110	130	130	120	120	120	120	0	0	110	120	100	120	100	100	130	130	130	120	130	130	120	120	110	130	130	130	110	120
M067	old	0	0	110	130	100	100	130	110	0	0	0	0	0	0	0	0	0	0	0	0	0	0	0	0	0	0	0	0	0	0	100	120	100	100	0	0	0	0	0	0	0	0	0	0	0	0	0	0
M072	old	0	0	110	130	100	100	130	110	0	0	0	0	0	0	0	0	0	0	0	0	0	0	0	0	0	0	0	0	0	0	0	0	0	0	0	0	0	0	0	0	0	0	0	0	0	0	0	0
[truncated: 2,146 more columns]
