# Supplementary material for: Genomic impact of severe population decline in a nomadic songbird
Source: PLoS One. 2019 Oct 24;14(10):e0223953. doi: 10.1371/journal.pone.0223953 (PMC6812763; doi:10.1371/journal.pone.0223953)
Supplement: S2 File — See Methods and S1 File for further information. (ZIP) [file pone.0223953.s019.zip › S2 File/hyRAD_MUS_DP15_max100.f2.csv]

555	212	3	49	102	61
			current	recent	historic
Ind	Pop	SNP_1		SNP_2		SNP_3		SNP_4		SNP_5		SNP_6		SNP_7		SNP_8		SNP_9		SNP_10		SNP_11		SNP_12		SNP_13		SNP_14		SNP_15		SNP_16		SNP_17		SNP_18		SNP_19		SNP_20		SNP_21		SNP_22		SNP_23		SNP_24
N001	current	110	110	100	120	130	130	0	0	100	110	130	110	120	120	120	120	110	120	100	120	100	120	130	110	130	120	130	130	120	120	110	110	130	130	120	100	110	110	110	110	130	130	130	130	120	100	130	120
N002	current	110	110	100	120	130	110	0	0	100	110	130	130	120	120	120	120	110	110	0	0	100	100	130	130	130	120	130	130	120	100	110	130	130	130	120	100	110	110	110	110	130	130	130	110	0	0	130	120
N003	current	110	110	100	100	130	110	120	100	100	110	130	110	120	120	120	100	110	110	0	0	0	0	130	130	0	0	130	130	120	120	110	110	130	110	120	120	110	130	110	110	130	110	130	110	0	0	130	120
N004	current	110	110	100	120	130	130	0	0	100	110	130	110	120	120	120	120	110	110	0	0	100	120	130	130	0	0	130	130	120	120	110	110	130	110	120	120	110	130	110	120	130	110	130	130	0	0	130	120
N005	current	110	130	0	0	130	110	120	100	100	110	130	130	120	100	120	120	110	110	0	0	100	120	130	110	130	120	130	130	120	120	110	110	130	130	120	100	110	130	110	110	130	110	130	130	0	0	130	120
N006	current	110	110	100	100	130	110	120	100	100	110	130	130	120	120	120	100	110	110	100	120	100	120	130	130	130	120	130	110	120	120	110	110	130	130	120	100	110	110	110	110	130	130	130	130	120	120	120	120
N007	current	110	130	100	100	130	110	0	0	100	110	130	110	120	100	120	100	110	110	0	0	0	0	130	130	0	0	130	130	120	100	110	110	130	110	120	100	110	130	110	110	130	110	130	130	0	0	120	120
N008	current	110	130	100	100	130	130	120	100	100	110	130	130	120	120	120	100	110	110	0	0	100	120	130	130	130	120	130	110	120	120	110	110	130	110	120	100	110	130	110	110	130	110	130	110	0	0	130	120
N009	current	110	110	100	100	130	130	120	100	100	110	130	130	120	120	120	120	110	110	0	0	100	120	130	130	130	120	130	130	120	120	110	110	130	110	120	120	110	130	110	110	130	110	130	130	0	0	130	120
N010	current	110	110	100	100	130	110	120	100	100	100	130	110	120	100	120	100	110	110	100	120	100	120	130	130	130	120	130	130	120	120	110	110	130	110	0	0	110	130	0	0	0	0	130	130	120	120	0	0
N011	current	110	130	0	0	130	130	0	0	0	0	130	130	120	120	120	120	110	110	0	0	0	0	0	0	0	0	130	130	120	120	110	110	130	130	120	100	110	110	110	110	130	130	130	130	0	0	130	120
N012	current	110	110	0	0	130	130	0	0	100	100	130	110	120	120	120	120	110	110	0	0	0	0	0	0	0	0	130	130	120	100	110	110	130	130	120	100	110	110	110	110	130	110	130	130	0	0	120	120
N013	current	110	130	0	0	130	110	0	0	100	110	130	130	120	120	120	120	110	110	0	0	100	120	130	130	130	120	130	130	120	100	110	110	130	130	120	120	110	130	110	110	130	110	130	130	0	0	130	120
N014	current	110	110	100	120	130	130	120	100	100	100	130	130	120	120	120	120	110	110	100	120	100	120	130	130	130	120	130	110	120	120	110	110	130	130	120	100	110	110	110	110	130	130	130	110	120	120	130	120
N015	current	110	130	100	120	130	110	120	100	100	100	130	110	120	100	120	120	110	110	100	120	100	120	130	130	130	120	130	130	120	120	110	110	130	130	120	100	110	130	110	120	130	110	130	110	120	100	0	0
N016	current	110	110	100	120	130	110	120	100	100	110	130	130	120	100	120	100	110	120	0	0	100	120	130	130	130	120	130	130	120	120	110	110	130	130	120	100	110	110	110	110	130	110	130	130	0	0	130	120
N017	current	110	130	100	120	130	110	120	100	100	110	130	130	120	100	120	120	110	120	100	120	100	120	130	130	130	120	130	130	120	120	110	110	130	130	120	100	110	130	0	0	0	0	130	110	0	0	130	120
N018	current	110	130	100	100	130	130	120	100	0	0	0	0	0	0	0	0	0	0	100	100	100	120	130	130	130	120	130	130	120	120	110	110	0	0	0	0	0	0	0	0	0	0	0	0	120	120	130	120
N019	current	110	110	100	100	130	110	120	100	100	110	130	110	120	100	120	120	110	120	100	120	100	120	130	130	130	120	130	130	120	120	110	130	130	130	120	100	110	130	0	0	130	110	130	130	120	100	130	120
N020	current	110	130	100	100	0	0	120	100	100	110	130	130	120	100	120	120	110	120	100	120	100	120	130	130	130	120	130	130	120	120	0	0	0	0	0	0	0	0	110	110	0	0	0	0	120	100	130	120
N021	current	110	130	100	120	130	110	120	100	100	110	130	130	120	120	120	120	110	120	100	120	100	120	130	110	130	120	0	0	0	0	110	110	0	0	120	120	110	130	0	0	0	0	130	130	120	120	130	120
N022	current	110	130	100	100	130	110	120	100	100	110	130	130	120	120	120	120	110	110	100	120	100	120	130	130	130	120	130	130	120	120	0	0	0	0	0	0	0	0	110	120	0	0	0	0	120	120	0	0
N023	current	110	130	0	0	130	110	120	100	100	110	130	130	120	120	120	120	110	120	0	0	100	120	130	130	130	120	130	130	120	120	110	110	130	130	120	100	110	130	110	110	110	110	130	130	0	0	130	120
N024	current	110	110	100	100	130	130	120	100	100	110	130	130	120	120	120	120	110	110	100	120	100	120	130	130	130	120	130	130	120	120	110	110	130	110	120	100	110	110	110	110	130	110	130	110	0	0	130	120
N025	current	110	110	100	120	130	110	0	0	0	0	130	110	120	120	120	120	110	110	100	120	100	120	130	130	130	120	130	130	120	120	110	110	0	0	120	100	0	0	110	110	0	0	130	130	120	120	130	120
N026	current	110	110	100	120	130	110	120	100	0	0	130	130	120	120	120	120	110	110	100	120	100	120	130	130	130	120	130	130	0	0	0	0	0	0	0	0	110	110	110	110	130	130	110	110	120	120	0	0
N027	current	110	130	100	120	130	110	100	100	0	0	130	130	120	120	120	120	0	0	100	120	100	120	130	130	130	120	130	130	120	120	110	110	0	0	120	120	110	110	110	120	0	0	0	0	120	120	130	120
N028	current	110	110	100	120	130	110	120	100	100	110	130	130	120	120	120	120	110	110	100	120	100	120	130	130	130	120	130	130	120	100	110	130	130	130	120	100	110	110	110	110	130	130	130	130	120	120	130	120
N030	current	110	130	100	100	130	110	120	100	0	0	130	110	120	100	120	120	110	110	100	120	100	100	130	130	130	120	130	130	120	120	110	110	130	110	120	100	110	130	110	110	110	110	130	130	120	100	120	120
N033	current	110	110	100	120	130	110	120	100	100	100	130	130	120	100	120	120	110	110	100	120	100	120	130	130	130	120	130	130	120	100	110	110	130	130	120	120	110	130	110	110	110	110	130	130	120	120	130	120
N034	current	110	130	100	120	130	110	120	100	100	110	130	110	120	120	120	120	110	110	100	120	100	120	130	130	130	120	130	130	120	120	110	110	130	110	0	0	0	0	110	110	130	110	130	130	120	120	0	0
N035	current	110	110	100	120	130	130	120	100	100	110	130	130	120	120	120	120	110	110	100	120	100	100	130	130	130	120	0	0	0	0	0	0	0	0	120	100	110	110	110	110	130	110	130	130	120	100	0	0
N036	current	110	110	100	100	130	110	120	100	100	110	130	110	120	120	120	120	110	120	100	120	100	100	130	130	130	120	130	130	120	120	110	110	130	130	120	100	110	130	110	110	0	0	130	130	120	100	130	120
N037	current	110	130	100	100	130	110	120	100	0	0	130	110	120	120	120	120	110	120	100	120	100	120	130	130	130	120	130	130	120	100	110	110	0	0	0	0	0	0	0	0	0	0	0	0	120	100	130	120
N038	current	110	130	100	120	130	130	120	100	100	110	130	130	120	120	120	120	110	110	100	120	100	120	130	130	130	120	130	130	120	120	110	110	0	0	0	0	0	0	110	110	130	130	130	110	120	120	0	0
N039	current	110	130	100	100	130	130	120	100	100	110	130	130	120	120	120	120	110	110	100	120	100	120	130	130	130	120	130	130	120	120	110	110	130	130	120	100	110	110	110	110	130	110	130	110	120	120	0	0
N040	current	110	110	100	120	130	130	120	100	100	110	130	130	120	120	120	120	110	120	100	120	100	100	130	130	130	120	130	130	120	120	110	110	130	130	0	0	110	130	110	110	110	110	130	130	120	100	130	120
N041	current	110	130	100	100	130	110	100	100	0	0	0	0	0	0	0	0	0	0	100	120	0	0	0	0	130	120	0	0	0	0	0	0	0	0	0	0	0	0	0	0	0	0	0	0	120	120	130	120
N042	current	110	110	100	100	130	110	100	100	0	0	130	110	120	120	120	120	110	110	100	120	100	120	130	130	130	120	130	130	120	120	110	110	0	0	120	100	110	110	0	0	0	0	0	0	120	100	130	120
N043	current	110	110	100	120	130	110	120	100	100	110	130	130	120	120	120	120	110	120	100	120	100	120	130	130	130	120	130	110	120	120	110	110	130	130	120	100	110	130	110	110	130	130	110	110	120	100	130	120
N044	current	110	130	100	120	130	110	120	100	100	110	130	130	120	120	120	120	110	110	100	120	100	120	130	130	130	120	130	110	120	120	110	110	130	110	0	0	110	110	110	110	130	110	130	130	120	120	130	120
N045	current	110	110	100	100	130	110	0	0	0	0	0	0	0	0	0	0	0	0	100	120	0	0	0	0	0	0	0	0	0	0	0	0	0	0	0	0	0	0	0	0	0	0	0	0	120	100	0	0
N046	current	110	110	100	120	130	110	120	100	100	110	130	110	120	120	120	120	110	110	100	120	100	120	130	110	130	120	130	110	120	120	110	110	130	110	0	0	0	0	110	110	130	110	130	130	120	100	130	120
N047	current	110	130	100	120	130	110	100	100	100	110	130	130	120	120	120	120	110	120	100	120	100	120	130	130	130	120	130	130	120	100	110	110	130	130	120	120	110	110	110	110	130	110	130	130	120	120	130	120
N048	current	0	0	100	100	130	110	120	100	0	0	130	130	120	100	120	100	110	120	100	120	100	100	0	0	130	120	130	130	120	120	110	110	130	110	0	0	0	0	110	110	130	110	130	130	120	100	130	120
N049	current	110	110	100	100	130	110	120	100	100	110	130	130	120	120	120	120	110	110	0	0	100	120	130	110	130	120	130	130	120	100	110	110	130	130	120	100	110	110	110	110	130	130	130	130	120	120	130	120
N050	current	110	130	100	100	130	110	120	100	100	110	130	130	120	120	120	120	110	120	100	120	100	120	130	130	130	120	130	130	120	120	110	110	130	130	0	0	0	0	110	120	130	130	130	110	120	120	130	120
N051	current	110	130	100	100	130	110	120	100	0	0	0	0	0	0	0	0	0	0	100	120	100	120	130	130	130	120	130	110	0	0	0	0	0	0	0	0	0	0	0	0	0	0	0	0	120	100	130	120
N052	current	110	130	100	100	130	110	120	100	100	110	130	130	120	120	120	120	110	110	100	120	100	120	130	130	130	120	130	110	120	120	110	110	130	130	0	0	0	0	110	120	0	0	130	130	120	100	0	0
R001	recent	110	110	100	120	130	110	120	100	100	110	130	130	120	120	120	120	110	120	100	120	100	100	130	130	130	120	130	130	120	120	110	110	130	130	120	100	110	130	110	110	130	110	130	130	0	0	0	0
R002	recent	110	110	100	100	130	110	120	100	0	0	130	130	120	120	120	120	110	120	100	120	100	100	130	130	130	120	0	0	120	120	0	0	0	0	120	100	110	130	110	110	130	130	130	130	120	100	130	120
R003	recent	110	130	100	120	130	110	100	100	0	0	0	0	0	0	120	120	0	0	100	120	100	120	130	130	130	120	130	130	120	120	110	110	130	130	120	120	110	130	110	110	130	130	130	130	120	100	130	120
R004	recent	110	110	100	100	130	130	120	100	100	110	130	130	120	120	120	120	110	120	100	120	100	100	130	130	130	120	130	110	120	120	110	110	130	130	0	0	0	0	110	110	0	0	0	0	120	120	130	120
R005	recent	110	110	100	100	130	130	120	100	100	110	130	130	120	120	120	100	110	110	0	0	100	120	130	130	130	120	130	110	120	100	110	110	130	130	120	100	110	130	110	110	130	110	130	130	120	100	130	120
R006	recent	110	110	100	100	130	130	100	100	100	110	130	110	120	120	120	120	110	110	100	120	100	120	130	130	130	120	130	130	120	120	110	110	0	0	0	0	0	0	0	0	130	110	130	130	120	120	0	0
R007	recent	110	110	100	100	130	110	100	100	0	0	0	0	0	0	0	0	110	110	100	120	100	120	130	130	130	120	130	130	120	100	0	0	0	0	0	0	0	0	0	0	0	0	0	0	120	120	0	0
R008	recent	110	130	100	100	130	110	0	0	0	0	0	0	0	0	0	0	0	0	100	120	0	0	0	0	0	0	0	0	0	0	0	0	0	0	0	0	0	0	0	0	0	0	0	0	0	0	0	0
R009	recent	110	130	100	100	130	110	120	100	0	0	0	0	0	0	0	0	110	110	100	120	100	100	130	130	130	120	0	0	0	0	0	0	0	0	0	0	0	0	0	0	0	0	0	0	120	120	130	120
R010	recent	110	110	100	100	130	130	120	100	0	0	130	130	120	100	120	100	110	110	100	120	100	120	130	130	130	120	130	110	120	100	110	110	0	0	0	0	0	0	110	110	130	130	130	130	120	120	130	120
R011	recent	110	130	100	100	130	110	100	100	0	0	130	130	120	120	120	120	110	120	100	120	100	120	130	130	130	120	130	130	120	100	110	110	130	110	120	100	110	130	110	110	130	130	130	130	120	100	120	120
R012	recent	110	130	100	100	130	110	120	100	100	100	130	130	120	120	120	120	110	120	0	0	100	120	130	130	0	0	130	110	120	120	110	110	130	130	120	100	110	130	110	110	130	130	130	130	0	0	130	120
R013	recent	110	110	100	100	130	130	120	100	100	110	130	110	120	120	120	120	110	110	100	120	100	120	130	130	130	120	130	130	120	120	110	110	130	130	0	0	0	0	110	110	0	0	130	130	120	100	130	120
R014	recent	110	110	100	100	130	110	120	100	100	110	130	130	120	120	120	120	110	110	100	120	100	120	130	130	130	120	130	130	120	120	110	110	130	110	120	100	110	130	120	120	110	110	130	130	120	120	130	120
R015	recent	110	110	100	120	130	110	120	100	100	110	130	130	120	100	120	120	110	120	0	0	100	120	130	130	0	0	130	130	120	120	110	110	130	130	120	100	110	130	110	110	130	130	130	130	120	100	130	120
R016	recent	110	130	100	100	130	110	100	100	100	110	130	110	120	120	120	120	110	120	100	120	100	120	130	130	130	120	130	130	120	120	110	130	130	130	120	100	110	130	110	110	110	110	130	130	120	120	130	120
R018	recent	110	110	100	120	130	110	120	100	100	100	130	130	120	120	120	120	110	120	100	120	100	120	130	130	130	120	130	130	120	120	110	110	130	130	120	100	110	130	110	110	130	110	130	130	120	100	0	0
R019	recent	110	110	100	100	130	110	120	100	100	100	130	130	120	120	120	120	110	120	100	120	100	100	130	130	130	120	130	130	120	120	110	110	130	110	0	0	0	0	110	110	130	110	130	110	0	0	0	0
R020	recent	110	130	100	100	130	110	120	100	100	100	130	130	120	120	120	120	110	110	100	120	100	120	130	130	130	120	130	130	120	100	110	130	130	130	120	100	110	130	110	110	130	110	130	130	120	100	130	120
R021	recent	110	110	100	100	130	110	120	100	100	100	130	130	120	100	120	100	110	110	100	120	100	120	130	130	130	120	130	110	120	100	110	110	130	130	120	100	110	130	0	0	0	0	0	0	120	100	0	0
R022	recent	110	130	100	100	130	110	120	100	0	0	0	0	0	0	0	0	0	0	100	120	100	100	130	130	130	120	0	0	0	0	0	0	0	0	0	0	0	0	0	0	0	0	0	0	120	100	0	0
R023	recent	110	110	100	100	130	110	120	100	100	110	130	110	120	120	120	120	110	110	100	120	100	120	130	130	130	120	130	130	120	120	0	0	0	0	0	0	0	0	0	0	0	0	0	0	120	120	0	0
R024	recent	110	110	100	100	130	110	120	100	100	110	130	130	120	120	120	120	110	120	100	120	100	120	130	110	130	120	130	110	120	120	110	130	0	0	120	100	110	110	110	110	130	130	130	130	120	100	130	120
R025	recent	110	110	100	100	130	110	120	100	100	110	130	130	120	120	120	120	110	110	100	120	100	120	130	130	130	120	130	130	120	120	110	110	130	130	120	100	110	110	110	110	130	130	130	130	120	100	130	120
R026	recent	110	110	100	100	130	110	120	100	100	110	130	130	120	120	120	120	110	120	100	120	100	120	130	130	130	120	130	130	120	120	110	110	130	130	0	0	0	0	110	110	130	130	110	110	120	120	130	120
R027	recent	110	130	100	120	130	130	120	100	100	110	130	130	120	120	120	120	110	110	100	120	100	120	130	130	130	120	130	110	120	120	110	110	130	110	120	100	110	110	110	110	110	110	130	130	120	120	0	0
R028	recent	110	130	100	100	0	0	120	100	0	0	0	0	120	120	120	120	110	110	100	120	100	120	130	130	130	120	130	130	120	120	110	110	0	0	0	0	0	0	110	110	130	130	130	130	120	120	0	0
R029	recent	110	110	100	100	130	110	100	100	0	0	130	130	120	120	120	120	110	110	100	120	100	100	130	110	130	120	130	110	120	100	110	110	0	0	0	0	110	110	0	0	0	0	0	0	120	120	0	0
R030	recent	0	0	0	0	0	0	0	0	0	0	0	0	0	0	0	0	0	0	0	0	0	0	0	0	0	0	0	0	0	0	0	0	0	0	0	0	0	0	0	0	0	0	0	0	0	0	0	0
R031	recent	110	110	100	100	130	110	100	100	100	110	130	130	120	100	120	120	110	110	100	120	100	120	130	130	130	120	130	110	120	120	110	110	130	130	120	100	110	110	110	110	130	130	130	130	120	120	0	0
R032	recent	110	110	100	100	130	110	120	100	100	110	130	130	120	120	120	100	110	120	100	120	100	120	130	130	130	120	130	130	120	120	110	110	130	130	0	0	0	0	0	0	0	0	0	0	120	100	0	0
R033	recent	110	110	100	100	130	130	0	0	0	0	0	0	0	0	0	0	0	0	100	120	100	100	130	130	130	120	130	110	120	120	110	110	0	0	0	0	0	0	0	0	0	0	0	0	120	100	0	0
R034	recent	110	130	100	100	130	110	100	100	100	110	130	130	120	100	120	100	110	120	100	120	100	120	130	130	0	0	130	130	120	120	110	110	130	110	120	100	110	110	110	110	0	0	0	0	120	120	0	0
R035	recent	110	110	100	120	130	130	100	100	100	100	130	110	120	100	120	120	110	120	100	120	100	120	130	110	130	120	130	110	120	120	110	110	130	130	120	120	110	110	110	120	130	110	130	130	120	120	130	120
R036	recent	110	110	100	120	130	130	120	100	100	110	130	130	120	120	120	120	110	120	100	120	100	100	130	130	130	120	130	130	120	120	110	110	130	130	0	0	110	130	110	110	130	110	130	130	120	120	130	120
R037	recent	110	110	100	100	130	110	120	100	0	0	0	0	0	0	0	0	110	110	100	120	100	120	130	130	130	120	130	130	120	120	110	110	0	0	0	0	0	0	0	0	0	0	0	0	0	0	0	0
R038	recent	110	130	100	100	130	130	120	100	100	100	130	110	120	120	120	120	110	120	100	120	100	120	130	130	130	120	130	130	120	120	110	110	130	110	120	100	110	110	110	110	110	110	130	130	120	100	130	120
R039	recent	110	110	0	0	0	0	120	100	100	110	130	130	120	120	120	120	110	120	100	120	100	120	130	130	130	120	130	110	120	120	110	130	130	130	120	120	110	130	110	110	130	110	130	130	120	120	120	120
R040	recent	110	110	100	100	130	130	120	100	100	110	130	130	120	100	120	120	110	120	100	120	100	120	130	130	130	120	130	130	120	120	110	130	130	130	120	120	110	110	110	110	130	110	130	130	120	100	130	120
R041	recent	110	110	100	100	130	110	0	0	0	0	130	130	120	120	120	120	110	120	100	120	100	120	130	130	130	120	130	110	120	120	110	130	130	130	0	0	0	0	0	0	130	110	130	130	120	120	0	0
R042	recent	110	130	100	100	130	110	100	100	100	110	130	130	120	120	120	120	110	110	100	120	100	120	130	130	130	120	130	110	120	120	110	110	130	130	120	120	110	130	110	110	130	130	130	130	120	100	0	0
R043	recent	110	110	100	100	130	130	120	100	100	100	130	130	120	120	120	120	110	120	100	120	100	120	130	130	130	120	130	110	120	120	110	110	130	110	120	100	110	130	0	0	130	110	130	130	120	120	0	0
R044	recent	110	110	100	100	130	110	120	100	100	100	130	130	120	120	120	120	110	120	0	0	100	120	130	130	130	120	130	130	120	100	110	110	130	130	120	120	110	130	110	110	130	110	130	130	120	120	130	120
R045	recent	110	110	0	0	130	130	120	100	100	110	130	130	120	120	120	120	110	120	100	120	100	120	130	130	130	120	130	130	120	120	110	130	130	110	120	100	110	130	0	0	130	130	130	110	120	120	120	120
R046	recent	110	110	100	100	130	110	120	100	100	110	130	110	120	120	120	120	110	110	100	120	100	120	130	130	130	120	130	130	120	120	110	110	130	110	120	120	110	130	110	110	130	130	130	130	0	0	130	120
R047	recent	110	110	100	100	130	110	120	100	0	0	130	130	120	120	120	120	110	120	100	120	100	120	130	130	130	120	0	0	0	0	0	0	0	0	120	120	110	110	0	0	130	130	130	110	120	120	130	120
R048	recent	110	110	100	100	130	110	120	100	100	100	130	130	120	120	120	120	110	110	100	120	100	120	130	130	130	120	130	130	120	100	110	110	130	130	120	120	110	130	110	110	0	0	130	110	0	0	130	120
R049	recent	110	110	100	120	130	110	120	100	100	100	130	110	120	100	120	100	110	120	100	120	100	120	130	110	130	120	130	130	120	120	110	130	130	130	120	100	110	130	110	110	130	110	130	110	120	120	130	120
R050	recent	110	130	100	100	130	110	120	100	100	110	130	130	120	120	120	120	110	110	100	120	100	120	130	130	130	120	130	130	120	120	110	110	130	110	120	120	110	130	110	110	130	130	130	130	0	0	130	120
R051	recent	110	110	100	100	130	110	120	100	100	100	130	110	120	120	120	120	110	120	100	120	100	100	130	130	130	120	130	130	120	100	110	110	130	130	120	100	110	110	110	110	130	130	130	110	120	120	0	0
R052	recent	110	130	100	100	130	130	120	100	100	110	130	130	120	120	120	120	110	120	100	120	100	100	130	130	130	120	130	130	120	120	110	110	130	130	120	120	110	130	110	110	0	0	130	130	120	120	130	120
R053	recent	110	130	100	100	130	130	120	100	100	110	130	130	120	120	120	120	110	120	100	120	100	120	130	130	130	120	130	130	120	100	110	110	130	130	120	120	110	130	110	120	130	130	130	110	120	100	130	120
R054	recent	110	130	100	120	130	110	100	100	100	100	130	130	120	120	120	120	110	120	100	120	100	120	130	130	130	120	130	130	120	100	110	130	130	110	120	100	110	130	110	110	130	130	130	130	120	120	130	120
R055	recent	110	130	100	100	130	130	120	100	100	110	130	130	120	100	120	120	110	110	100	120	100	100	130	130	130	120	130	130	120	100	110	110	130	130	0	0	0	0	110	110	130	130	130	130	120	120	0	0
R056	recent	110	110	100	100	130	110	0	0	100	110	130	130	120	120	120	120	110	120	100	120	100	120	130	130	130	120	130	130	0	0	0	0	0	0	0	0	0	0	110	110	130	110	130	130	0	0	130	120
R057	recent	110	130	100	100	130	110	120	100	0	0	0	0	0	0	0	0	0	0	100	120	0	0	130	130	130	120	130	130	120	120	110	110	0	0	0	0	0	0	110	110	0	0	0	0	120	100	120	120
R058	recent	110	110	100	120	0	0	120	100	0	0	0	0	0	0	0	0	110	120	100	120	100	100	130	130	130	120	130	130	120	100	110	110	130	130	0	0	0	0	110	110	130	130	130	130	120	100	130	120
R059	recent	110	110	100	120	130	110	120	100	100	100	130	110	120	120	120	120	110	120	100	120	100	120	130	130	130	120	130	130	120	120	110	110	130	130	0	0	0	0	110	110	0	0	0	0	120	100	0	0
R060	recent	110	110	100	120	130	130	120	100	100	110	130	130	120	120	120	120	110	110	100	120	100	120	130	130	130	120	130	130	120	100	110	110	130	130	120	100	110	110	110	110	130	130	130	130	120	120	0	0
R061	recent	110	130	100	120	130	110	120	100	0	0	130	110	120	120	120	120	110	120	100	120	100	120	130	130	130	120	130	130	120	100	110	110	130	130	120	100	110	110	110	120	110	110	130	130	120	100	0	0
R062	recent	110	110	100	100	130	110	120	100	0	0	0	0	0	0	0	0	0	0	100	120	100	120	130	130	130	120	0	0	0	0	0	0	0	0	0	0	0	0	110	110	130	130	130	130	120	120	0	0
R063	recent	110	130	100	100	0	0	120	100	100	110	130	130	120	100	120	100	110	110	100	120	100	120	130	110	130	120	130	130	120	100	110	130	130	110	120	120	110	110	110	110	130	130	130	110	120	100	0	0
R064	recent	110	130	100	100	130	110	120	100	100	110	130	130	120	100	120	120	110	120	100	120	100	120	0	0	0	0	0	0	0	0	0	0	0	0	0	0	0	0	110	110	130	110	130	130	120	100	0	0
R065	recent	110	130	100	120	130	110	120	100	0	0	130	130	120	120	120	120	110	110	100	120	100	120	130	110	130	120	130	130	120	120	110	130	130	130	120	100	0	0	110	110	130	130	130	110	120	120	0	0
R066	recent	0	0	100	100	130	130	120	100	100	110	130	130	120	120	120	120	110	120	100	120	100	120	130	130	130	120	130	130	120	100	110	110	130	110	120	100	110	130	110	120	130	110	130	110	120	100	0	0
R067	recent	110	110	100	100	130	130	120	100	100	110	130	130	120	120	120	120	110	110	100	120	100	120	130	110	130	120	130	130	120	120	110	110	130	130	120	120	110	130	110	110	130	130	130	130	120	100	130	120
R068	recent	110	110	100	100	130	110	120	100	100	100	130	130	120	120	120	120	110	120	100	120	100	120	130	130	130	120	130	110	120	120	110	110	130	110	0	0	110	130	110	110	130	130	130	130	120	100	130	120
R069	recent	110	110	100	100	130	110	120	100	100	110	0	0	0	0	0	0	0	0	100	120	100	120	130	130	130	120	130	130	120	120	0	0	0	0	0	0	0	0	110	110	130	110	130	130	120	100	130	120
R070	recent	110	110	100	100	130	110	120	100	100	110	130	130	120	120	120	120	110	110	100	120	100	120	130	130	130	120	130	130	120	120	110	110	130	110	120	120	0	0	110	120	130	130	130	110	120	120	130	120
R071	recent	110	110	100	100	130	110	120	100	100	110	130	130	120	100	120	120	110	110	100	120	100	120	130	130	130	120	130	130	120	120	110	110	130	130	0	0	0	0	0	0	130	110	130	130	120	100	0	0
R072	recent	110	110	100	120	130	110	100	100	100	110	130	130	120	120	120	120	110	110	100	120	100	120	130	130	130	120	130	130	120	120	110	110	130	110	0	0	0	0	110	110	130	130	130	130	120	100	0	0
R073	recent	110	110	100	120	130	110	120	100	100	110	130	130	120	120	120	120	110	110	100	120	100	120	130	130	130	120	130	130	120	120	110	110	130	110	120	100	0	0	110	120	130	110	130	130	120	120	0	0
R074	recent	110	110	100	100	130	110	120	100	0	0	130	130	120	100	120	120	0	0	100	120	0	0	130	110	130	120	0	0	120	120	0	0	0	0	0	0	0	0	110	110	0	0	130	130	120	100	0	0
R076	recent	110	110	100	120	130	110	120	100	100	110	130	130	120	120	120	120	110	110	100	120	100	100	130	130	130	120	130	130	120	120	110	110	130	130	120	100	110	130	110	110	130	110	130	130	120	100	130	120
R077	recent	110	130	100	120	130	110	120	100	100	110	130	130	120	120	120	120	110	120	0	0	100	120	130	130	130	120	130	130	120	120	110	110	130	130	120	100	110	130	110	110	130	130	110	110	120	100	130	120
R078	recent	110	110	100	100	130	110	120	100	100	100	130	130	120	120	120	120	110	110	100	120	100	120	130	130	130	120	130	130	120	100	110	110	130	110	120	120	0	0	110	110	130	110	130	130	120	100	0	0
R079	recent	110	130	100	120	130	130	120	100	100	100	0	0	0	0	0	0	110	110	100	120	100	120	130	110	130	120	130	110	120	120	110	110	130	130	0	0	0	0	110	110	110	110	130	130	120	100	0	0
R080	recent	110	110	100	100	130	110	120	100	100	110	130	130	120	120	120	120	110	110	100	120	100	100	130	130	130	120	130	130	120	120	110	110	130	110	120	100	110	130	110	110	130	130	130	130	0	0	130	120
R081	recent	110	110	100	120	130	110	100	100	100	100	130	130	120	120	120	100	110	120	100	120	100	100	130	130	130	120	130	130	120	120	110	110	130	110	120	100	110	110	110	110	130	110	130	130	120	100	130	120
R082	recent	110	110	100	100	130	110	120	100	100	110	130	110	120	120	120	120	110	110	100	120	100	120	130	110	130	120	130	130	120	120	110	130	130	130	120	100	110	110	110	110	130	110	130	110	120	120	130	120
R083	recent	110	110	100	120	130	130	120	100	100	100	130	130	120	100	120	120	110	120	100	120	100	120	130	130	130	120	130	130	120	120	110	110	130	130	120	100	110	130	110	110	130	110	130	110	120	120	120	120
R084	recent	110	130	100	100	130	110	120	100	100	110	130	130	120	120	120	120	110	110	0	0	100	120	130	130	130	120	130	130	120	120	110	130	130	130	120	100	110	130	110	120	130	110	130	130	0	0	120	120
R085	recent	110	110	100	120	130	110	120	100	100	110	130	130	120	120	120	120	110	110	100	120	100	120	130	130	130	120	130	110	120	100	110	110	130	130	120	100	110	130	110	110	130	130	130	130	120	120	0	0
R086	recent	110	130	100	120	130	110	120	100	100	110	130	130	120	120	120	120	110	120	100	120	100	120	130	130	130	120	130	130	120	120	110	110	130	130	120	100	110	130	110	110	130	130	130	110	120	100	130	120
R087	recent	110	110	100	120	130	110	120	100	100	110	130	130	120	120	120	120	110	120	100	120	100	100	130	110	130	120	130	110	120	120	110	110	130	130	120	100	110	110	110	120	130	110	130	110	120	100	130	120
R088	recent	110	110	100	120	130	130	120	100	100	110	130	130	120	100	120	120	110	110	0	0	100	120	130	130	130	120	130	130	120	120	110	110	130	130	120	100	110	130	110	120	110	110	130	130	120	100	130	120
R089	recent	110	130	100	120	130	110	120	100	0	0	130	130	120	100	120	120	110	120	100	120	100	120	130	130	130	120	130	130	120	120	110	110	130	130	120	100	110	130	110	110	130	110	130	110	120	100	120	120
R090	recent	110	110	100	120	130	130	120	100	100	110	130	130	120	120	120	120	110	110	100	120	100	120	130	130	130	120	130	130	120	120	110	110	130	110	120	100	110	110	110	110	0	0	130	130	120	100	130	120
R091	recent	110	110	100	100	130	130	120	100	100	110	130	110	120	120	120	120	110	120	100	120	100	120	130	130	130	120	130	130	120	120	110	110	130	130	120	120	110	130	110	110	130	130	130	130	120	100	130	120
R092	recent	110	110	100	120	130	110	120	100	100	100	130	110	120	120	120	120	110	110	0	0	100	120	130	130	130	120	130	130	120	100	110	110	130	130	120	100	110	130	110	120	130	130	130	130	120	100	130	120
R093	recent	110	130	100	120	130	130	100	100	100	110	130	130	120	120	120	120	110	120	100	120	100	120	130	130	130	120	130	130	120	100	110	110	130	130	120	100	110	110	110	110	130	110	130	130	120	100	130	120
R094	recent	110	130	100	120	130	110	120	100	100	110	130	130	120	120	120	120	110	120	100	120	100	120	130	130	130	120	130	110	120	100	110	110	130	130	120	100	110	110	110	110	130	110	130	130	120	120	130	120
R095	recent	110	110	100	100	130	110	120	100	100	110	130	110	120	120	120	100	110	120	100	120	100	120	130	130	130	120	130	110	120	120	110	110	130	110	120	100	110	110	110	110	130	110	130	130	120	100	130	120
R096	recent	110	130	100	120	130	110	120	100	100	110	130	130	120	100	120	120	110	120	100	120	100	120	130	130	130	120	130	110	120	100	110	110	130	130	120	100	110	130	110	110	130	110	130	130	120	120	130	120
R097	recent	110	110	100	120	130	110	120	100	100	100	130	130	120	120	120	120	110	120	100	120	100	100	130	130	130	120	130	130	120	120	110	110	130	110	0	0	0	0	110	120	110	110	130	130	120	100	0	0
R098	recent	110	130	100	100	130	110	120	100	100	110	130	130	120	100	120	120	110	120	100	120	100	120	130	130	130	120	130	130	120	120	110	110	130	130	120	100	110	130	110	110	130	110	130	130	120	120	130	120
R099	recent	110	130	100	120	130	110	120	100	100	110	130	130	120	120	120	120	110	120	100	120	100	100	130	130	130	120	130	130	120	120	110	110	130	110	120	100	110	110	110	110	130	110	130	130	120	120	130	120
R100	recent	110	110	100	120	130	130	120	100	100	110	130	130	120	120	120	120	110	120	100	120	100	120	130	130	130	120	130	130	120	120	110	110	130	130	120	100	110	110	110	110	130	110	130	130	120	120	130	120
R101	recent	110	130	100	120	130	110	120	100	100	110	130	130	120	120	120	120	110	110	0	0	100	120	130	130	0	0	130	130	120	120	110	110	130	130	120	100	110	110	110	110	130	110	130	130	120	100	0	0
R102	recent	110	130	100	120	130	130	120	100	100	110	130	110	120	120	120	120	110	110	100	120	100	120	130	130	130	120	130	130	120	120	110	110	130	130	120	100	110	130	110	120	130	110	130	110	120	120	130	120
R103	recent	110	110	100	100	130	130	120	100	100	100	130	130	120	120	120	100	110	110	100	120	100	120	130	130	130	120	130	110	120	120	110	110	0	0	0	0	0	0	110	110	130	110	130	130	120	100	0	0
R104	recent	110	110	100	100	130	110	120	100	100	110	130	130	120	100	120	120	110	110	0	0	100	120	130	130	130	120	130	110	120	120	110	130	130	110	120	100	110	130	110	120	130	130	130	130	120	120	130	120
M001	historic	0	0	0	0	0	0	0	0	0	0	0	0	0	0	0	0	0	0	100	100	0	0	0	0	0	0	0	0	0	0	0	0	0	0	0	0	0	0	0	0	0	0	0	0	120	120	130	120
M002	historic	110	130	100	100	130	130	120	100	0	0	130	130	120	120	120	120	0	0	100	120	0	0	0	0	0	0	0	0	120	120	110	130	0	0	0	0	0	0	0	0	0	0	0	0	0	0	0	0
M003	historic	110	130	100	120	130	130	0	0	0	0	130	130	120	120	120	120	0	0	0	0	0	0	0	0	0	0	0	0	0	0	0	0	0	0	0	0	0	0	0	0	0	0	0	0	120	120	130	120
M004	historic	110	110	100	120	130	110	0	0	0	0	130	130	120	120	120	120	0	0	0	0	0	0	0	0	0	0	0	0	0	0	0	0	0	0	0	0	0	0	0	0	0	0	0	0	120	120	0	0
M006	historic	110	110	100	100	130	130	0	0	0	0	130	110	120	120	120	120	0	0	100	120	0	0	0	0	0	0	0	0	0	0	0	0	0	0	0	0	0	0	0	0	0	0	0	0	120	120	120	120
M007	historic	0	0	100	100	130	130	0	0	0	0	130	130	120	100	120	120	0	0	0	0	0	0	0	0	0	0	0	0	0	0	0	0	0	0	0	0	0	0	0	0	0	0	0	0	120	120	120	120
M008	historic	0	0	100	100	130	130	0	0	0	0	130	110	120	120	120	120	0	0	0	0	0	0	0	0	0	0	0	0	0	0	0	0	0	0	0	0	0	0	0	0	0	0	0	0	0	0	0	0
M009	historic	0	0	100	100	130	130	0	0	0	0	130	130	120	120	120	120	0	0	0	0	0	0	0	0	0	0	0	0	0	0	0	0	0	0	0	0	0	0	0	0	0	0	0	0	120	100	120	120
M010	historic	110	130	100	100	130	110	0	0	100	100	130	130	120	120	120	120	0	0	100	120	100	100	130	130	130	120	130	110	120	120	110	110	0	0	0	0	0	0	0	0	0	0	0	0	0	0	130	120
M011	historic	110	130	100	100	130	110	0	0	0	0	130	130	120	120	120	120	110	110	100	120	100	100	0	0	0	0	0	0	0	0	0	0	0	0	0	0	0	0	0	0	0	0	0	0	0	0	130	120
M012	historic	0	0	100	100	130	130	0	0	0	0	0	0	120	120	120	100	0	0	0	0	0	0	0	0	0	0	0	0	0	0	0	0	0	0	0	0	0	0	0	0	0	0	0	0	120	120	120	120
M013	historic	110	130	100	100	130	130	0	0	100	110	130	130	120	120	120	120	110	120	100	120	100	120	130	130	130	120	130	130	120	120	110	110	0	0	120	120	110	110	0	0	0	0	0	0	0	0	130	120
M014	historic	110	130	100	100	130	130	120	100	0	0	130	130	120	120	120	120	110	110	100	120	100	100	130	130	130	120	130	130	120	120	0	0	130	110	0	0	0	0	0	0	0	0	0	0	0	0	130	120
M015	historic	110	110	100	100	130	130	0	0	0	0	130	130	120	120	120	120	0	0	0	0	0	0	0	0	0	0	0	0	0	0	0	0	0	0	0	0	0	0	0	0	0	0	0	0	120	120	120	120
M016	historic	110	130	0	0	130	130	120	100	0	0	130	130	120	120	120	120	110	120	100	120	100	100	130	130	130	120	130	130	120	120	110	130	130	130	0	0	0	0	0	0	0	0	0	0	120	120	120	120
M017	historic	110	130	0	0	0	0	120	100	100	110	130	130	120	120	120	120	110	110	100	120	100	100	130	130	130	120	130	130	120	120	110	130	0	0	120	120	110	130	0	0	0	0	0	0	0	0	120	120
M018	historic	110	110	100	100	130	130	120	100	100	110	130	130	120	120	120	120	110	110	100	120	100	120	130	130	130	120	0	0	0	0	0	0	0	0	0	0	0	0	0	0	0	0	0	0	0	0	120	120
M019	historic	0	0	100	100	130	130	0	0	0	0	130	130	120	120	120	120	0	0	100	120	100	120	0	0	130	120	0	0	0	0	0	0	0	0	0	0	0	0	0	0	0	0	0	0	120	120	130	120
M020	historic	0	0	0	0	0	0	0	0	0	0	0	0	0	0	0	0	0	0	0	0	0	0	0	0	0	0	0	0	0	0	0	0	0	0	0	0	0	0	0	0	0	0	0	0	120	100	0	0
M021	historic	0	0	100	120	130	130	0	0	0	0	130	110	120	120	120	120	0	0	100	120	0	0	0	0	0	0	0	0	0	0	110	130	0	0	0	0	0	0	0	0	0	0	0	0	0	0	120	120
M022	historic	110	110	100	100	130	130	0	0	100	110	130	130	120	120	120	120	110	110	100	120	100	100	130	130	130	120	130	130	120	120	110	110	130	130	120	120	110	110	0	0	0	0	0	0	0	0	130	120
M024	historic	110	110	100	100	130	130	0	0	0	0	130	130	120	100	120	120	0	0	100	120	0	0	0	0	0	0	130	130	120	120	110	130	0	0	0	0	110	130	0	0	0	0	0	0	0	0	0	0
M025	historic	110	130	100	100	130	130	120	100	100	110	130	110	120	120	120	120	110	120	100	120	100	120	130	130	130	120	130	130	120	120	110	110	130	130	120	100	110	130	0	0	0	0	130	130	0	0	120	120
M026	historic	110	110	100	100	130	130	0	0	100	110	130	130	120	120	120	120	110	110	100	120	100	120	130	130	130	120	130	130	120	120	110	110	130	130	120	120	0	0	110	110	0	0	0	0	120	120	130	120
M028	historic	0	0	0	0	0	0	0	0	0	0	0	0	0	0	0	0	0	0	100	120	100	100	130	130	130	120	0	0	0	0	0	0	0	0	0	0	0	0	0	0	0	0	0	0	120	120	130	120
M029	historic	0	0	0	0	0	0	0	0	0	0	0	0	0	0	0	0	0	0	100	100	0	0	0	0	0	0	130	130	120	100	110	130	130	130	0	0	0	0	0	0	0	0	0	0	120	100	0	0
M030	historic	110	110	100	100	130	110	0	0	0	0	0	0	0	0	0	0	0	0	100	120	100	120	130	110	130	120	0	0	0	0	0	0	0	0	0	0	0	0	0	0	0	0	0	0	120	100	120	120
M031	historic	110	110	100	120	130	130	0	0	0	0	130	130	120	120	120	120	0	0	100	120	100	120	130	130	130	120	130	130	120	120	110	110	130	110	0	0	0	0	0	0	0	0	0	0	120	120	120	120
M032	historic	0	0	100	120	0	0	0	0	100	100	130	130	120	120	120	120	110	110	100	120	100	120	130	130	130	120	130	130	120	120	110	110	130	110	0	0	0	0	0	0	0	0	0	0	120	120	0	0
M033	historic	0	0	100	100	0	0	0	0	0	0	0	0	0	0	0	0	110	110	100	120	0	0	0	0	0	0	0	0	0	0	0	0	0	0	0	0	0	0	0	0	0	0	0	0	120	120	130	120
M034	historic	110	110	0	0	0	0	0	0	100	110	130	130	120	120	120	120	110	110	100	120	100	120	130	110	130	120	130	130	120	100	110	110	130	130	120	100	0	0	110	110	0	0	0	0	120	120	130	120
M035	historic	0	0	100	100	0	0	0	0	0	0	130	130	120	120	120	120	110	110	100	120	100	100	130	130	130	120	130	130	120	120	110	130	130	130	0	0	0	0	110	110	0	0	0	0	120	120	120	120
M036	historic	110	130	0	0	130	130	0	0	0	0	130	130	120	120	120	120	110	120	100	120	100	120	130	130	130	120	130	130	120	120	110	130	130	110	120	100	110	130	0	0	0	0	130	110	0	0	130	120
M037	historic	110	110	0	0	0	0	120	100	100	110	130	130	120	120	120	120	110	120	100	120	100	100	130	130	130	120	130	130	120	120	110	130	130	110	0	0	0	0	110	110	0	0	0	0	0	0	120	120
M038	historic	110	110	100	120	130	110	0	0	0	0	130	110	120	120	120	120	0	0	100	120	100	120	130	130	130	120	130	130	120	120	110	110	130	130	0	0	0	0	110	110	0	0	0	0	120	100	130	120
M039	historic	110	110	100	100	130	130	0	0	0	0	130	130	120	120	120	120	110	120	100	120	100	120	130	130	130	120	130	130	120	120	110	110	0	0	0	0	0	0	0	0	0	0	0	0	120	120	0	0
M040	historic	110	130	100	100	130	130	0	0	0	0	130	110	120	120	120	120	0	0	100	120	0	0	0	0	0	0	130	130	120	100	110	110	0	0	0	0	0	0	0	0	0	0	0	0	120	120	130	120
M041	historic	110	110	0	0	130	110	120	100	100	110	130	130	120	120	120	120	110	110	100	120	100	120	130	130	130	120	130	130	120	100	110	130	130	130	0	0	0	0	0	0	0	0	0	0	0	0	130	120
M042	historic	0	0	100	100	130	130	120	100	100	100	130	110	120	120	120	120	110	110	100	120	100	100	130	130	130	120	130	130	120	120	110	110	130	130	0	0	0	0	0	0	0	0	0	0	120	120	130	120
M045	historic	110	110	100	120	130	130	0	0	0	0	0	0	0	0	0	0	0	0	0	0	0	0	0	0	0	0	0	0	0	0	0	0	0	0	0	0	0	0	0	0	0	0	0	0	120	120	0	0
M047	historic	0	0	100	100	130	130	0	0	0	0	130	130	120	100	120	120	0	0	100	120	100	100	130	130	130	120	130	130	120	120	110	130	130	130	0	0	0	0	0	0	0	0	0	0	0	0	130	120
M048	historic	110	110	100	100	130	130	0	0	0	0	0	0	0	0	0	0	0	0	0	0	0	0	0	0	0	0	0	0	0	0	0	0	0	0	0	0	0	0	0	0	0	0	0	0	120	120	130	120
M049	historic	110	110	100	100	130	130	0	0	0	0	130	130	120	100	120	120	110	110	100	120	100	120	130	130	130	120	130	130	120	120	0	0	0	0	0	0	0	0	0	0	0	0	0	0	120	120	130	120
M050	historic	110	110	100	100	130	130	120	100	100	110	130	130	120	120	120	120	0	0	100	120	0	0	0	0	130	120	130	130	120	120	110	110	130	130	0	0	0	0	0	0	0	0	0	0	120	100	0	0
M051	historic	110	110	100	100	130	110	0	0	100	110	130	130	120	120	120	120	110	120	100	120	100	120	130	130	130	120	0	0	0	0	0	0	0	0	0	0	0	0	0	0	0	0	0	0	120	100	130	120
M052	historic	110	110	100	100	130	110	0	0	0	0	130	110	120	120	120	120	0	0	100	100	0	0	0	0	0	0	130	130	120	100	110	110	130	130	0	0	0	0	0	0	0	0	0	0	120	120	0	0
M053	historic	110	110	100	100	130	130	0	0	100	100	130	130	120	120	120	120	110	110	100	120	100	120	130	130	130	120	130	130	120	120	110	110	130	130	0	0	0	0	0	0	0	0	0	0	120	100	130	120
M054	historic	0	0	100	100	130	130	0	0	0	0	130	130	120	120	120	120	0	0	100	120	0	0	0	0	0	0	0	0	0	0	0	0	0	0	0	0	0	0	0	0	0	0	0	0	120	100	130	120
M055	historic	110	110	100	100	130	110	0	0	100	110	130	130	120	120	120	120	110	120	100	120	100	120	130	110	130	120	130	110	120	100	110	130	0	0	0	0	0	0	0	0	0	0	0	0	120	120	130	120
M056	historic	110	130	100	100	130	130	0	0	0	0	130	130	120	120	120	120	110	120	100	120	100	120	130	130	130	120	0	0	0	0	0	0	0	0	0	0	0	0	110	110	0	0	0	0	120	100	130	120
M057	historic	0	0	100	100	130	130	0	0	100	110	130	130	120	100	120	100	110	110	100	120	100	120	130	130	130	120	130	130	120	120	110	130	130	130	0	0	0	0	110	110	0	0	0	0	120	120	130	120
M058	historic	0	0	100	120	0	0	120	100	0	0	130	130	120	100	120	120	110	120	100	120	100	100	130	110	130	120	130	110	120	120	110	110	130	130	0	0	0	0	0	0	0	0	0	0	120	120	130	120
M059	historic	110	130	100	100	130	110	120	100	0	0	130	130	120	120	120	120	110	110	100	120	100	100	130	110	130	120	130	110	120	120	110	110	0	0	0	0	0	0	0	0	0	0	0	0	120	100	130	120
M060	historic	110	130	100	100	130	110	0	0	0	0	130	130	120	100	120	120	0	0	100	120	100	120	0	0	0	0	0	0	0	0	0	0	0	0	0	0	0	0	0	0	0	0	0	0	120	100	130	120
M061	historic	110	130	0	0	130	130	120	100	0	0	130	110	120	120	120	120	110	110	100	120	100	100	130	110	130	120	130	110	120	120	110	110	130	110	0	0	110	130	0	0	0	0	0	0	120	100	130	120
M062	historic	110	110	0	0	0	0	0	0	0	0	130	130	120	120	120	100	0	0	100	120	100	120	130	130	130	120	130	130	120	120	110	130	130	130	120	120	0	0	0	0	0	0	0	0	0	0	130	120
M063	historic	110	110	100	100	130	130	120	100	100	110	130	130	120	120	120	120	110	120	100	120	100	100	130	130	130	120	130	130	120	120	110	130	130	130	120	120	0	0	0	0	0	0	0	0	120	120	130	120
M064	historic	110	130	100	100	130	130	120	100	100	110	130	130	120	120	120	120	110	110	100	120	100	120	130	130	130	120	130	130	120	120	110	110	130	110	120	120	110	110	0	0	0	0	0	0	120	120	130	120
M065	historic	110	110	0	0	130	130	120	100	100	110	130	130	120	120	120	120	110	120	100	120	100	100	130	130	130	120	130	130	120	120	110	130	130	130	0	0	110	130	0	0	0	0	0	0	120	120	130	120
M067	historic	110	130	100	100	130	110	0	0	0	0	0	0	0	0	0	0	0	0	0	0	0	0	0	0	0	0	0	0	0	0	0	0	0	0	0	0	0	0	0	0	0	0	0	0	120	120	0	0
M072	historic	0	0	100	100	130	110	0	0	0	0	0	0	0	0	0	0	0	0	0	0	0	0	0	0	0	0	0	0	0	0	0	0	0	0	0	0	0	0	0	0	0	0	0	0	120	120	0	0
[truncated: 1,062 more columns]
