# Supplementary material for: Genomic impact of severe population decline in a nomadic songbird
Source: PLoS One. 2019 Oct 24;14(10):e0223953. doi: 10.1371/journal.pone.0223953 (PMC6812763; doi:10.1371/journal.pone.0223953)
Supplement: S2 File — See Methods and S1 File for further information. (ZIP) [file pone.0223953.s019.zip › S2 File/museum.csv]

ID	pop
M054	ADL
M002	ADL
M061	SVIC
M003	ADL
M024	SVIC
M004	NVIC
M022	ADL
M032	SVIC
M065	NVIC
M015	BMTN
M025	SVIC
M063	SVIC
M037	SVIC
M029	SVIC
M040	SVIC
M053	ADL
M006	BMTN
M067	BMTN
M013	SVIC
M047	ADL
M050	ADL
M031	SVIC
M012	BMTN
M016	BMTN
M035	SVIC
M064	SVIC
M056	ADL
M049	ADL
M019	BMTN
M017	BMTN
M038	SVIC
M018	BMTN
M062	SVIC
M026	SVIC
M007	BMTN
M036	SVIC
M042	NNSW
M011	NVIC
M058	BMTN
M057	ADL
M008	BMTN
M059	BMTN
M010	BMTN
M073	BMTN
M072	BMTN
M014	SVIC
M060	BMTN
M033	SVIC
M045	NNSW
M041	NVIC
M048	ADL
M052	ADL
M009	BMTN
M051	ADL
M020	NNSW
M021	NVIC
M001	NVIC
M055	NVIC
M028	SVIC
M034	SVIC
M030	SVIC
M039	SVIC
