# Supplementary material for: Genomic impact of severe population decline in a nomadic songbird
Source: PLoS One. 2019 Oct 24;14(10):e0223953. doi: 10.1371/journal.pone.0223953 (PMC6812763; doi:10.1371/journal.pone.0223953)
Supplement: S2 File — See Methods and S1 File for further information. (ZIP) [file pone.0223953.s019.zip › S2 File/nowrecent.csv]

gl.regent_nomuseum.ind.names	age	region	pop
R045	recent	BMTN	recentBMTN
R010	recent	BMTN	recentBMTN
R085	recent	BMTN	recentBMTN
N052	now	BMTN	nowBMTN
N037	now	BMTN	nowBMTN
R051	recent	BMTN	recentBMTN
N028	now	BMTN	nowBMTN
N040	now	NNSW	nowNNSW
N004	now	BMTN	nowBMTN
R050	recent	BMTN	recentBMTN
R073	recent	NNSW	recentNNSW
R094	recent	BMTN	recentBMTN
N018	now	BMTN	nowBMTN
R057	recent	NVIC	recentNVIC
N010	now	BMTN	nowBMTN
R001	recent	NNSW	recentNNSW
R035	recent	NVIC	recentNVIC
R003	recent	NNSW	recentNNSW
R036	recent	NVIC	recentNVIC
N026	now	BMTN	nowBMTN
R086	recent	BMTN	recentBMTN
N029	now	BMTN	nowBMTN
N031	now	BMTN	nowBMTN
R015	recent	BMTN	recentBMTN
R030	recent	NVIC	recentNVIC
N019	now	BMTN	nowBMTN
R087	recent	NVIC	recentNVIC
R080	recent	NVIC	recentNVIC
R020	recent	BMTN	recentBMTN
R070	recent	NVIC	recentNVIC
R005	recent	NNSW	recentNNSW
N042	now	NNSW	nowNNSW
R066	recent	NNSW	recentNNSW
R072	recent	NNSW	recentNNSW
N015	now	NNSW	nowNNSW
N020	now	BMTN	nowBMTN
R065	recent	NNSW	recentNNSW
R053	recent	BMTN	recentBMTN
R044	recent	BMTN	recentBMTN
R063	recent	NVIC	recentNVIC
R034	recent	NVIC	recentNVIC
R013	recent	BMTN	recentBMTN
R055	recent	BMTN	recentBMTN
R091	recent	BMTN	recentBMTN
N002	now	BMTN	nowBMTN
R074	recent	NNSW	recentNNSW
N003	now	NNSW	nowNNSW
N025	now	BMTN	nowBMTN
N033	now	BMTN	nowBMTN
R033	recent	NVIC	recentNVIC
R038	recent	NVIC	recentNVIC
R026	recent	BMTN	recentBMTN
R042	recent	BMTN	recentBMTN
R084	recent	BMTN	recentBMTN
N051	now	BMTN	nowBMTN
R100	recent	BMTN	recentBMTN
N012	now	BMTN	nowBMTN
R056	recent	BMTN	recentBMTN
N016	now	BMTN	nowBMTN
R032	recent	NVIC	recentNVIC
R014	recent	BMTN	recentBMTN
R067	recent	NNSW	recentNNSW
R008	recent	NNSW	recentNNSW
R082	recent	BMTN	recentBMTN
R039	recent	BMTN	recentBMTN
R041	recent	BMTN	recentBMTN
R097	recent	BMTN	recentBMTN
R069	recent	NVIC	recentNVIC
N043	now	BMTN	nowBMTN
R049	recent	BMTN	recentBMTN
R027	recent	BMTN	recentBMTN
R023	recent	BMTN	recentBMTN
N006	now	BMTN	nowBMTN
N021	now	BMTN	nowBMTN
R081	recent	NVIC	recentNVIC
R103	recent	BMTN	recentBMTN
R043	recent	BMTN	recentBMTN
R028	recent	NVIC	recentNVIC
N048	now	NNSW	nowNNSW
N014	now	BMTN	nowBMTN
R040	recent	BMTN	recentBMTN
N047	now	BMTN	nowBMTN
R096	recent	BMTN	recentBMTN
R092	recent	BMTN	recentBMTN
N050	now	NNSW	nowNNSW
N008	now	BMTN	nowBMTN
R099	recent	BMTN	recentBMTN
N005	now	BMTN	nowBMTN
N039	now	NNSW	nowNNSW
N007	now	BMTN	nowBMTN
R022	recent	BMTN	recentBMTN
N041	now	NNSW	nowNNSW
R009	recent	BMTN	recentBMTN
R068	recent	NNSW	recentNNSW
R060	recent	NVIC	recentNVIC
R019	recent	BMTN	recentBMTN
R071	recent	NNSW	recentNNSW
N011	now	BMTN	nowBMTN
R037	recent	NVIC	recentNVIC
N049	now	NNSW	nowNNSW
R054	recent	NNSW	recentNNSW
R061	recent	NVIC	recentNVIC
R079	recent	NNSW	recentNNSW
R101	recent	BMTN	recentBMTN
R011	recent	BMTN	recentBMTN
N024	now	BMTN	nowBMTN
R024	recent	BMTN	recentBMTN
R029	recent	NVIC	recentNVIC
N001	now	BMTN	nowBMTN
N045	now	NNSW	nowNNSW
R093	recent	BMTN	recentBMTN
R078	recent	NNSW	recentNNSW
N030	now	BMTN	nowBMTN
R104	recent	BMTN	recentBMTN
R058	recent	NVIC	recentNVIC
R046	recent	BMTN	recentBMTN
R025	recent	BMTN	recentBMTN
R102	recent	BMTN	recentBMTN
N038	now	NNSW	nowNNSW
R083	recent	BMTN	recentBMTN
R006	recent	NNSW	recentNNSW
R007	recent	NNSW	recentNNSW
R031	recent	NVIC	recentNVIC
R021	recent	BMTN	recentBMTN
N017	now	BMTN	nowBMTN
R098	recent	BMTN	recentBMTN
R095	recent	BMTN	recentBMTN
N044	now	NNSW	nowNNSW
N034	now	BMTN	nowBMTN
N022	now	BMTN	nowBMTN
N036	now	BMTN	nowBMTN
R059	recent	NVIC	recentNVIC
R016	recent	BMTN	recentBMTN
R012	recent	BMTN	recentBMTN
R089	recent	BMTN	recentBMTN
N013	now	BMTN	nowBMTN
R077	recent	NNSW	recentNNSW
R076	recent	NNSW	recentNNSW
R052	recent	BMTN	recentBMTN
R062	recent	NVIC	recentNVIC
N046	now	BMTN	nowBMTN
R090	recent	BMTN	recentBMTN
R047	recent	BMTN	recentBMTN
N035	now	BMTN	nowBMTN
R048	recent	BMTN	recentBMTN
R018	recent	BMTN	recentBMTN
R088	recent	NVIC	recentNVIC
N009	now	BMTN	nowBMTN
R002	recent	NNSW	recentNNSW
N023	now	BMTN	nowBMTN
N027	now	BMTN	nowBMTN
R064	recent	NNSW	recentNNSW
R004	recent	NNSW	recentNNSW
