# Supplementary material for: Genomic impact of severe population decline in a nomadic songbird
Source: PLoS One. 2019 Oct 24;14(10):e0223953. doi: 10.1371/journal.pone.0223953 (PMC6812763; doi:10.1371/journal.pone.0223953)
Supplement: S2 File — See Methods and S1 File for further information. (ZIP) [file pone.0223953.s019.zip › S2 File/RH_pop7.csv]

ID	year	pop	pop1	pop2	decade	structure	age	age1
M054	1914	ADL	ADL	NA	1911_1990	3	old	old
M002	NA	ADL	ADL	NA	NA	3	old	old
R045	1996	BMTN	BMTN	Chiltern	1991_2000	3	recent	nineties
R010	1995	BMTN	BMTN	Capertee	1991_2000	1	recent	nineties
R085	2011	BMTN	BMTN	Capertee	2001_2016	1	recent	y2k
N052	2016	BMTN	BMTN	NA	2001_2016	1	now	now
N037	2016	BMTN	BMTN	NA	2001_2016	1	now	now
R051	1996	BMTN	BMTN	Goulburn River	1991_2000	2	recent	nineties
M061	1909	SVIC	SVIC	NA	1879_1910	3	old	old
N028	2015	BMTN	BMTN	NA	2001_2016	1	now	now
N040	2016	NNSW	NNSW	NA	2001_2016	1	now	now
M003	1900	ADL	ADL	NA	1879_1910	3	old	old
N004	2015	BMTN	BMTN	NA	2001_2016	1	now	now
M024	1901	SVIC	SVIC	NA	1879_1910	3	old	old
M004	1904	NVIC	NVIC	NA	1879_1910	3	old	old
R050	1996	BMTN	BMTN	Goulburn River	1991_2000	1	recent	nineties
M022	1909	ADL	ADL	NA	1879_1910	3	old	old
R073	1997	NNSW	NNSW	Armidale	1991_2000	1	recent	nineties
R094	2012	BMTN	BMTN	Capertee	2001_2016	1	recent	y2k
N018	2015	BMTN	BMTN	NA	2001_2016	3	now	now
R057	1997	NVIC	NVIC	Chiltern	1991_2000	2	recent	nineties
N010	2015	BMTN	BMTN	NA	2001_2016	1	now	now
R001	1995	NNSW	NNSW	Armidale	1991_2000	1	recent	nineties
R035	1995	ACT	NVIC	Canberra	1991_2000	1	recent	nineties
R003	1996	NNSW	NNSW	Armidale	1991_2000	1	recent	nineties
M032	1914	SVIC	SVIC	NA	1911_1990	2	old	old
R036	1995	ACT	NVIC	Canberra	1991_2000	1	recent	nineties
M065	1931	NVIC	NVIC	NA	1911_1990	2	old	old
N026	2015	BMTN	BMTN	NA	2001_2016	1	now	now
R086	2011	BMTN	BMTN	Capertee	2001_2016	1	recent	y2k
R015	1995	BMTN	BMTN	Capertee	1991_2000	1	recent	nineties
R030	1995	NVIC	NVIC	Chiltern	1991_2000	3	recent	nineties
M015	NA	BMTN	BMTN	NA	NA	3	old	old
N019	2015	BMTN	BMTN	NA	2001_2016	2	now	now
R087	2011	NVIC	NVIC	Chiltern	2001_2016	1	recent	y2k
M025	1901	SVIC	SVIC	NA	1879_1910	3	old	old
R080	1989	ACT	NVIC	Canberra	1911_1990	1	recent	nineties
R020	1995	BMTN	BMTN	Capertee	1991_2000	1	recent	nineties
R070	1995	NVIC	NVIC	Chiltern	1991_2000	1	recent	nineties
R005	1995	NNSW	NNSW	Armidale	1991_2000	1	recent	nineties
M063	1907	SVIC	SVIC	NA	1879_1910	3	old	old
N042	2016	NNSW	NNSW	NA	2001_2016	1	now	now
R066	1996	NNSW	NNSW	Armidale	1991_2000	1	recent	nineties
R072	1997	NNSW	NNSW	Armidale	1991_2000	1	recent	nineties
N015	2015	NNSW	NNSW	NA	2001_2016	1	now	now
N020	2015	BMTN	BMTN	NA	2001_2016	1	now	now
R065	1995	NNSW	NNSW	Armidale	1991_2000	1	recent	nineties
R053	1996	BMTN	BMTN	Goulburn River	1991_2000	1	recent	nineties
M037	1914	SVIC	SVIC	NA	1911_1990	3	old	old
R044	1996	BMTN	BMTN	Chiltern	1991_2000	1	recent	nineties
M029	1897	SVIC	SVIC	NA	1879_1910	3	old	old
R063	1997	NVIC	NVIC	Chiltern	1991_2000	1	recent	nineties
R034	1995	ACT	NVIC	Canberra	1991_2000	1	recent	nineties
M040	1908	SVIC	SVIC	NA	1879_1910	3	old	old
M053	NA	ADL	ADL	NA	NA	3	old	old
M006	1885	BMTN	BMTN	NA	1879_1910	3	old	old
R013	1995	BMTN	BMTN	Capertee	1991_2000	1	recent	nineties
R055	1995	BMTN	BMTN	Capertee	1991_2000	1	recent	nineties
R091	2012	BMTN	BMTN	Capertee	2001_2016	1	recent	y2k
N002	2015	BMTN	BMTN	NA	2001_2016	1	now	now
M067	1917	BMTN	BMTN	NA	1911_1990	3	old	old
R074	1997	NNSW	NNSW	Armidale	1991_2000	1	recent	nineties
M013	1916	SVIC	SVIC	NA	1911_1990	3	old	old
N003	2015	NNSW	NNSW	NA	2001_2016	1	now	now
N025	2015	BMTN	BMTN	NA	2001_2016	2	now	now
N033	2016	BMTN	BMTN	NA	2001_2016	1	now	now
R033	1995	ACT	NVIC	Canberra	1991_2000	2	recent	nineties
R038	1995	ACT	NVIC	Canberra	1991_2000	1	recent	nineties
R026	1995	BMTN	BMTN	Capertee	1991_2000	1	recent	nineties
R042	1996	BMTN	BMTN	Capertee	1991_2000	1	recent	nineties
R084	2011	BMTN	BMTN	Capertee	2001_2016	1	recent	y2k
N051	2016	BMTN	BMTN	NA	2001_2016	1	now	now
R100	2012	BMTN	BMTN	Quorrobolong	2001_2016	1	recent	y2k
N012	2015	BMTN	BMTN	NA	2001_2016	1	now	now
M047	1919	ADL	ADL	NA	1911_1990	3	old	old
R056	1995	BMTN	BMTN	Capertee	1991_2000	2	recent	nineties
N016	2015	BMTN	BMTN	NA	2001_2016	2	now	now
R032	1995	ACT	NVIC	Canberra	1991_2000	1	recent	nineties
M050	1926	ADL	ADL	NA	1911_1990	3	old	old
R014	1995	BMTN	BMTN	Capertee	1991_2000	1	recent	nineties
R067	1997	NNSW	NNSW	Armidale	1991_2000	1	recent	nineties
M031	1897	SVIC	SVIC	NA	1879_1910	3	old	old
R008	1996	NNSW	NNSW	Armidale	1991_2000	3	recent	nineties
R082	2011	BMTN	BMTN	Capertee	2001_2016	1	recent	y2k
R039	1996	BMTN	BMTN	Capertee	1991_2000	3	recent	nineties
M012	1916	BMTN	BMTN	NA	1911_1990	3	old	old
R041	1996	BMTN	BMTN	Capertee	1991_2000	3	recent	nineties
M016	NA	BMTN	BMTN	NA	NA	3	old	old
R097	2012	BMTN	BMTN	Quorrobolong	2001_2016	1	recent	y2k
R069	1995	NVIC	NVIC	Chiltern	1991_2000	1	recent	nineties
N043	2016	BMTN	BMTN	NA	2001_2016	1	now	now
R049	1996	BMTN	BMTN	Goulburn River	1991_2000	1	recent	nineties
M035	1914	SVIC	SVIC	NA	1911_1990	3	old	old
R027	1995	BMTN	BMTN	Capertee	1991_2000	1	recent	nineties
R023	1995	BMTN	BMTN	Capertee	1991_2000	3	recent	nineties
N006	2015	BMTN	BMTN	Capertee	2001_2016	1	now	now
N021	2015	BMTN	BMTN	NA	2001_2016	2	now	now
R081	1989	ACT	NVIC	Canberra	1911_1990	1	recent	nineties
R103	2012	BMTN	BMTN	Quorrobolong	2001_2016	1	recent	y2k
R043	1996	BMTN	BMTN	Capertee	1991_2000	3	recent	nineties
R028	1995	NVIC	NVIC	Chiltern	1991_2000	1	recent	nineties
N048	2016	NNSW	NNSW	NA	2001_2016	2	now	now
M064	1905	SVIC	SVIC	NA	1879_1910	3	old	old
M056	1936	ADL	ADL	NA	1911_1990	3	old	old
M049	1917	ADL	ADL	NA	1911_1990	3	old	old
M019	NA	BMTN	BMTN	NA	NA	3	old	old
N014	2015	BMTN	BMTN	NA	2001_2016	1	now	now
R040	1996	BMTN	BMTN	Capertee	1991_2000	1	recent	nineties
N047	2016	BMTN	BMTN	NA	2001_2016	1	now	now
R096	2012	BMTN	BMTN	Capertee	2001_2016	1	recent	y2k
R092	2012	BMTN	BMTN	Capertee	2001_2016	1	recent	y2k
N050	2016	NNSW	NNSW	NA	2001_2016	1	now	now
N008	2015	BMTN	BMTN	NA	2001_2016	1	now	now
R099	2012	BMTN	BMTN	Quorrobolong	2001_2016	1	recent	y2k
N005	2015	BMTN	BMTN	NA	2001_2016	1	now	now
M017	NA	BMTN	BMTN	NA	NA	3	old	old
N039	2016	NNSW	NNSW	NA	2001_2016	2	now	now
N007	2015	BMTN	BMTN	NA	2001_2016	1	now	now
M038	1898	SVIC	SVIC	NA	1879_1910	3	old	old
M018	NA	BMTN	BMTN	NA	NA	3	old	old
M062	1903	SVIC	SVIC	NA	1879_1910	3	old	old
R022	1995	BMTN	BMTN	Capertee	1991_2000	1	recent	nineties
N041	2016	NNSW	NNSW	NA	2001_2016	1	now	now
R009	1995	BMTN	BMTN	Capertee	1991_2000	1	recent	nineties
M026	1908	SVIC	SVIC	NA	1879_1910	3	old	old
R068	1997	NNSW	NNSW	Armidale	1991_2000	1	recent	nineties
R060	1997	NVIC	NVIC	Chiltern	1991_2000	1	recent	nineties
R019	1995	BMTN	BMTN	Capertee	1991_2000	1	recent	nineties
R071	1997	NNSW	NNSW	Armidale	1991_2000	2	recent	nineties
M007	1897	BMTN	BMTN	NA	1879_1910	3	old	old
N011	2015	BMTN	BMTN	NA	2001_2016	1	now	now
M036	1914	SVIC	SVIC	NA	1911_1990	3	old	old
R037	1995	ACT	NVIC	Canberra	1991_2000	1	recent	nineties
N049	2016	NNSW	NNSW	NA	2001_2016	1	now	now
R054	1996	NNSW	NNSW	Armidale	1991_2000	1	recent	nineties
R061	1997	NVIC	NVIC	Chiltern	1991_2000	2	recent	nineties
M042	1966	QLD	NNSW	NA	1911_1990	3	old	old
M011	1893	NVIC	NVIC	NA	1879_1910	3	old	old
R079	1997	NNSW	NNSW	Armidale	1991_2000	1	recent	nineties
R101	2012	BMTN	BMTN	Quorrobolong	2001_2016	1	recent	y2k
M058	1894	BMTN	BMTN	NA	1879_1910	2	old	old
R011	1995	BMTN	BMTN	Capertee	1991_2000	2	recent	nineties
N024	2015	BMTN	BMTN	NA	2001_2016	1	now	now
R024	1995	BMTN	BMTN	Capertee	1991_2000	1	recent	nineties
M057	NA	ADL	ADL	NA	NA	3	old	old
R029	1995	NVIC	NVIC	Chiltern	1991_2000	2	recent	nineties
N001	2015	BMTN	BMTN	NA	2001_2016	1	now	now
N045	2016	NNSW	NNSW	NA	2001_2016	3	now	now
R093	2012	BMTN	BMTN	Capertee	2001_2016	1	recent	y2k
R078	1997	NNSW	NNSW	Armidale	1991_2000	1	recent	nineties
M008	1879	BMTN	BMTN	NA	1879_1910	3	old	old
N030	2016	BMTN	BMTN	NA	2001_2016	1	now	now
M059	1900	BMTN	BMTN	NA	1879_1910	3	old	old
R104	2012	BMTN	BMTN	Quorrobolong	2001_2016	1	recent	y2k
M010	1898	BMTN	BMTN	NA	1879_1910	3	old	old
R058	1997	NVIC	NVIC	Chiltern	1991_2000	1	recent	nineties
R046	1996	BMTN	BMTN	Chiltern	1991_2000	1	recent	nineties
R025	1995	BMTN	BMTN	Capertee	1991_2000	1	recent	nineties
R102	2012	BMTN	BMTN	Quorrobolong	2001_2016	1	recent	y2k
M072	1912	BMTN	BMTN	NA	1911_1990	3	old	old
N038	2016	NNSW	NNSW	NA	2001_2016	1	now	now
M014	1916	SVIC	SVIC	NA	1911_1990	3	old	old
M060	1906	BMTN	BMTN	NA	1879_1910	3	old	old
R083	2011	BMTN	BMTN	Capertee	2001_2016	1	recent	y2k
M033	1914	SVIC	SVIC	NA	1911_1990	2	old	old
R006	1995	NNSW	NNSW	Armidale	1991_2000	1	recent	nineties
R007	1995	NNSW	NNSW	Armidale	1991_2000	2	recent	nineties
R031	1995	NVIC	NVIC	Chiltern	1991_2000	1	recent	nineties
R021	1995	BMTN	BMTN	Capertee	1991_2000	1	recent	nineties
N017	2015	BMTN	BMTN	NA	2001_2016	1	now	now
R098	2012	BMTN	BMTN	Quorrobolong	2001_2016	1	recent	y2k
R095	2012	BMTN	BMTN	Capertee	2001_2016	1	recent	y2k
N044	2016	NNSW	NNSW	NA	2001_2016	1	now	now
M045	NA	QLD	NNSW	NA	NA	3	old	old
M041	1898	ACT	NVIC	NA	1879_1910	3	old	old
N034	2016	BMTN	BMTN	NA	2001_2016	1	now	now
M048	1919	ADL	ADL	NA	1911_1990	3	old	old
N022	2015	BMTN	BMTN	NA	2001_2016	2	now	now
N036	2016	BMTN	BMTN	NA	2001_2016	2	now	now
R059	1997	NVIC	NVIC	Chiltern	1991_2000	1	recent	nineties
R016	1995	BMTN	BMTN	Capertee	1991_2000	1	recent	nineties
R012	1995	BMTN	BMTN	Capertee	1991_2000	1	recent	nineties
R089	2012	BMTN	BMTN	Capertee	2001_2016	1	recent	y2k
M052	1918	ADL	ADL	NA	1911_1990	3	old	old
N013	2015	BMTN	BMTN	NA	2001_2016	1	now	now
M009	1879	BMTN	BMTN	NA	1879_1910	3	old	old
M051	1918	ADL	ADL	NA	1911_1990	3	old	old
M020	NA	NNSW	NNSW	NA	NA	3	old	old
M021	NA	ACT	NVIC	NA	NA	3	old	old
M001	1880	ACT	NVIC	NA	1879_1910	3	old	old
M055	NA	NVIC	NVIC	NA	NA	3	old	old
R077	1997	NNSW	NNSW	Armidale	1991_2000	1	recent	nineties
M028	1905	SVIC	SVIC	NA	1879_1910	3	old	old
R076	1997	NNSW	NNSW	Armidale	1991_2000	2	recent	nineties
R052	1996	BMTN	BMTN	Goulburn River	1991_2000	2	recent	nineties
R062	1997	NVIC	NVIC	Chiltern	1991_2000	2	recent	nineties
N046	2016	BMTN	BMTN	NA	2001_2016	1	now	now
R090	2012	BMTN	BMTN	Capertee	2001_2016	1	recent	y2k
R047	1996	BMTN	BMTN	Chiltern	1991_2000	3	recent	nineties
N035	2016	BMTN	BMTN	NA	2001_2016	1	now	now
M034	1914	SVIC	SVIC	NA	1911_1990	3	old	old
R048	1996	BMTN	BMTN	Goulburn River	1991_2000	1	recent	nineties
R018	1995	BMTN	BMTN	Capertee	1991_2000	1	recent	nineties
M030	1897	SVIC	SVIC	NA	1879_1910	3	old	old
R088	2011	NVIC	NVIC	Chiltern	2001_2016	1	recent	y2k
M039	1895	SVIC	SVIC	NA	1879_1910	3	old	old
N009	2015	BMTN	BMTN	NA	2001_2016	1	now	now
R002	1995	NNSW	NNSW	Armidale	1991_2000	1	recent	nineties
N023	2015	BMTN	BMTN	NA	2001_2016	1	now	now
N027	2015	BMTN	BMTN	NA	2001_2016	2	now	now
R064	1997	NNSW	NNSW	Armidale	1991_2000	1	recent	nineties
R004	1996	NNSW	NNSW	Armidale	1991_2000	2	recent	nineties
